# Supplementary material for: Literature-Wide Association Studies (LWAS) for a Rare Disease: Drug Repurposing for Inflammatory Breast Cancer
Source: Molecules. 2020 Aug 28;25(17):3933. doi: 10.3390/molecules25173933 (PMC7504746; doi:10.3390/molecules25173933)
Supplement: Supplementary file 1 [file molecules-25-03933-s001.zip]

Archive with 8 entries (8 files):
- Appendix 1_1121_ Drug-Disease_Pairs.txt
- Appendix 2_346 Unique Drugs.txt
- Appendix 3_434 Unique Diseases.txt
- Appendix 4_Word2vec trained 336 Drugs.txt
- Appendix 5_Word2vec 336 Drug Vectors.txt
- Appendix 6_Word2vec trained 370 Diseases.txt
- Appendix 7_Word2vec 370 Disease Vectors.txt
- Appendix 8_970_Trained_Drug_Disease_Pairs.txt
