# Supplementary material for: Literature-Wide Association Studies (LWAS) for a Rare Disease: Drug Repurposing for Inflammatory Breast Cancer
Source: Molecules. 2020 Aug 28;25(17):3933. doi: 10.3390/molecules25173933 (PMC7504746; doi:10.3390/molecules25173933)
Supplement: Supplementary file 1 [file molecules-25-03933-s001.zip › Appendix 1_1121_ Drug-Disease_Pairs.txt]

DrugName	DiseaseName
Doxorubicin	B-cell acute lymphoblastic leukemia
Prednisone	B-cell acute lymphoblastic leukemia
Vincristine	B-cell acute lymphoblastic leukemia
Methotrexate	B-cell acute lymphoblastic leukemia
Daunorubicin	B-cell acute lymphoblastic leukemia
Cytarabine	B-cell acute lymphoblastic leukemia
Dexamethasone	B-cell acute lymphoblastic leukemia
Doxorubicin	B-cell acute lymphocytic leukemia
Prednisone	B-cell acute lymphocytic leukemia
Vincristine	B-cell acute lymphocytic leukemia
Methotrexate	B-cell acute lymphocytic leukemia
Daunorubicin	B-cell acute lymphocytic leukemia
Cytarabine	B-cell acute lymphocytic leukemia
Dexamethasone	B-cell acute lymphocytic leukemia
Daunorubicin	T-cell acute lymphoblastic leukemia
Methotrexate	T-cell acute lymphoblastic leukemia
Dexamethasone	T-cell acute lymphoblastic leukemia
Vincristine	T-cell acute lymphoblastic leukemia
Doxorubicin	T-cell acute lymphoblastic leukemia
Cytarabine	T-cell acute lymphoblastic leukemia
Prednisone	T-cell acute lymphoblastic leukemia
Daunorubicin	T-cell acute lymphocytic leukemia
Methotrexate	T-cell acute lymphocytic leukemia
Dexamethasone	T-cell acute lymphocytic leukemia
Vincristine	T-cell acute lymphocytic leukemia
Doxorubicin	T-cell acute lymphocytic leukemia
Cytarabine	T-cell acute lymphocytic leukemia
Prednisone	T-cell acute lymphocytic leukemia
Tretinoin	Acute myeloid leukemia
Idarubicin	Acute myeloid leukemia
Cytarabine	Acute myeloid leukemia
Daunorubicin	Acute myeloid leukemia
Imatinib	Chronic myeloid leukemia
Dasatinib	Chronic myeloid leukemia
Fludarabine	Chronic lymphocytic leukemia
Cladribine	Hairy cell leukemia
Etoposide	Hodgkin lymphoma
Vincristine	Hodgkin lymphoma
Dacarbazine	Hodgkin lymphoma
Vinblastine	Hodgkin lymphoma
Prednisone	Hodgkin lymphoma
Doxorubicin	Hodgkin lymphoma
Bleomycin	Hodgkin lymphoma
Doxorubicin	Burkitt lymphoma
Vincristine	Burkitt lymphoma
Prednisone	Burkitt lymphoma
Prednisone	Adult T-cell leukemia
Doxorubicin	Adult T-cell leukemia
Vincristine	Adult T-cell leukemia
Thalidomide	Multiple myeloma
Bortezomib	Multiple myeloma
Dexamethasone	Multiple myeloma
Prednisone	Multiple myeloma
Lenalidomide	Multiple myeloma
Doxorubicin	Lymphoplasmacytic lymphoma
Vincristine	Lymphoplasmacytic lymphoma
Prednisone	Lymphoplasmacytic lymphoma
Hydroxyurea	Polycythemia vera
Carboplatin	Small cell lung cancer
Etoposide	Small cell lung cancer
Gefitinib	Non-small cell lung cancer
Gemcitabine	Non-small cell lung cancer
Pemetrexed	Non-small cell lung cancer
Carboplatin	Non-small cell lung cancer
Etoposide	Non-small cell lung cancer
Erlotinib	Non-small cell lung cancer
Vinorelbine	Non-small cell lung cancer
Paclitaxel	Non-small cell lung cancer
Docetaxel	Non-small cell lung cancer
Gemcitabine	Malignant pleural mesothelioma
Carboplatin	Malignant pleural mesothelioma
Pemetrexed	Malignant pleural mesothelioma
Paclitaxel	Oral cancer
Carboplatin	Oral cancer
Fluorouracil	Oral cancer
Docetaxel	Oral cancer
Fluorouracil	Esophageal cancer
Carboplatin	Esophageal cancer
Paclitaxel	Esophageal cancer
Leucovorin	Gastric cancer
Docetaxel	Gastric cancer
Epirubicin	Gastric cancer
Fluorouracil	Gastric cancer
Gemcitabine	Pancreatic cancer
Fluorouracil	Pancreatic cancer
Erlotinib	Pancreatic cancer
Leucovorin	Pancreatic cancer
Irinotecan	Pancreatic cancer
Paclitaxel	Pancreatic cancer
Leucovorin	Colorectal cancer
Irinotecan	Colorectal cancer
Capecitabine	Colorectal cancer
Sorafenib	Renal cell carcinoma
Sunitinib	Renal cell carcinoma
Vinblastine	Bladder cancer
Methotrexate	Bladder cancer
Doxorubicin	Bladder cancer
Gemcitabine	Bladder cancer
Bleomycin	Testicular cancer
Ifosfamide	Testicular cancer
Etoposide	Testicular cancer
Nilutamide	Prostate cancer
Bicalutamide	Prostate cancer
Goserelin	Prostate cancer
Flutamide	Prostate cancer
Fluorouracil	Penile cancer
Bleomycin	Penile cancer
Methotrexate	Penile cancer
Tamoxifen	Endometrial cancer
Carboplatin	Endometrial cancer
Doxorubicin	Endometrial cancer
Paclitaxel	Endometrial cancer
Carboplatin	Ovarian cancer
Doxorubicin	Ovarian cancer
Topotecan	Ovarian cancer
Paclitaxel	Ovarian cancer
Gemcitabine	Ovarian cancer
Docetaxel	Ovarian cancer
Etoposide	Ovarian cancer
Vincristine	Choriocarcinoma
Methotrexate	Choriocarcinoma
Etoposide	Choriocarcinoma
Bleomycin	Vulvar cancer
Doxorubicin	Vulvar cancer
Fluorouracil	Vulvar cancer
Methotrexate	Vulvar cancer
Topotecan	Cervical cancer
Paclitaxel	Cervical cancer
Gemcitabine	Cervical cancer
Carboplatin	Cervical cancer
Docetaxel	Breast cancer
Paclitaxel	Breast cancer
Tamoxifen	Breast cancer
Letrozole	Breast cancer
Anastrozole	Breast cancer
Doxorubicin	Breast cancer
Carboplatin	Breast cancer
Exemestane	Breast cancer
Sorafenib	Thyroid cancer
Sunitinib	Thyroid cancer
Mitotane	Adrenal carcinoma
Sunitinib	Carcinoid
Fluorouracil	Carcinoid
Sorafenib	Carcinoid
Etoposide	Ewing sarcoma
Dacarbazine	Ewing sarcoma
Vincristine	Ewing sarcoma
Ifosfamide	Ewing sarcoma
Doxorubicin	Ewing sarcoma
Ifosfamide	Osteosarcoma
Methotrexate	Osteosarcoma
Doxorubicin	Osteosarcoma
Imatinib	Rhabdomyosarcoma
Doxorubicin	Rhabdomyosarcoma
Dacarbazine	Rhabdomyosarcoma
Ifosfamide	Rhabdomyosarcoma
Sunitinib	Rhabdomyosarcoma
Doxorubicin	Basal cell carcinoma
Doxorubicin	Squamous cell carcinoma
Doxorubicin	Kaposi sarcoma
Daunorubicin	Kaposi sarcoma
Vincristine	Glioma
Carmustine	Glioma
Etoposide	Neuroblastoma
Doxorubicin	Neuroblastoma
Doxorubicin	Cancer of the anal canal
Fluorouracil	Cancer of the anal canal
Sunitinib	Pancreatic neuroendocrine tumor
Leucovorin	Cholangiocarcinoma
Gemcitabine	Cholangiocarcinoma
Fluorouracil	Cholangiocarcinoma
Leucovorin	Gallbladder cancer
Doxorubicin	Gallbladder cancer
Gemcitabine	Gallbladder cancer
Fluorouracil	Gallbladder cancer
Doxorubicin	Hepatocellular carcinoma
Doxorubicin	Liver cancer
Imatinib	Myxoid liposarcoma
Sunitinib	Myxoid liposarcoma
Doxorubicin	Myxoid liposarcoma
Ifosfamide	Myxoid liposarcoma
Dacarbazine	Myxoid liposarcoma
Doxorubicin	Synovial sarcoma
Imatinib	Synovial sarcoma
Dacarbazine	Synovial sarcoma
Ifosfamide	Synovial sarcoma
Sunitinib	Synovial sarcoma
Sunitinib	Alveolar soft part sarcoma
Doxorubicin	Alveolar soft part sarcoma
Ifosfamide	Alveolar soft part sarcoma
Imatinib	Alveolar soft part sarcoma
Dacarbazine	Alveolar soft part sarcoma
Sunitinib	Clear cell sarcoma of soft tissue
Ifosfamide	Clear cell sarcoma of soft tissue
Imatinib	Clear cell sarcoma of soft tissue
Dacarbazine	Clear cell sarcoma of soft tissue
Doxorubicin	Clear cell sarcoma of soft tissue
Dacarbazine	Extraskeletal myxoid chondrosarcoma
Ifosfamide	Extraskeletal myxoid chondrosarcoma
Sunitinib	Extraskeletal myxoid chondrosarcoma
Imatinib	Extraskeletal myxoid chondrosarcoma
Doxorubicin	Extraskeletal myxoid chondrosarcoma
Carboplatin	Nasopharyngeal cancer
Fluorouracil	Nasopharyngeal cancer
Docetaxel	Nasopharyngeal cancer
Paclitaxel	Nasopharyngeal cancer
Paclitaxel	Laryngeal cancer
Docetaxel	Laryngeal cancer
Fluorouracil	Laryngeal cancer
Carboplatin	Laryngeal cancer
Memantine	Alzheimer disease
Rivastigmine	Alzheimer disease
Donepezil	Alzheimer disease
Galantamine	Alzheimer disease
Levodopa	Parkinson disease
Carbidopa	Parkinson disease
Biperiden	Parkinson disease
Riluzole	Amyotrophic lateral sclerosis
Riluzole	ALS
Riluzole	Lou Gehrig disease
Tiagabine	Huntington disease
Pirbuterol	Asthma
Flunisolide	Asthma
Beclomethasone dipropionate	Asthma
Methylprednisolone	Asthma
Ipratropium	Asthma
Zafirlukast	Asthma
Prednisone	Asthma
Nedocromil	Asthma
Prednisolone	Asthma
Budesonide	Asthma
Theophylline	Asthma
Zileuton	Asthma
Mometasone	Asthma
Montelukast	Asthma
Tiotropium	Asthma
Salmeterol	Asthma
Formoterol	Asthma
Azathioprine	Systemic lupus erythematosus
Mycophenolate mofetil	Systemic lupus erythematosus
Prednisone	Systemic lupus erythematosus
Methylprednisolone	Systemic lupus erythematosus
Levothyroxine	Hashimoto thyroiditis
Simvastatin	Hashimoto thyroiditis
Propylthiouracil	Graves disease
Propranolol	Graves disease
Methimazole	Graves disease
Prednisone	Allograft rejection
Sirolimus	Allograft rejection
Mycophenolate mofetil	Allograft rejection
Tacrolimus	Allograft rejection
Methylprednisolone	Allograft rejection
Azathioprine	Allograft rejection
Tacrolimus	Graft versus host disease
Methotrexate	Graft versus host disease
Azathioprine	Graft versus host disease
Methylprednisolone	Graft versus host disease
Mycophenolate mofetil	Graft versus host disease
Voriconazole	Chronic granulomatous disease
Itraconazole	Chronic granulomatous disease
Posaconazole	Chronic granulomatous disease
Carbamazepine	Fabry disease
Carbamazepine	Anderson Fabry disease
Miglustat	Gaucher disease
Miglustat	Niemann Pick disease type C
Cholic Acid	Cerebrotendinous xanthomatosis
Cholic Acid	Van Bogaert Scherer Epstein Disease
Bezafibrate	Familial combined hyperlipidemia
Ezetimibe	Familial combined hyperlipidemia
Fenofibrate	Hyperlipoproteinemia type I
Bezafibrate	Hyperlipoproteinemia type I
Ezetimibe	Familial hypercholesterolemia
Simvastatin	Autosomal dominant hypercholesterolaemia
Atorvastatin	Autosomal dominant hypercholesterolaemia
Fenofibrate	Hyperlipoproteinemia type III
Bezafibrate	Dysbetalipoproteinemia
Bezafibrate	Hyperlipoproteinemia type V
Fenofibrate	Hyperlipoproteinemia type V
Nitisinone	Tyrosinemia
Thiamine	Maple syrup urine disease
Fenofibrate	Adrenoleukodystrophy
Lovastatin	Adrenoleukodystrophy
Baclofen	Glutaric acidemia
Riboflavin	Glutaric acidemia
Biotin	Holocarboxylase synthetase deficiency
Biotin	Multiple carboxylase deficiency
Pyridoxine	Homocystinuria
Allopurinol	Lesch-Nyhan syndrome
Allopurinol	Hypoxanthine guanine phosophoribosyltransferase deficiency
Allopurinol	Adenine phosphoribosyltransferase deficiency
Allopurinol	2 8-Dihydroxyadenine urolithiasis
Allopurinol	Adenylosuccinate lyase deficiency
Uridine	Orotic aciduria
Beta-Alanine	Beta-ureidopropionase deficiency
Simvastatin	Mevalonate kinase deficiency
Phenobarbital	Hyperbilirubinemia
Penicillamine	Wilson disease
Penicillamine	Hepatolenticular degeneration
Calcitriol	Hypophosphatemic rickets
Acetazolamide	Periodic paralysis
Dexamethasone	Congenital adrenal hyperplasia
Hydrocortisone	Congenital adrenal hyperplasia
Prednisolone	Congenital adrenal hyperplasia
Fludrocortisone	Congenital adrenal hyperplasia
Ursodeoxycholic acid	Cystic fibrosis
Desmopressin	Combined deficiency of factors V and VIII
Warfarin	Inherited thrombophilia
Hydroxyurea	Sickle cell anemia
Folic Acid	Hereditary spherocytosis
Triamterene	Bartter syndrome
Spironolactone	Bartter syndrome
Eplerenone	Gitelman syndrome
Triamterene	Gitelman syndrome
Spironolactone	Gitelman syndrome
Triamterene	Liddle syndrome
Fludrocortisone	Hyperkalemic distal renal tubular acidosis
Furosemide	Hyperkalemic distal renal tubular acidosis
Desmopressin	Congenital nephrogenic diabetes insipidus
Desmopressin	Neurohypophyseal diabetes insipidus (NPDI)
Desmopressin	RTA type 4
Desmopressin	Central Diabetes Insipidus
Testosterone	Hypogonadotropic hypogonadism
Estradiol	Hypogonadotropic hypogonadism
Progesterone	Hypogonadotropic hypogonadism
Hydrocortisone	Familial glucocorticoid deficiency
Dexamethasone	Familial glucocorticoid deficiency
Dexamethasone	Apparent mineralocorticoid excess syndrome
Dexamethasone	11 beta ketoreductase deficiency
Folic Acid	Spina bifida
Folic Acid	Myelomeningocele
Folic Acid	Myeloschisis
Tizanidine	Hereditary spastic paraplegia
Baclofen	Hereditary spastic paraplegia
Dantrolene	Hereditary spastic paraplegia
Cysteamine	Cystinosis
Budesonide	Crohn disease
Disopyramide	Hypertrophic cardiomyopathy
Diltiazem	Hypertrophic cardiomyopathy
Verapamil	Hypertrophic cardiomyopathy
Amiodarone	Arrhythmogenic right ventricular cardiomyopathy
Sotalol	Arrhythmogenic right ventricular cardiomyopathy
Prednisone	Viral myocarditis
Ciclosporin	Viral myocarditis
Azathioprine	Viral myocarditis
Prednisone	Extrinsic allergic alveolitis
Prednisone	Hypersensitivity pneumonitis
Acarbose	Type 2 diabetes mellitus
Nateglinide	Type 2 diabetes mellitus
Glyburide	Type 2 diabetes mellitus
Pioglitazone	Type 2 diabetes mellitus
Metformin	Type 2 diabetes mellitus
Alendronic	Paget disease of bone
Levocarnitine	MCAD deficiency
Levocarnitine	Medium-chain acyl-CoA dehydrogenase deficiency
Levocarnitine	ACADM deficiency
Levocarnitine	Disorders of mitochondrial fatty-acid oxidation
Vitamin A	Retinitis pigmentosa
Diltiazem	Retinitis pigmentosa
Telmisartan	Epstein syndrome
Losartan	Epstein syndrome
Ramipril	Epstein syndrome
Brinzolamide	Primary open angle glaucoma
Pilocarpine	Primary open angle glaucoma
Levobunolol	Primary open angle glaucoma
Acetazolamide	Primary open angle glaucoma
Dorzolamide	Primary open angle glaucoma
Betaxolol	Primary open angle glaucoma
Travoprost	Primary open angle glaucoma
Carteolol	Primary open angle glaucoma
Latanoprost	Primary open angle glaucoma
Brinzolamide	Glaucoma 1
Pilocarpine	Glaucoma 1
Levobunolol	Glaucoma 1
Acetazolamide	Glaucoma 1
Dorzolamide	Glaucoma 1
Betaxolol	Glaucoma 1
Travoprost	Glaucoma 1
Carteolol	Glaucoma 1
Latanoprost	Glaucoma 1
Ursodeoxycholic acid	Progressive familial intrahepatic cholestasis
Ciclosporin	Focal segmental glomerulosclerosis
Prednisolone	Focal segmental glomerulosclerosis
Minocycline	Rheumatoid arthritis
Sulfasalazine	Rheumatoid arthritis
Prednisone	Rheumatoid arthritis
Methotrexate	Rheumatoid arthritis
Leflunomide	Rheumatoid arthritis
Minoxidil	Monilethrix
Procainamide	Myotonia congenita
Mexiletine	Myotonia congenita
Quinine	Myotonia congenita
Acetazolamide	Myotonia congenita
Quinidine	Short QT syndrome
Quinidine	Brugada syndrome
Acetazolamide	Paramyotonia congenita
Mexiletine	Paramyotonia congenita
Hydrochlorothiazide	Paramyotonia congenita
Mexiletine	Potassium-aggravated myotonia
Acetazolamide	Sodium channel myotonia
Hydrochlorothiazide	Hyperkalemic periodic paralysis
Salbutamol	Hyperkalemic periodic paralysis
Mexiletine	Hyperkalemic periodic paralysis
Diclofenamide	Hyperkalemic periodic paralysis
Acetazolamide	Hyperkalemic periodic paralysis
Hydrochlorothiazide	HyperPP
Salbutamol	HyperPP
Mexiletine	HyperPP
Diclofenamide	HyperPP
Acetazolamide	HyperPP
Acetazolamide	Hypokalemic periodic paralysis
Acetazolamide	HypoPP
Propranolol	Thyrotoxic hypokalemic periodic paralysis
Methimazole	Thyrotoxic hypokalemic periodic paralysis
Propylthiouracil	Thyrotoxic hypokalemic periodic paralysis
Acetazolamide	Andersen-Tawil syndrome
Acetazolamide	Episodic ataxias
Carbamazepine	Episodic ataxias
Phenytoin	Episodic ataxias
Salbutamol	Congenital myasthenic syndrome
Ephedrine	Congenital myasthenic syndrome
Fluoxetine	Congenital myasthenic syndrome
Carbamazepine	Paroxysmal extreme pain disorder
Acetazolamide	Hemiplegic migraine
Lamotrigine	Hemiplegic migraine
Phenobarbital	Febrile seizures
Carbamazepine	Febrile seizures
Diazepam	Febrile seizures
Phenytoin	Febrile seizures
Clonazepam	Progressive myoclonic epilepsy
Zonisamide	Progressive myoclonic epilepsy
Levetiracetam	Progressive myoclonic epilepsy
Vigabatrin	Succinic semialdehyde dehydrogenase deficiency
Vigabatrin	4-Hydroxybutyric aciduria
Haloperidol	Tourette syndrome
Pimozide	Tourette syndrome
Sirolimus	Lymphangioleiomyomatosis
Nafarelin	Precocious puberty
Tranexamic acid	Factor XI deficiency
Tranexamic acid	Plasma thromboplastin antecedent deficiency
Tranexamic acid	Rosenthal syndrome
Desmopressin	Factor XI deficiency
Desmopressin	Plasma thromboplastin antecedent deficiency
Desmopressin	Rosenthal syndrome
Azathioprine	Thiopurine S-methyltransferase deficiency
Mercaptopurine	Thiopurine S-methyltransferase deficiency
Vitamin E	Ataxia with isolated vitamin E deficiency
Vitamin E	AVED
Vitamin E	TPMT deficiency
Vitamin E	Friedreich-like ataxia
Flunarizine	Alternating hemiplegia of childhood
Metoprolol	Catecholaminergic polymorphic ventricular tachycardia
Serine	3-Phosphoglycerate dehydrogenase deficiency
Serine	3-PGDH deficiency
Serine	PHGDH Deficiency
Glycine	Phosphoserine aminotransferase deficiency
Serine	Phosphoserine aminotransferase deficiency
Tranexamic acid	Plasminogen activator inhibitor type 1 deficiency
Dexamethasone	Cortisone reductase deficiency
Pyridoxal Phosphate	Pyridoxamine-5-phosphate oxidase deficiency
Pyridoxal Phosphate	PNPO deficiency
Calcitriol	Vitamin D-dependent rickets
Selegiline	Aromatic L-amino acid decarboxylase deficiency
Pyridoxine	Aromatic L-amino acid decarboxylase deficiency
Bromocriptine	Aromatic L-amino acid decarboxylase deficiency
Biotin	Biotinidase deficiency
Biotin	BTD deficiency
Biotin	Late-onset multiple carboxylase deficiency
Hydroxocobalamin	Transcobalamin II deficiency
Ursodeoxycholic acid	Gallbladder disease
Biotin	Biotin-responsive basal ganglia disease
Prednisone	Immune thrombocytopenia
Dexamethasone	Autoimmune thrombocytopenic purpura
Pyridoxine	Pyridoxine-dependent epilepsy
Riboflavin	Ethylmalonic encephalopathy
Diazoxide	Familial hyperinsulinemic hypoglycemia
Propylthiouracil	Congenital hyperthyroidism
Levocarnitine	Isobutyryl-CoA dehydrogenase deficiency
Mazindol	Narcolepsy
Modafinil	Narcolepsy
Methylphenidate	Narcolepsy
Urea	Nephrogenic syndrome of inappropriate antidiuresis
Metformin	Nonalcoholic fatty liver disease
Clofibrate	Nonalcoholic fatty liver disease
Vitamin E	Nonalcoholic fatty liver disease
Levocarnitine	Nonalcoholic fatty liver disease
Ursodeoxycholic acid	Nonalcoholic fatty liver disease
Vitamin E	Leigh syndrome
Thiamine	Leigh syndrome
Ascorbic acid	Leigh syndrome
Clobetasol propionate	Allergic contact dermatitis
Amcinonide	Allergic contact dermatitis
Fluocinonide	Allergic contact dermatitis
Desoximetasone	Allergic contact dermatitis
Triamcinolone	Allergic contact dermatitis
Hydrocortisone	Atopic dermatitis
Ulobetasol	Atopic dermatitis
Alitretinoin	Atopic dermatitis
Methotrexate	Atopic dermatitis
Betamethasone	Atopic dermatitis
Prednisolone	Atopic dermatitis
Fluocinonide	Atopic dermatitis
Azathioprine	Atopic dermatitis
Clobetasol propionate	Atopic dermatitis
Desoximetasone	Atopic dermatitis
Mometasone	Atopic dermatitis
Triamcinolone	Atopic dermatitis
Diphenhydramine	Anaphylaxis
Methylprednisolone	Anaphylaxis
Prednisone	Anaphylaxis
Epinephrine	Anaphylaxis
Ranitidine	Anaphylaxis
Phenylephrine	Allergic rhinitis
Olopatadine	Allergic rhinitis
Hydroxyzine	Allergic rhinitis
Flunisolide	Allergic rhinitis
Fexofenadine	Allergic rhinitis
Budesonide	Allergic rhinitis
Betamethasone	Allergic rhinitis
Montelukast	Allergic rhinitis
Prednisone	Allergic rhinitis
Pseudoephedrine	Allergic rhinitis
Mometasone	Allergic rhinitis
Oxymetazoline	Allergic rhinitis
Prednisolone	Allergic rhinitis
Dexamethasone	Allergic rhinitis
Cetirizine	Allergic rhinitis
Azelastine	Allergic rhinitis
Triamcinolone	Allergic rhinitis
Hydrocortisone	Allergic rhinitis
Loratadine	Allergic rhinitis
Diphenhydramine	Allergic rhinitis
Esomeprazole	Eosinophilic esophagitis
Pantoprazole	Eosinophilic esophagitis
Lansoprazole	Eosinophilic esophagitis
Budesonide	Eosinophilic esophagitis
Omeprazole	Eosinophilic esophagitis
Rabeprazole	Eosinophilic esophagitis
Sulfapyridine	Dermatitis herpetiformis
Dapsone	Dermatitis herpetiformis
Betamethasone	Vitiligo
Dexamethasone	Vitiligo
Warfarin	Antithrombin III deficiency
Warfarin	Inherited Antithrombin deficiency
Rosuvastatin	Hyperlipoproteinemia type IIa
Pravastatin	LDL receptor disorder
Atorvastatin	LDL receptor disorder
Lactulose	Secondary hyperammonemia
Carbamazepine	Lysosomal storage disease
Lapatinib	Neurofibromatosis type 2
Fluoxetine	Body dysmorphic disorder
Paroxetine	Hoarding disorder
Doxepin	Excoriation disorder
Naltrexone	Excoriation disorder
Olanzapine	Excoriation disorder
Fluoxetine	Excoriation disorder
Clomipramine	Excoriation disorder
Doxepin	Skin picking disorder
Naltrexone	Skin picking disorder
Olanzapine	Skin picking disorder
Fluoxetine	Skin picking disorder
Clomipramine	Skin picking disorder
Risperidone	Obsessive-compulsive disorder
Clomipramine	Obsessive-compulsive disorder
Fluoxetine	Obsessive-compulsive disorder
Haloperidol	Obsessive-compulsive disorder
Paroxetine	Obsessive-compulsive disorder
Azithromycin	Pediatric autoimmune neuropsychiatric disorders associated with streptococcal infection
Phenoxymethylpenicillin	Pediatric autoimmune neuropsychiatric disorders associated with streptococcal infection
Fluoxetine	Obsessive-Compulsive and Related Disorder
Paroxetine	Obsessive-Compulsive and Related Disorder
Clomipramine	Obsessive-Compulsive and Related Disorder
Irbesartan	Diabetic nephropathy
Mexiletine	Diabetic neuropathy
Duloxetine	Diabetic neuropathy
Pregabalin	Diabetic neuropathy
Vigabatrin	West syndrome
Vigabatrin	Infantile spasms
Thalidomide	Crow-Fukase syndrome
Thalidomide	POEMS syndrome
Prednisolone	Mycosis fungoides
Doxorubicin	Mycosis fungoides
Bexarotene	Mycosis fungoides
Vincristine	Mycosis fungoides
Vorinostat	Mycosis fungoides
Vincristine	Mantle cell lymphoma
Bortezomib	Mantle cell lymphoma
Prednisolone	Mantle cell lymphoma
Doxorubicin	Mantle cell lymphoma
Budesonide	Ulcerative colitis
Ursodeoxycholic acid	Primary biliary cirrhosis
Prednisolone	Eosinophilic granulomatosis with polyangiitis
Prednisolone	Churg-Strauss syndrome
Phenol	Giant cell tumor of bone
Thalidomide	Erythema nodosum leprosum
Tacrolimus	Behcet disease
Tacrolimus	Behcet syndrome
Azacitidine	Myelodysplastic syndrome
Decitabine	Myelodysplastic syndrome
Bleomycin	Infantile hemangioma
Propranolol	Infantile hemangioma
Vincristine	Infantile hemangioma
Cabergoline	Acromegaly
Octreotide	Acromegaly
Tamoxifen	Acromegaly
Lenalidomide	5q- syndrome
Mitoxantrone	Multiple sclerosis
Methylprednisolone	Neuromyelitis optica
Mycophenolate mofetil	Neuromyelitis optica
Prednisolone	Neuromyelitis optica
Azathioprine	Neuromyelitis optica
Methylprednisolone	Devic disease
Mycophenolate mofetil	Devic disease
Prednisolone	Devic disease
Azathioprine	Devic disease
Epoprostenol	Systemic sclerosis
Epoprostenol	Systemic scleroderma
Methylprednisolone	Localized Scleroderma
Prednisone	Morphea
Methotrexate	Morphea
Prednisolone	Morphea
Gentamicin	Meniere disease
Prednisone	Lupus nephritis
Tacrolimus	Lupus nephritis
Cevimeline	Sjogren syndrome
Pilocarpine	Sjogren syndrome
Betamethasone	Vogt-Koyanagi-Harada syndrome
Azathioprine	Vogt-Koyanagi-Harada syndrome
Prednisolone	Vogt-Koyanagi-Harada syndrome
Methylprednisolone	Vogt-Koyanagi-Harada syndrome
Ciclosporin	Vogt-Koyanagi-Harada syndrome
Prednisone	Vogt-Koyanagi-Harada syndrome
Betamethasone	Vogt-Koyanagi-Harada disease
Azathioprine	Vogt-Koyanagi-Harada disease
Prednisolone	Vogt-Koyanagi-Harada disease
Methylprednisolone	Vogt-Koyanagi-Harada disease
Ciclosporin	Vogt-Koyanagi-Harada disease
Prednisone	Vogt-Koyanagi-Harada disease
Betamethasone	Uveomeningoencephalitic syndrome
Azathioprine	Uveomeningoencephalitic syndrome
Prednisolone	Uveomeningoencephalitic syndrome
Methylprednisolone	Uveomeningoencephalitic syndrome
Ciclosporin	Uveomeningoencephalitic syndrome
Prednisone	Uveomeningoencephalitic syndrome
Rifaximin	Hepatic encephalopathy
Rifaximin	Hepatic coma
Vinorelbine	Salivary gland cancer
Paclitaxel	Salivary gland cancer
Gemcitabine	Salivary gland cancer
Lapatinib	Salivary gland cancer
Gefitinib	Salivary gland cancer
Mitoxantrone	Salivary gland cancer
Imatinib	Salivary gland cancer
Paclitaxel	Tonsillar cancer
Carboplatin	Tonsillar cancer
Fluorouracil	Tonsillar cancer
Docetaxel	Tonsillar cancer
Dacarbazine	Malignant paraganglioma
Vincristine	Malignant paraganglioma
Cladribine	Mast-cell leukemia
Imatinib	Mast-cell leukemia
Prednisone	Langerhans cell histiocytosis
Vinblastine	Langerhans cell histiocytosis
Mercaptopurine	Langerhans cell histiocytosis
Etoposide	Retinoblastoma
Carboplatin	Retinoblastoma
Vincristine	Retinoblastoma
Clonazepam	Landau-Kleffner syndrome
Valproic Acid	Landau-Kleffner syndrome
Prednisone	Landau-Kleffner syndrome
Clobazam	Landau-Kleffner syndrome
Carbamazepine	Landau-Kleffner syndrome
Ciclosporin	Adult onset Still disease
Methotrexate	Adult onset Still disease
Prednisolone	Adult onset Still disease
Tacrolimus	Adult onset Still disease
Ciclosporin	Adult Still disease
Methotrexate	Adult Still disease
Prednisolone	Adult Still disease
Tacrolimus	Adult Still disease
Omeprazole	Zollinger-Ellison syndrome
Cimetidine	Zollinger-Ellison syndrome
Bromocriptine	Neuroleptic malignant syndrome
Biperiden	Neuroleptic malignant syndrome
Colchicine	Gout
Allopurinol	Gout
Indometacin	Gout
Sulindac	Gout
Prednisone	Gout
Oxybutynin	Interstitial cystitis
Pentosan Polysulfate	Interstitial cystitis
Oxybutynin	Bladder pain syndrome
Pentosan Polysulfate	Bladder pain syndrome
Carboplatin	Fallopian tube cancer
Paclitaxel	Fallopian tube cancer
Bleomycin	Merkel cell carcinoma
Etoposide	Merkel cell carcinoma
Carboplatin	Merkel cell carcinoma
Imatinib	Meningioma
Hydroxyurea	Meningioma
Octreotide	Meningioma
Carboplatin	Hepatic angiosarcoma
Ifosfamide	Hepatic angiosarcoma
Doxorubicin	Hepatic angiosarcoma
Paclitaxel	Hepatic angiosarcoma
Fluorouracil	Parathyroid carcinoma
Dacarbazine	Parathyroid carcinoma
Carboplatin	Oropharyngeal cancer
Folic Acid	Chiari malformation
Folic Acid	Arnold-Chiari syndrome
Thiamine	Wernicke encephalopathy
Thiamine	Wernicke-Korsakoff syndrome
Thiamine	Beriberi
Thiamine	Thiamine pyrophosphokinase deficiency
Thiamine	Thiamine metabolism dysfunction syndrome 5
Riboflavin	Pellagra
Nicotinamide	Pellagra
Nicotinamide	Hydroxykynureninuria
Nicotinamide	Xanthurenic aciduria
Nicotinamide	Kynureninase deficiency
Betamethasone	IgA vasculitis
Betamethasone	Henoch-Schonlein purpura
Sumatriptan	Cluster headache
Prednisone	Chronic eosinophilic leukemia
Hydroxyurea	Chronic eosinophilic leukemia
Raloxifene	Osteoporosis
Risedronate	Osteoporosis
Ambenonium	Myasthenia gravis
Neostigmine	Myasthenia gravis
Edrophonium	Myasthenia gravis
Tacrolimus	Myasthenia gravis
Ciclosporin	Myasthenia gravis
Betamethasone	Myasthenia gravis
Pramipexole	Restless legs syndrome
Gabapentin	Restless legs syndrome
Pramipexole	Willis Ekbom disease
Gabapentin	Willis Ekbom disease
Fludrocortisone	Addison disease
Prednisone	Addison disease
Dexamethasone	Addison disease
Hydrocortisone	Addison disease
Fludrocortisone	Primary adrenal insufficiency
Prednisone	Primary adrenal insufficiency
Dexamethasone	Primary adrenal insufficiency
Hydrocortisone	Primary adrenal insufficiency
Fludrocortisone	Hypoadrenocorticism
Prednisone	Hypoadrenocorticism
Dexamethasone	Hypoadrenocorticism
Hydrocortisone	Hypoadrenocorticism
Prednisone	Hypereosinophilic syndrome
Hydroxyurea	Hypereosinophilic syndrome
Apomorphine	Parkinsonian syndrome
Entacapone	Parkinsonian syndrome
Amantadine	Parkinsonian syndrome
Rasagiline	Parkinsonian syndrome
Tolcapone	Parkinsonian syndrome
Cabergoline	Parkinsonian syndrome
Carbidopa	Parkinsonian syndrome
Pramipexole	Parkinsonian syndrome
Levodopa	Parkinsonian syndrome
Ropinirole	Parkinsonian syndrome
Selegiline	Parkinsonian syndrome
Doxorubicin	Anaplastic large-cell lymphoma
Vincristine	Anaplastic large-cell lymphoma
Prednisone	Anaplastic large-cell lymphoma
Lansoprazole	Gastroesophageal reflux disease
Cimetidine	Gastroesophageal reflux disease
Spironolactone	Primary aldosteronism
Eplerenone	Primary aldosteronism
Hydrocortisone	Polymyositis and dermatomyositis
Betamethasone	Polymyositis and dermatomyositis
Betamethasone	Polymyalgia rheumatica
Bromocriptine	Galactorrhea
Cabergoline	Galactorrhea
Ramelteon	Insomnia
Trazodone	Insomnia
Disulfiram	Alcohol dependence
Sertraline	Alcohol dependence
Ondansetron	Alcohol dependence
Topiramate	Alcohol dependence
Acamprosate	Alcohol dependence
Naltrexone	Alcohol dependence
Baclofen	Alcohol dependence
Acetylsalicylic acid	Essential thrombocytosis
Anagrelide	Essential thrombocytosis
Octreotide	Pituitary gigantism
Bromocriptine	Pituitary gigantism
Iloprost	Primary pulmonary hypertension
Treprostinil	Primary pulmonary hypertension
Betamethasone	Raynaud syndrome
Niacin	Raynaud syndrome
Bosentan	Pulmonary arterial hypertension
Treprostinil	Pulmonary arterial hypertension
Epoprostenol	Pulmonary arterial hypertension
Sildenafil	Pulmonary arterial hypertension
Iloprost	Pulmonary arterial hypertension
Tadalafil	Pulmonary arterial hypertension
Pregabalin	Postherpetic neuralgia
Cilostazol	Buerger disease
Alprostadil	Buerger disease
Pentoxifylline	Buerger disease
Cilostazol	Thromboangiitis obliterans
Alprostadil	Thromboangiitis obliterans
Pentoxifylline	Thromboangiitis obliterans
Cilostazol	Arteriosclerosis obliterans
Ibuprofen	Patent ductus arteriosus
Indometacin	Patent ductus arteriosus
Nitroglycerin	Acute heart failure
Hydrochlorothiazide	Acute heart failure
Chlorthalidone	Acute heart failure
Metolazone	Acute heart failure
Bisoprolol	Angina pectoris
Diltiazem	Angina pectoris
Verapamil	Angina pectoris
Ranolazine	Angina pectoris
Metoprolol	Angina pectoris
Atenolol	Angina pectoris
Labetalol	High blood pressure
Timolol	High blood pressure
Nadolol	High blood pressure
Bisoprolol	High blood pressure
Atenolol	High blood pressure
Irbesartan	High blood pressure
Captopril	High blood pressure
Trandolapril	High blood pressure
Carvedilol	High blood pressure
Hydrochlorothiazide	High blood pressure
Moexipril	High blood pressure
Furosemide	High blood pressure
Perindopril	High blood pressure
Spironolactone	High blood pressure
Etacrynic acid	High blood pressure
Fosinopril	High blood pressure
Benazepril	High blood pressure
Lisinopril	High blood pressure
Chlorthalidone	High blood pressure
Acebutolol	High blood pressure
Metoprolol	High blood pressure
Penbutolol	High blood pressure
Pindolol	High blood pressure
Enalapril	High blood pressure
Amiloride	High blood pressure
Bumetanide	High blood pressure
Eplerenone	High blood pressure
Eprosartan	High blood pressure
Indapamide	High blood pressure
Ramipril	High blood pressure
Losartan	High blood pressure
Betaxolol	High blood pressure
Metolazone	High blood pressure
Verapamil	High blood pressure
Quinapril	High blood pressure
Propranolol	High blood pressure
Labetalol	Hypertension
Timolol	Hypertension
Nadolol	Hypertension
Bisoprolol	Hypertension
Atenolol	Hypertension
Irbesartan	Hypertension
Captopril	Hypertension
Trandolapril	Hypertension
Carvedilol	Hypertension
Hydrochlorothiazide	Hypertension
Moexipril	Hypertension
Furosemide	Hypertension
Perindopril	Hypertension
Spironolactone	Hypertension
Etacrynic acid	Hypertension
Fosinopril	Hypertension
Benazepril	Hypertension
Lisinopril	Hypertension
Chlorthalidone	Hypertension
Acebutolol	Hypertension
Metoprolol	Hypertension
Penbutolol	Hypertension
Pindolol	Hypertension
Enalapril	Hypertension
Amiloride	Hypertension
Bumetanide	Hypertension
Eplerenone	Hypertension
Eprosartan	Hypertension
Indapamide	Hypertension
Ramipril	Hypertension
Losartan	Hypertension
Betaxolol	Hypertension
Metolazone	Hypertension
Verapamil	Hypertension
Quinapril	Hypertension
Propranolol	Hypertension
Omeprazole	Peptic ulcer
Cimetidine	Peptic ulcer
Pirenzepine	Peptic ulcer
Clofibrate	Hyperlipidemia
Fluvastatin	Hyperlipidemia
Ezetimibe	Hyperlipidemia
Pravastatin	Hyperlipidemia
Rosuvastatin	Hyperlipidemia
Atorvastatin	Hyperlipidemia
Simvastatin	Hyperlipidemia
Bezafibrate	Hyperlipidemia
Fenofibrate	Hyperlipidemia
Pregabalin	Fibromyalgia
Pregabalin	Fibromyalgia syndrome
Gemfibrozil	Hypertriglyceridemia
Niacin	Hypertriglyceridemia
Duloxetine	Neuropathic pain
Pregabalin	Neuropathic pain
Amitriptyline	Neuropathic pain
Duloxetine	Neuralgia
Pregabalin	Neuralgia
Amitriptyline	Neuralgia
Goserelin	Endometriosis
Nafarelin	Endometriosis
Anastrozole	Endometriosis
Danazol	Endometriosis
Letrozole	Endometriosis
Nafarelin	Uterine leiomyoma
Nafarelin	Fibroid
Ciclosporin	Dry eye desease
Ciclosporin	Keratoconjunctivitis sicca
Levofloxacin	Blepharitis
Dexamethasone	Blepharitis
Azithromycin	Blepharitis
Tobramycin	Blepharitis
Methimazole	Hyperthyroidism
Methimazole	Thyrotoxicosis
Fluoxetine	Major depressive disorder
Paroxetine	Major depressive disorder
Sertraline	Major depressive disorder
Duloxetine	Major depressive disorder
Prednisone	Subacute thyroiditis
Prednisone	Subacute granulomatous thyroiditis
Prednisone	De Quervain thyroiditis
Clobetasol propionate	Pemphigus
Chlorpromazine	Schizophrenia
Prochlorperazine	Schizophrenia
Perphenazine	Schizophrenia
Periciazine	Schizophrenia
Fluphenazine	Schizophrenia
Ketoconazole	Seborrheic dermatitis
Ciclopirox	Seborrheic dermatitis
Haloperidol	Bipolar disorder
Chlorpromazine	Bipolar disorder
Olanzapine	Bipolar disorder
Carbamazepine	Bipolar disorder
Haloperidol	Manic depressive illness
Chlorpromazine	Manic depressive illness
Olanzapine	Manic depressive illness
Carbamazepine	Manic depressive illness
Prednisolone	Lichen planus
Tacrolimus	Lichen planus
Acitretin	Lichen planus
Clobetasol propionate	Lichen planus
Ciclosporin	Lichen planus
Isotretinoin	Lichen planus
Pimecrolimus	Lichen planus
Azathioprine	Granulomatosis with polyangiitis
Prednisone	Granulomatosis with polyangiitis
Azathioprine	Wegener granulomatosis
Prednisone	Wegener granulomatosis
Calcipotriol	Psoriasis
Clobetasol propionate	Psoriasis
Betamethasone	Psoriasis
Diflorasone	Psoriasis
Tacrolimus	Psoriasis
Tazarotene	Psoriasis
Prednisolone	Nephrotic syndrome
Mycophenolate mofetil	Microscopic polyangiitis
Leflunomide	Microscopic polyangiitis
Azathioprine	Microscopic polyangiitis
Methotrexate	Microscopic polyangiitis
Prednisone	Microscopic polyangiitis
Ciclosporin	Pityriasis rubra pilaris
Azathioprine	Pityriasis rubra pilaris
Methotrexate	Pityriasis rubra pilaris
Acitretin	Pityriasis rubra pilaris
Isotretinoin	Pityriasis rubra pilaris
Paroxetine	Generalized anxiety disorder
Diazepam	Generalized anxiety disorder
Escitalopram	Generalized anxiety disorder
Paroxetine	Anxiety neurosis
Diazepam	Anxiety neurosis
Escitalopram	Anxiety neurosis
Methotrexate	Pustular psoriasis
Acitretin	Pustular psoriasis
Ciclosporin	Pustular psoriasis
Imipramine	Panic disorder
Paroxetine	Panic disorder
Venlafaxine	Panic disorder
Sertraline	Panic disorder
Carboplatin	Primary peritoneal carcinoma
Paclitaxel	Primary peritoneal carcinoma
Doxorubicin	Angiosarcoma
Paclitaxel	Angiosarcoma
Ifosfamide	Angiosarcoma
Vincristine	Medulloblastoma
Carboplatin	Medulloblastoma
Topotecan	Medulloblastoma
Topotecan	Neoplastic meningitis
Etoposide	Neoplastic meningitis
Cytarabine	Neoplastic meningitis
Methotrexate	Neoplastic meningitis
Calcitriol	Secondary hyperparathyroidism
Cinacalcet	Secondary hyperparathyroidism
Paroxetine	Social anxiety disorder
Fluvoxamine	Social anxiety disorder
Paroxetine	Social phobia
Fluvoxamine	Social phobia
Sulfasalazine	Juvenile idiopathic arthritis
Leflunomide	Juvenile idiopathic arthritis
Methotrexate	Juvenile idiopathic arthritis
Vitamin A	Palmoplantar keratoderma
Lactic Acid	Palmoplantar keratoderma
Urea	Palmoplantar keratoderma
Sulfasalazine	Ankylosing spondylitis
Sulfasalazine	Bechterew disease
Demeclocycline	Syndrome of inappropriate secretion of antidiuretic hormone
Ursodeoxycholic acid	Primary sclerosing cholangitis
Bezafibrate	Primary sclerosing cholangitis
Azathioprine	Autoimmune hepatitis
Prednisolone	Autoimmune hepatitis
Tacrolimus	Lichen sclerosus et atrophphicus
Sirolimus	Renal angiomyolipoma
Sirolimus	Subependymal giant cell astrocytoma
Methotrexate	Eosinophilic fasciitis
Methotrexate	Diffuse fasciitis
Ciclosporin	Stevens-Johnson syndrome
Ciclosporin	Toxic epidermal necrolysis
Ciclosporin	Lyell syndrome
Ribavirin	Subacute sclerosing panencephalitis
Acetylsalicylic acid	Antiphospholipid syndrome
Levothyroxine	Isolated TSH deficiency
Hydrocortisone	Hypopituitarism
Octreotide	Pituitary TSH hypersecretion
Octreotide	Syndrome of inappropriate secretion of TSH
Octreotide	SITSH
Alendronic acic	Glucocorticoid-induced osteonecrosis
Azathioprine	Mixed connective tissue disease
Gabapentin	Spinal stenosis
Pregabalin	Spinal stenosis
Cyanocobalamin	Spinal stenosis
Erythromycin	Diffuse panbronchiolitis
Tiotropium	Chronic obstructive pulmonary disease
Formoterol	COPD
Salmeterol	Emphysema
Glycopyrronium	Emphysema
Methylprednisolone	Optic neuritis
Acetylsalicylic acid	Kawasaki disease
Acetylsalicylic acid	Mucocutaneous lymph node syndrome
Ascorbic acid	HTLV1-associated myelopathy
Ascorbic acid	Tropical spastic paraparesis
Diltiazem	Premature ventricular complexes
Propranolol	Premature ventricular contractions
Adenosine	Premature ventricular contractions
Nitroglycerin	Myocardial infarction
Propranolol	Myocardial infarction
Enalapril	Myocardial infarction
Simvastatin	Myocardial infarction
Acetylsalicylic acid	Myocardial infarction
Erythromycin	Eosinophilic sinusitis
Erythromycin	Eosinophilic chronic rhinosinusitis
Azathioprine	Isaacs syndrome
Carbamazepine	Isaacs syndrome
Phenytoin	Isaacs syndrome
Phenobarbital	Hemiconvulsion-hemiplegia-epilepsy syndrome
Clobazam	Hemiconvulsion-hemiplegia-epilepsy syndrome
Acetylsalicylic acid	Sturge-Weber syndrome
Methylprednisolone	Rasmussen encephalitis
Tacrolimus	Rasmussen encephalitis
Methylprednisolone	Rasmussen syndrome
Tacrolimus	Rasmussen syndrome
Valproic Acid	Lennox-Gastaut syndrome
Lamotrigine	Lennox-Gastaut syndrome
Clobazam	Lennox-Gastaut syndrome
Diazepam	Dravet syndrome
Clobazam	Dravet syndrome
Zonisamide	Dravet syndrome
Lamotrigine	Epilepsy with myoclonic absence
Ethosuximide	Epilepsy with myoclonic absence
Ethosuximide	Myoclonic-astatic epilepsy
Zonisamide	Myoclonic-astatic epilepsy
Levetiracetam	Myoclonic-astatic epilepsy
Ethosuximide	Doose syndrome
Zonisamide	Doose syndrome
Levetiracetam	Doose syndrome
Levetiracetam	Rolandic epilepsy, mental retardation, and speech dyspraxia
Ethosuximide	Rolandic epilepsy, mental retardation, and speech dyspraxia
Phenobarbital	Acute encephalitis with refractory repetitive partial seizures
Midazolam	Acute encephalitis with refractory repetitive partial seizures
Methylprednisolone	Bickerstaff brainstem encephalitis
Calcitriol	Hypoparathyroidism
Propranolol	Infantile hepatic hemangioma
Vincristine	Infantile hepatic hemangioma
Prednisone	Peripheral T cell lymphoma
Doxorubicin	Peripheral T cell lymphoma
Vincristine	Peripheral T cell lymphoma
Guanfacine	Attention deficit hyperactivity disorder
Lisdexamfetamine	Attention deficit hyperactivity disorder
Atomoxetine	Attention deficit hyperactivity disorder
Methylphenidate	Attention deficit hyperactivity disorder
Guanfacine	ADHD
Lisdexamfetamine	ADHD
Atomoxetine	ADHD
Methylphenidate	ADHD
Riboflavin	Brown-Vialetto-Van Laere syndrome
Methylprednisolone	Sydenham chorea
Triamcinolone	Sydenham chorea
Prednisolone	Sydenham chorea
Betamethasone	Sydenham chorea
Hydrocortisone	Sydenham chorea
Dexamethasone	Sydenham chorea
Methylprednisolone	Chorea minor
Triamcinolone	Chorea minor
Prednisolone	Chorea minor
Betamethasone	Chorea minor
Hydrocortisone	Chorea minor
Dexamethasone	Chorea minor
Doxorubicin	Desmoplastic small round cell tumor
Imatinib	Desmoplastic small round cell tumor
Ifosfamide	Desmoplastic small round cell tumor
Sunitinib	Desmoplastic small round cell tumor
Dacarbazine	Desmoplastic small round cell tumor
	Inflammatory breast cancer
	IBC
