# Supplementary material for: Literature-Wide Association Studies (LWAS) for a Rare Disease: Drug Repurposing for Inflammatory Breast Cancer
Source: Molecules. 2020 Aug 28;25(17):3933. doi: 10.3390/molecules25173933 (PMC7504746; doi:10.3390/molecules25173933)
Supplement: Supplementary file 1 [file molecules-25-03933-s001.zip › Appendix 3_434 Unique Diseases.txt]

11-BETA-KETOREDUCTASE-DEFICIENCY
2-8-DIHYDROXYADENINE-UROLITHIASIS
3-PGDH-DEFICIENCY
3-PHOSPHOGLYCERATE-DEHYDROGENASE-DEFICIENCY
4-HYDROXYBUTYRIC-ACIDURIA
5Q-SYNDROME
ACADM-DEFICIENCY
ACROMEGALY
ACUTE-ENCEPHALITIS-WITH-REFRACTORY-REPETITIVE-PARTIAL-SEIZURES
ACUTE-HEART-FAILURE
ACUTE-MYELOID-LEUKEMIA
ADDISON-DISEASE
ADENINE-PHOSPHORIBOSYLTRANSFERASE-DEFICIENCY
ADENYLOSUCCINATE-LYASE-DEFICIENCY
ADHD
ADRENAL-CARCINOMA
ADRENOLEUKODYSTROPHY
ADULT-ONSET-STILL-DISEASE
ADULT-STILL-DISEASE
ADULT-T-CELL-LEUKEMIA
ALCOHOL-DEPENDENCE
ALLERGIC-CONTACT-DERMATITIS
ALLERGIC-RHINITIS
ALLOGRAFT-REJECTION
ALS
ALTERNATING-HEMIPLEGIA-OF-CHILDHOOD
ALVEOLAR-SOFT-PART-SARCOMA
ALZHEIMER-DISEASE
AMYOTROPHIC-LATERAL-SCLEROSIS
ANAPHYLAXIS
ANAPLASTIC-LARGE-CELL-LYMPHOMA
ANDERSEN-TAWIL-SYNDROME
ANDERSON-FABRY-DISEASE
ANGINA-PECTORIS
ANGIOSARCOMA
ANKYLOSING-SPONDYLITIS
ANTIPHOSPHOLIPID-SYNDROME
ANTITHROMBIN-III-DEFICIENCY
ANXIETY-NEUROSIS
APPARENT-MINERALOCORTICOID-EXCESS-SYNDROME
ARNOLD-CHIARI-SYNDROME
AROMATIC-L-AMINO-ACID-DECARBOXYLASE-DEFICIENCY
ARRHYTHMOGENIC-RIGHT-VENTRICULAR-CARDIOMYOPATHY
ARTERIOSCLEROSIS-OBLITERANS
ASTHMA
ATAXIA-WITH-ISOLATED-VITAMIN-E-DEFICIENCY
ATOPIC-DERMATITIS
ATTENTION-DEFICIT-HYPERACTIVITY-DISORDER
AUTOIMMUNE-HEPATITIS
AUTOIMMUNE-THROMBOCYTOPENIC-PURPURA
AUTOSOMAL-DOMINANT-HYPERCHOLESTEROLAEMIA
AVED
BARTTER-SYNDROME
BASAL-CELL-CARCINOMA
B-CELL-ACUTE-LYMPHOBLASTIC-LEUKEMIA
B-CELL-ACUTE-LYMPHOCYTIC-LEUKEMIA
BECHTEREW-DISEASE
BEHCET-DISEASE
BEHCET-SYNDROME
BERIBERI
BETA-UREIDOPROPIONASE-DEFICIENCY
BICKERSTAFF-BRAINSTEM-ENCEPHALITIS
BIOTINIDASE-DEFICIENCY
BIOTIN-RESPONSIVE-BASAL-GANGLIA-DISEASE
BIPOLAR-DISORDER
BLADDER-CANCER
BLADDER-PAIN-SYNDROME
BLEPHARITIS
BODY-DYSMORPHIC-DISORDER
BREAST-CANCER
BROWN-VIALETTO-VAN-LAERE-SYNDROME
BRUGADA-SYNDROME
BTD-DEFICIENCY
BUERGER-DISEASE
BURKITT-LYMPHOMA
CANCER-OF-THE-ANAL-CANAL
CARCINOID
CATECHOLAMINERGIC-POLYMORPHIC-VENTRICULAR-TACHYCARDIA
CENTRAL-DIABETES-INSIPIDUS
CEREBROTENDINOUS-XANTHOMATOSIS
CERVICAL-CANCER
CHIARI-MALFORMATION
CHOLANGIOCARCINOMA
CHOREA-MINOR
CHORIOCARCINOMA
CHRONIC-EOSINOPHILIC-LEUKEMIA
CHRONIC-GRANULOMATOUS-DISEASE
CHRONIC-LYMPHOCYTIC-LEUKEMIA
CHRONIC-MYELOID-LEUKEMIA
CHRONIC-OBSTRUCTIVE-PULMONARY-DISEASE
CHURG-STRAUSS-SYNDROME
CLEAR-CELL-SARCOMA-OF-SOFT-TISSUE
CLUSTER-HEADACHE
COLORECTAL-CANCER
COMBINED-DEFICIENCY-OF-FACTORS-V-AND-VIII
CONGENITAL-ADRENAL-HYPERPLASIA
CONGENITAL-HYPERTHYROIDISM
CONGENITAL-MYASTHENIC-SYNDROME
CONGENITAL-NEPHROGENIC-DIABETES-INSIPIDUS
COPD
CORTISONE-REDUCTASE-DEFICIENCY
CROHN-DISEASE
CROW-FUKASE-SYNDROME
CYSTIC-FIBROSIS
CYSTINOSIS
DE-QUERVAIN-THYROIDITIS
DERMATITIS-HERPETIFORMIS
DESMOPLASTIC-SMALL-ROUND-CELL-TUMOR
DEVIC-DISEASE
DIABETIC-NEPHROPATHY
DIABETIC-NEUROPATHY
DIFFUSE-FASCIITIS
DIFFUSE-PANBRONCHIOLITIS
DISORDERS-OF-MITOCHONDRIAL-FATTY-ACID-OXIDATION
DOOSE-SYNDROME
DRAVET-SYNDROME
DRY-EYE-DESEASE
DYSBETALIPOPROTEINEMIA
EMPHYSEMA
ENDOMETRIAL-CANCER
ENDOMETRIOSIS
EOSINOPHILIC-CHRONIC-RHINOSINUSITIS
EOSINOPHILIC-ESOPHAGITIS
EOSINOPHILIC-FASCIITIS
EOSINOPHILIC-GRANULOMATOSIS-WITH-POLYANGIITIS
EOSINOPHILIC-SINUSITIS
EPILEPSY-WITH-MYOCLONIC-ABSENCE
EPISODIC-ATAXIAS
EPSTEIN-SYNDROME
ERYTHEMA-NODOSUM-LEPROSUM
ESOPHAGEAL-CANCER
ESSENTIAL-THROMBOCYTOSIS
ETHYLMALONIC-ENCEPHALOPATHY
EWING-SARCOMA
EXCORIATION-DISORDER
EXTRASKELETAL-MYXOID-CHONDROSARCOMA
EXTRINSIC-ALLERGIC-ALVEOLITIS
FABRY-DISEASE
FACTOR-XI-DEFICIENCY
FALLOPIAN-TUBE-CANCER
FAMILIAL-COMBINED-HYPERLIPIDEMIA
FAMILIAL-GLUCOCORTICOID-DEFICIENCY
FAMILIAL-HYPERCHOLESTEROLEMIA
FAMILIAL-HYPERINSULINEMIC-HYPOGLYCEMIA
FEBRILE-SEIZURES
FIBROID
FIBROMYALGIA
FIBROMYALGIA-SYNDROME
FOCAL-SEGMENTAL-GLOMERULOSCLEROSIS
FRIEDREICH-LIKE-ATAXIA
GALACTORRHEA
GALLBLADDER-CANCER
GALLBLADDER-DISEASE
GASTRIC-CANCER
GASTROESOPHAGEAL-REFLUX-DISEASE
GAUCHER-DISEASE
GENERALIZED-ANXIETY-DISORDER
GIANT-CELL-TUMOR-OF-BONE
GITELMAN-SYNDROME
GLAUCOMA-1
GLIOMA
GLUCOCORTICOID-INDUCED-OSTEONECROSIS
GLUTARIC-ACIDEMIA
GOUT
GRAFT-VERSUS-HOST-DISEASE
GRANULOMATOSIS-WITH-POLYANGIITIS
GRAVES-DISEASE
HAIRY-CELL-LEUKEMIA
HASHIMOTO-THYROIDITIS
HEMICONVULSION-HEMIPLEGIA-EPILEPSY-SYNDROME
HEMIPLEGIC-MIGRAINE
HENOCH-SCHONLEIN-PURPURA
HEPATIC-ANGIOSARCOMA
HEPATIC-COMA
HEPATIC-ENCEPHALOPATHY
HEPATOCELLULAR-CARCINOMA
HEPATOLENTICULAR-DEGENERATION
HEREDITARY-SPASTIC-PARAPLEGIA
HEREDITARY-SPHEROCYTOSIS
HIGH-BLOOD-PRESSURE
HOARDING-DISORDER
HODGKIN-LYMPHOMA
HOLOCARBOXYLASE-SYNTHETASE-DEFICIENCY
HOMOCYSTINURIA
HTLV1-ASSOCIATED-MYELOPATHY
HUNTINGTON-DISEASE
HYDROXYKYNURENINURIA
HYPERBILIRUBINEMIA
HYPEREOSINOPHILIC-SYNDROME
HYPERKALEMIC-DISTAL-RENAL-TUBULAR-ACIDOSIS-
HYPERKALEMIC-PERIODIC-PARALYSIS
HYPERLIPIDEMIA
HYPERLIPOPROTEINEMIA--TYPE-I
HYPERLIPOPROTEINEMIA-TYPE-IIA
HYPERLIPOPROTEINEMIA--TYPE-III
HYPERLIPOPROTEINEMIA-TYPE-V
HYPERPP
HYPERSENSITIVITY-PNEUMONITIS
HYPERTENSION
HYPERTHYROIDISM
HYPERTRIGLYCERIDEMIA
HYPERTROPHIC-CARDIOMYOPATHY
HYPOADRENOCORTICISM
HYPOGONADOTROPIC-HYPOGONADISM
HYPOKALEMIC-PERIODIC-PARALYSIS
HYPOPARATHYROIDISM
HYPOPHOSPHATEMIC-RICKETS
HYPOPITUITARISM
HYPOPP
HYPOXANTHINE-GUANINE-PHOSOPHORIBOSYLTRANSFERASE-DEFICIENCY
IBC
IGA-VASCULITIS
IMMUNE-THROMBOCYTOPENIA
INFANTILE-HEMANGIOMA
INFANTILE-HEPATIC-HEMANGIOMA
INFANTILE-SPASMS
INFLAMMATORY-BREAST-CANCER
INHERITED-ANTITHROMBIN-DEFICIENCY
INHERITED-THROMBOPHILIA
INSOMNIA
INTERSTITIAL-CYSTITIS
ISAACS-SYNDROME
ISOBUTYRYL-COA-DEHYDROGENASE-DEFICIENCY
ISOLATED-TSH-DEFICIENCY
JUVENILE-IDIOPATHIC-ARTHRITIS
KAPOSI-SARCOMA
KAWASAKI-DISEASE
KERATOCONJUNCTIVITIS-SICCA
KYNURENINASE-DEFICIENCY
LANDAU-KLEFFNER-SYNDROME
LANGERHANS-CELL-HISTIOCYTOSIS
LARYNGEAL-CANCER
LATE-ONSET-MULTIPLE-CARBOXYLASE-DEFICIENCY
LDL-RECEPTOR-DISORDER
LEIGH-SYNDROME
LENNOX-GASTAUT-SYNDROME
LESCH-NYHAN-SYNDROME
LICHEN-PLANUS
LICHEN-SCLEROSUS-ET-ATROPHPHICUS
LIDDLE-SYNDROME
LIVER-CANCER
LOCALIZED-SCLERODERMA
LOU-GEHRIG-DISEASE
LUPUS-NEPHRITIS
LYELL-SYNDROME
LYMPHANGIOLEIOMYOMATOSIS
LYMPHOPLASMACYTIC-LYMPHOMA
LYSOSOMAL-STORAGE-DISEASE
MAJOR-DEPRESSIVE-DISORDER
MALIGNANT-PARAGANGLIOMA
MALIGNANT-PLEURAL-MESOTHELIOMA
MANIC-DEPRESSIVE-ILLNESS
MANTLE-CELL-LYMPHOMA
MAPLE-SYRUP-URINE-DISEASE
MAST-CELL-LEUKEMIA
MCAD-DEFICIENCY
MEDIUM-CHAIN-ACYL-COA-DEHYDROGENASE-DEFICIENCY
MEDULLOBLASTOMA
MENIERE-DISEASE
MENINGIOMA
MERKEL-CELL-CARCINOMA
MEVALONATE-KINASE-DEFICIENCY
MICROSCOPIC-POLYANGIITIS
MIXED-CONNECTIVE-TISSUE-DISEASE
MONILETHRIX
MORPHEA
MUCOCUTANEOUS-LYMPH-NODE-SYNDROME
MULTIPLE-CARBOXYLASE-DEFICIENCY
MULTIPLE-MYELOMA
MULTIPLE-SCLEROSIS
MYASTHENIA-GRAVIS
MYCOSIS-FUNGOIDES
MYELODYSPLASTIC-SYNDROME
MYELOMENINGOCELE
MYELOSCHISIS
MYOCARDIAL-INFARCTION
MYOCLONIC-ASTATIC-EPILEPSY
MYOTONIA-CONGENITA
MYXOID-LIPOSARCOMA
NARCOLEPSY
NASOPHARYNGEAL-CANCER
NEOPLASTIC-MENINGITIS
NEPHROGENIC-SYNDROME-OF-INAPPROPRIATE-ANTIDIURESIS
NEPHROTIC-SYNDROME
NEURALGIA
NEUROBLASTOMA
NEUROFIBROMATOSIS-TYPE-2
NEUROHYPOPHYSEAL-DIABETES-INSIPIDUS
NEUROLEPTIC-MALIGNANT-SYNDROME
NEUROMYELITIS-OPTICA
NEUROPATHIC-PAIN
NIEMANN-PICK-DISEASE-TYPE-C
NONALCOHOLIC-FATTY-LIVER-DISEASE
NON-SMALL-CELL-LUNG-CANCER
NPDI
OBSESSIVE-COMPULSIVE-AND-RELATED-DISORDER
OBSESSIVE-COMPULSIVE-DISORDER
OPTIC-NEURITIS
ORAL-CANCER
OROPHARYNGEAL-CANCER
OROTIC-ACIDURIA
OSTEOPOROSIS
OSTEOSARCOMA
OVARIAN-CANCER
PAGET-DISEASE-OF-BONE
PALMOPLANTAR-KERATODERMA
PANCREATIC-CANCER
PANCREATIC-NEUROENDOCRINE-TUMOR
PANIC-DISORDER
PARAMYOTONIA-CONGENITA
PARATHYROID-CARCINOMA
PARKINSON-DISEASE
PARKINSONIAN-SYNDROME
PAROXYSMAL-EXTREME-PAIN-DISORDER
PATENT-DUCTUS-ARTERIOSUS
PEDIATRIC-AUTOIMMUNE-NEUROPSYCHIATRIC-DISORDERS-ASSOCIATED-WITH-STREPTOCOCCAL-INFECTION
PELLAGRA
PEMPHIGUS
PENILE-CANCER
PEPTIC-ULCER
PERIODIC-PARALYSIS
PERIPHERAL-T-CELL-LYMPHOMA
PHGDH-DEFICIENCY
PHOSPHOSERINE-AMINOTRANSFERASE-DEFICIENCY
PITUITARY-GIGANTISM
PITUITARY-TSH-HYPERSECRETION
PITYRIASIS-RUBRA-PILARIS
PLASMA-THROMBOPLASTIN-ANTECEDENT-DEFICIENCY
PLASMINOGEN-ACTIVATOR-INHIBITOR-TYPE-1-DEFICIENCY
PNPO-DFFICIENCY
POEMS-SYNDROME
POLYCYTHEMIA-VERA
POLYMYALGIA-RHEUMATICA
POLYMYOSITIS-AND-DERMATOMYOSITIS
POSTHERPETIC-NEURALGIA
POTASSIUM-AGGRAVATED-MYOTONIA
PRECOCIOUS-PUBERTY
PREMATURE-VENTRICULAR-COMPLEXES
PREMATURE-VENTRICULAR-CONTRACTIONS
PRIMARY-ADRENAL-INSUFFICIENCY
PRIMARY-ALDOSTERONISM
PRIMARY-BILIARY-CIRRHOSIS
PRIMARY-OPEN-ANGLE-GLAUCOMA
PRIMARY-PERITONEAL-CARCINOMA
PRIMARY-PULMONARY-HYPERTENSION
PRIMARY-SCLEROSING-CHOLANGITIS
PROGRESSIVE-FAMILIAL-INTRAHEPATIC-CHOLESTASIS
PROGRESSIVE-MYOCLONIC-EPILEPSY
PROSTATE-CANCER
PSORIASIS
PULMONARY-ARTERIAL-HYPERTENSION
PUSTULAR-PSORIASIS
PYRIDOXAMINE-5-PHOSPHATE-OXIDASE-DEFICIENCY
PYRIDOXINE-DEPENDENT-EPILEPSY
RASMUSSEN-ENCEPHALITIS
RASMUSSEN-SYNDROME
RAYNAUD-SYNDROME
RENAL-ANGIOMYOLIPOMA
RENAL-CELL-CARCINOMA
RESTLESS-LEGS-SYNDROME
RETINITIS-PIGMENTOSA
RETINOBLASTOMA
RHABDOMYOSARCOMA
RHEUMATOID-ARTHRITIS
ROLANDIC-EPILEPSY--MENTAL-RETARDATION--AND-SPEECH-DYSPRAXIA
ROSENTHAL-SYNDROME
RTA-TYPE-4
SALIVARY-GLAND-CANCER
SCHIZOPHRENIA
SEBORRHEIC-DERMATITIS
SECONDARY-HYPERAMMONEMIA
SECONDARY-HYPERPARATHYROIDISM
SHORT-QT-SYNDROME
SICKLE-CELL-ANEMIA
SITSH
SJOGREN-SYNDROME
SKIN-PICKING-DISORDER
SMALL-CELL-LUNG-CANCER
SOCIAL-ANXIETY-DISORDER
SOCIAL-PHOBIA
SODIUM-CHANNEL-MYOTONIA
SPINA-BIFIDA
SPINAL-STENOSIS
SQUAMOUS-CELL-CARCINOMA
STEVENS-JOHNSON-SYNDROME
STURGE-WEBER-SYNDROME
SUBACUTE-GRANULOMATOUS-THYROIDITIS
SUBACUTE-SCLEROSING-PANENCEPHALITIS
SUBACUTE-THYROIDITIS
SUBEPENDYMAL-GIANT-CELL-ASTROCYTOMA
SUCCINIC-SEMIALDEHYDE-DEHYDROGENASE-DEFICIENCY
SYDENHAM-CHOREA
SYNDROME-OF-INAPPROPRIATE-SECRETION-OF-ANTIDIURETIC-HORMONE
SYNDROME-OF-INAPPROPRIATE-SECRETION-OF-TSH
SYNOVIAL-SARCOMA
SYSTEMIC-LUPUS-ERYTHEMATOSUS
SYSTEMIC-SCLERODERMA
SYSTEMIC-SCLEROSIS
T-CELL-ACUTE-LYMPHOBLASTIC-LEUKEMIA
T-CELL-ACUTE-LYMPHOCYTIC-LEUKEMIA
TESTICULAR-CANCER
THIAMINE-METABOLISM-DYSFUNCTION-SYNDROME-5
THIAMINE-PYROPHOSPHOKINASE-DEFICIENCY
THIOPURINE-S-METHYLTRANSFERASE-DEFICIENCY
THROMBOANGIITIS-OBLITERANS
THYROID-CANCER
THYROTOXIC-HYPOKALEMIC-PERIODIC-PARALYSIS
THYROTOXICOSIS
TONSILLAR-CANCER
TOURETTE-SYNDROME
TOXIC-EPIDERMAL-NECROLYSIS
-TPMT-DEFICIENCY
TRANSCOBALAMIN-II-DEFICIENCY
TROPICAL-SPASTIC-PARAPARESIS
TYPE-2-DIABETES-MELLITUS
TYROSINEMIA
ULCERATIVE-COLITIS
UTERINE-LEIOMYOMA
UVEOMENINGOENCEPHALITIC-SYNDROME
VAN-BOGAERT-SCHERER-EPSTEIN-DISEASE
VIRAL-MYOCARDITIS
VITAMIN-D-DEPENDENT-RICKETS
VITILIGO
VOGT-KOYANAGI-HARADA-DISEASE
VOGT-KOYANAGI-HARADA-SYNDROME
VULVAR-CANCER
WEGENER-GRANULOMATOSIS
WERNICKE-ENCEPHALOPATHY
WERNICKE-KORSAKOFF-SYNDROME
WEST-SYNDROME
WILLIS-EKBOM-DISEASE
WILSON-DISEASE
XANTHURENIC-ACIDURIA
ZOLLINGER-ELLISON-SYNDROME
