# Supplementary material for: Literature-Wide Association Studies (LWAS) for a Rare Disease: Drug Repurposing for Inflammatory Breast Cancer
Source: Molecules. 2020 Aug 28;25(17):3933. doi: 10.3390/molecules25173933 (PMC7504746; doi:10.3390/molecules25173933)
Supplement: Supplementary file 1 [file molecules-25-03933-s001.zip › Appendix 4_Word2vec trained 336 Drugs.txt]

ACAMPROSATE
ACARBOSE
ACEBUTOLOL
ACETAZOLAMIDE
ACETYLSALICYLIC-ACID
ACITRETIN
ADENOSINE
ALENDRONIC
ALITRETINOIN
ALLOPURINOL
ALPROSTADIL
AMANTADINE
AMBENONIUM
AMILORIDE
AMIODARONE
AMITRIPTYLINE
ANAGRELIDE
ANASTROZOLE
APOMORPHINE
ASCORBIC-ACID
ATENOLOL
ATOMOXETINE
ATORVASTATIN
AZACITIDINE
AZATHIOPRINE
AZELASTINE
AZITHROMYCIN
BECLOMETHASONE-DIPROPIONATE
BENAZEPRIL
BETA-ALANINE
BETAMETHASONE
BETAXOLOL
BEXAROTENE
BEZAFIBRATE
BICALUTAMIDE
BIOTIN
BIPERIDEN
BISOPROLOL
BLEOMYCIN
BORTEZOMIB
BOSENTAN
BRINZOLAMIDE
BROMOCRIPTINE
BUDESONIDE
BUMETANIDE
CABERGOLINE
CALCIPOTRIOL
CALCITRIOL
CAPECITABINE
CAPTOPRIL
CARBAMAZEPINE
CARBIDOPA
CARBOPLATIN
CARMUSTINE
CARTEOLOL
CARVEDILOL
CETIRIZINE
CEVIMELINE
CHLORPROMAZINE
CHLORTHALIDONE
CHOLIC-ACID
CICLOPIROX
CICLOSPORIN
CILOSTAZOL
CIMETIDINE
CINACALCET
CLADRIBINE
CLOBAZAM
CLOBETASOL-PROPIONATE
CLOFIBRATE
CLOMIPRAMINE
CLONAZEPAM
COLCHICINE
CYANOCOBALAMIN
CYSTEAMINE
CYTARABINE
DACARBAZINE
DANAZOL
DANTROLENE
DAPSONE
DASATINIB
DAUNORUBICIN
DECITABINE
DEMECLOCYCLINE
DESMOPRESSIN
DIAZEPAM
DIAZOXIDE
DILTIAZEM
DIPHENHYDRAMINE
DISOPYRAMIDE
DISULFIRAM
DOCETAXEL
DONEPEZIL
DORZOLAMIDE
DOXEPIN
DOXORUBICIN
DULOXETINE
EDROPHONIUM
ENALAPRIL
ENTACAPONE
EPHEDRINE
EPINEPHRINE
EPIRUBICIN
EPLERENONE
EPOPROSTENOL
EPROSARTAN
ERLOTINIB
ERYTHROMYCIN
ESCITALOPRAM
ESOMEPRAZOLE
ESTRADIOL
ETACRYNIC-ACID
ETHOSUXIMIDE
ETOPOSIDE
EXEMESTANE
EZETIMIBE
FENOFIBRATE
FEXOFENADINE
FLUDARABINE
FLUDROCORTISONE
FLUNARIZINE
FLUNISOLIDE
FLUOCINONIDE
FLUOROURACIL
FLUOXETINE
FLUPHENAZINE
FLUTAMIDE
FLUVASTATIN
FLUVOXAMINE
FOLIC-ACID
FORMOTEROL
FOSINOPRIL
FUROSEMIDE
GABAPENTIN
GALANTAMINE
GEFITINIB
GEMCITABINE
GEMFIBROZIL
GENTAMICIN
GLYBURIDE
GLYCINE
GLYCOPYRRONIUM
GOSERELIN
GUANFACINE
HALOPERIDOL
HYDROCHLOROTHIAZIDE
HYDROCORTISONE
HYDROXOCOBALAMIN
HYDROXYUREA
HYDROXYZINE
IBUPROFEN
IDARUBICIN
IFOSFAMIDE
ILOPROST
IMATINIB
IMIPRAMINE
INDAPAMIDE
INDOMETACIN
IPRATROPIUM
IRBESARTAN
IRINOTECAN
ISOTRETINOIN
ITRACONAZOLE
KETOCONAZOLE
LABETALOL
LACTULOSE
LAMOTRIGINE
LANSOPRAZOLE
LAPATINIB
LATANOPROST
LEFLUNOMIDE
LETROZOLE
LEUCOVORIN
LEVETIRACETAM
LEVOBUNOLOL
LEVOCARNITINE
LEVODOPA
LEVOFLOXACIN
LEVOTHYROXINE
LISDEXAMFETAMINE
LISINOPRIL
LORATADINE
LOSARTAN
LOVASTATIN
MAZINDOL
MEMANTINE
MERCAPTOPURINE
METFORMIN
METHIMAZOLE
METHOTREXATE
METHYLPHENIDATE
METHYLPREDNISOLONE
METHYLPREDNISOLONE
METOLAZONE
METOPROLOL
MEXILETINE
MIDAZOLAM
MIGLUSTAT
MINOCYCLINE
MINOXIDIL
MITOTANE
MITOXANTRONE
MODAFINIL
MOMETASONE
MONTELUKAST
MYCOPHENOLATE-MOFETIL
NADOLOL
NAFARELIN
NALTREXONE
NATEGLINIDE
NEDOCROMIL
NEOSTIGMINE
NIACIN
NICOTINAMIDE
NILUTAMIDE
NITISINONE
NITROGLYCERIN
OCTREOTIDE
OLANZAPINE
OLOPATADINE
OMEPRAZOLE
ONDANSETRON
OXYBUTYNIN
OXYMETAZOLINE
PACLITAXEL
PANTOPRAZOLE
PAROXETINE
PEMETREXED
PENBUTOLOL
PENICILLAMINE
PENTOSAN-POLYSULFATE
PENTOXIFYLLINE
PERINDOPRIL
PERPHENAZINE
PHENOBARBITAL
PHENOL
PHENOXYMETHYLPENICILLIN
PHENYLEPHRINE
PHENYTOIN
PILOCARPINE
PIMECROLIMUS
PIMOZIDE
PINDOLOL
PIOGLITAZONE
PIRBUTEROL
PIRENZEPINE
POSACONAZOLE
PRAMIPEXOLE
PRAVASTATIN
PREDNISOLONE
PREDNISONE
PREGABALIN
PROCAINAMIDE
PROCHLORPERAZINE
PROGESTERONE
PROPRANOLOL
PROPYLTHIOURACIL
PSEUDOEPHEDRINE
PYRIDOXAL-PHOSPHATE
PYRIDOXINE
QUINAPRIL
QUINIDINE
QUININE
RABEPRAZOLE
RALOXIFENE
RAMELTEON
RAMIPRIL
RANITIDINE
RANOLAZINE
RASAGILINE
RIBAVIRIN
RIBOFLAVIN
RIFAXIMIN
RILUZOLE
RISEDRONATE
RISPERIDONE
RIVASTIGMINE
ROPINIROLE
ROSUVASTATIN
SALBUTAMOL
SELEGILINE
SERINE
SERTRALINE
SILDENAFIL
SIMVASTATIN
SIROLIMUS
SORAFENIB
SOTALOL
SPIRONOLACTONE
SULFAPYRIDINE
SULFASALAZINE
SULINDAC
SUMATRIPTAN
SUNITINIB
TACROLIMUS
TADALAFIL
TAMOXIFEN
TAZAROTENE
TELMISARTAN
TESTOSTERONE
THALIDOMIDE
THEOPHYLLINE
THIAMINE
TIAGABINE
TIMOLOL
TIOTROPIUM
TIZANIDINE
TOBRAMYCIN
TOLCAPONE
TOPIRAMATE
TOPOTECAN
TRANDOLAPRIL
TRANEXAMIC-ACID
TRAVOPROST
TRAZODONE
TREPROSTINIL
TRETINOIN
TRIAMCINOLONE
TRIAMTERENE
UREA
URIDINE
URSODEOXYCHOLIC-ACID
VALPROIC-ACID
VENLAFAXINE
VERAPAMIL
VIGABATRIN
VINBLASTINE
VINORELBINE
VITAMIN-A
VITAMIN-E
VORICONAZOLE
VORINOSTAT
WARFARIN
ZAFIRLUKAST
ZILEUTON
ZONISAMIDE
