# Supplementary material for: Literature-Wide Association Studies (LWAS) for a Rare Disease: Drug Repurposing for Inflammatory Breast Cancer
Source: Molecules. 2020 Aug 28;25(17):3933. doi: 10.3390/molecules25173933 (PMC7504746; doi:10.3390/molecules25173933)
Supplement: Supplementary file 1 [file molecules-25-03933-s001.zip › Appendix 5_Word2vec 336 Drug Vectors.txt]

ACAMPROSATE	0.037194502	-0.073260874	-0.013404986	-0.055897072	0.02869286	-0.020897493	0.006821392	0.013146006	-0.034393571	-0.00212507	0.035221726	-0.073016442	-0.05560397	-0.106072985	-0.046915408	0.02364569	0.071044758	0.071780525	0.032448221	0.057868902	-0.00200338	0.060613494	0.015630988	0.002502493	0.134291768	-0.00546719	-0.004736108	-0.016958287	0.027479341	0.005130594	-0.053693958	-0.033219617	0.002344094	-0.083164975	-0.050736688	-0.036924239	0.027271403	0.00654631	0.05987154	-0.036185488	0.016405189	0.031878259	0.041099321	0.030128108	-0.042849399	-0.042416405	0.076538816	-0.04020163	-0.002021177
ACARBOSE	0.74702704	-0.406434149	0.135579109	0.160472795	-0.058563862	0.043880072	0.691775799	0.160590351	-0.43391481	-0.16339691	0.437731713	-0.361297578	-0.697779179	-0.094464541	-0.261798203	-0.472373158	0.507867694	0.014921798	0.201094434	0.260373741	0.417560846	0.662087202	0.124551803	0.292817324	0.116058454	-0.074616581	0.424202174	-0.399779409	0.591726065	0.191071227	0.029381018	0.646095872	0.715236843	0.371889412	-0.048914455	0.114662178	-0.064524107	-0.554182053	0.05400094	0.045263484	-0.337443471	0.504698932	-0.037631907	0.413377076	0.127888814	0.049796976	0.243744373	-0.1425246	0.549542189
ACEBUTOLOL	0.057624403	-0.030082217	-0.049879201	-0.011617829	0.063799478	-0.05036496	0.07874959	0.005566083	-0.045861177	-0.093425907	-0.031126043	-0.025851332	-0.127664566	-0.003495796	0.011324687	0.032942418	-0.029683396	0.041402586	0.001452986	0.078233205	0.078057081	0.142582864	0.103888363	-0.065588258	0.026805194	-0.084296085	-0.049904894	-0.117084585	0.01414389	0.021187732	0.067616291	-0.008744436	0.018007353	-0.043283749	-0.034273554	-0.026714442	0.024161136	0.00973743	-0.058596686	0.035772435	0.081791341	0.037241213	0.000287575	0.028709346	-0.02166776	0.057053488	-0.017454894	-0.095123187	0.081680596
ACETAZOLAMIDE	1.12272704	0.069572665	0.528824687	-0.037951522	-0.409780085	0.146985218	-0.293484956	1.50191486	-0.194365159	-0.082940362	0.144973055	-0.337179214	0.048574258	-0.008651595	0.436499238	0.085490599	1.3556391	0.176123694	0.352743953	0.586686909	0.746906698	0.32183367	0.171034977	0.65434432	0.344276249	-1.40788019	0.664815128	-0.287229061	0.066479735	0.134846553	1.20838475	0.216350585	-0.2143704	-0.591404617	0.251786739	-0.151885062	0.30351308	0.329195976	-0.231431469	-0.163949087	-0.726109505	0.024442712	-0.59150517	0.899149597	-0.02275159	1.07420635	-0.010740489	-0.390720963	0.647720098
ACETYLSALICYLIC-ACID	1.11555088	0.587047219	-0.486078471	0.792576194	-0.791657269	0.982729256	0.078028865	0.157004729	0.183338061	-1.07514179	0.013533585	0.770872891	-2.19094205	-0.606871128	-0.32735756	-0.504621029	1.14453125	-0.257484406	1.27737164	0.350661278	1.31090415	2.90975308	-0.09503331	0.899702609	-1.11755359	-1.5794369	1.42315698	-0.826675892	2.02109504	-1.4477843	0.587298512	-0.05342355	0.798021972	0.22968097	-0.629711032	-1.11702383	1.45134592	-2.40425658	-0.288325429	0.498544753	0.598654985	-0.661374748	0.604281783	-0.104493707	1.87851131	1.30234051	-0.196123913	-1.29472291	1.42496407
ACITRETIN	0.859215498	-0.481110752	0.098517261	0.443092376	-0.206110194	0.209744528	-0.129514009	2.23656011	-0.017760102	0.356629252	0.718842268	0.055055078	-1.1921159	-0.49136734	-0.005690724	-1.48591268	1.16740108	0.356405944	0.277823299	0.64006722	0.501338542	1.28807867	0.125217035	0.821017385	0.399232835	-0.881322443	0.639813304	-0.736593544	0.772066414	-0.325453639	0.287710935	-0.770960927	0.369820267	0.040552784	-0.909544885	0.487074167	0.745898962	0.754689872	-0.22316274	0.881675065	-0.705472946	-0.39765656	-0.79835397	0.682021797	1.11358416	0.417359978	-0.569886506	0.290301591	0.467317641
ADENOSINE	2.09418726	3.5325129	-0.389621854	-0.934197783	-1.47411728	0.925552845	2.72633171	1.03744555	1.02534723	1.23937523	-1.05910325	1.69501054	0.775722027	1.26569879	-0.311904848	3.85135794	-2.68846273	-1.68835533	-0.581804395	2.22182107	0.379296392	0.45463407	0.844366848	0.929334283	-0.028650463	-2.65730643	1.15607941	1.18586993	1.48970497	1.02960193	2.17885947	-1.23591089	-1.11134434	1.75704789	2.89062619	0.73020649	2.02057934	4.67036057	-0.37162587	-0.749740541	4.08531857	2.12139916	-1.03629696	2.17534375	-0.39679414	0.69798851	-2.02628088	-1.94846499	2.32391191
ALENDRONIC	0.034221981	0.09283299	0.061518811	-0.079261087	-0.024329122	0.306178361	-0.109310202	0.111024484	-0.422809869	0.287396908	-0.032618515	0.104653522	-0.007973957	-0.126345783	-0.173795462	-0.199146539	-0.061325349	-0.016871478	0.042992536	0.105702423	0.380785406	-0.010746685	0.320132107	-0.027261876	-0.141526446	-0.350606233	-0.187683582	0.057874851	-0.237722576	-0.254297346	0.130390942	-0.063349783	-0.087358505	-0.000694521	-0.221744686	-0.287630886	-0.056870546	0.089962825	0.189539224	-0.15466325	-0.197809473	-0.494913369	-0.209022135	0.100906543	0.058028184	0.193105116	0.061025042	-0.163542315	0.367614746
ALITRETINOIN	-0.112016469	0.193863571	-0.167311788	0.173508197	0.475050092	0.414087296	0.556384444	0.225182369	-0.012790825	0.243735179	0.066833265	-0.155177012	-0.239639565	-0.002858887	0.264615983	-0.445450753	0.034723464	-0.139745623	0.467324555	0.521573365	0.23965925	-0.010523806	0.061644219	0.30820632	0.132802978	-0.761679113	0.648427784	0.03976683	0.198846832	-0.061041638	-0.090845428	-0.383820474	0.200914115	-0.228446767	-0.449293673	0.247441828	-0.237016782	-0.475842685	-0.017260721	0.076759793	-0.160196856	-0.24164255	-0.055223893	-0.021784959	0.339746684	-0.137422964	-0.087318637	0.143324241	0.318117917
ALLOPURINOL	1.41898263	1.58012331	-0.029082004	1.19966114	-0.432677269	1.89094949	0.204210594	1.09002054	-0.093780153	0.48849526	1.23260283	0.567292452	-1.91544712	0.160378039	0.509311974	-0.750633001	0.590804279	-1.11752307	0.044055332	-0.10152816	1.59824979	0.47245568	1.5593257	1.15655351	1.20193613	-2.28488111	1.49636817	-1.66799712	1.35767126	-0.508191586	-0.275922716	0.046466168	0.11793644	0.996682167	-0.916102827	0.678874135	1.32695687	0.264764249	-0.2193349	-1.01217246	0.932998002	0.735294938	-0.254493296	1.95077753	1.58027327	0.907094717	-0.306365639	-0.160321683	0.549920022
ALPROSTADIL	-0.096653178	0.052091807	-0.337651879	-0.048246775	0.056599002	0.300490558	0.394926131	0.457955569	0.515714228	-0.005784255	-0.067752637	-0.083175696	-0.318342954	-0.096652344	0.338123798	0.209163979	0.560428679	0.124866299	0.096741475	0.43615976	0.53131336	0.47605285	0.516835868	0.779100239	0.510036826	-0.37845546	0.400721967	-0.025119891	0.154252246	-0.194280922	-0.040946998	0.224848107	0.060723502	0.393213362	-0.711402535	-0.132920876	0.100756988	0.134061977	-0.203066826	-0.351220399	0.170001358	0.357192755	-0.24808833	0.362839758	0.329216331	-0.060499009	0.241043404	0.014907858	0.591433287
AMANTADINE	0.200865984	0.399759054	0.389706761	0.064948268	-0.261273265	-0.188079655	0.030275315	0.756216288	0.382119	-0.546992004	0.007968271	-0.091154024	0.042646583	0.019812595	-0.299610615	0.112799622	0.138521925	0.100105576	-0.023538398	0.240178645	0.629300356	0.752539933	0.650813937	0.153082341	-0.040034819	-0.274601012	0.312003016	-0.518067658	0.442730427	-0.313467324	0.53654331	0.19239293	-0.023602009	0.072871886	-0.058273777	-0.125258401	0.062850304	-0.0462901	-0.036764134	0.202918366	0.145294443	-0.068505317	-0.195854485	0.110359482	0.373298734	0.250931174	0.020781392	-0.506431162	0.086442299
AMBENONIUM	0.041532729	0.052534379	-0.017289033	-0.02002321	-0.016869411	-0.023583781	-0.033715814	0.049086362	0.026027653	-0.023373919	-0.007719948	0.007651762	-0.013128524	-0.05228946	0.007330382	-0.011433458	-0.001952302	-0.047636453	0.002679537	0.016274432	0.046439931	0.011040906	0.024359023	0.059031535	0.016268646	-0.075009674	0.037143081	-0.031903431	0.056664083	-0.062443994	-3.20838E-05	0.034285195	0.041700166	-0.000887212	-0.00859686	0.012911568	0.027929543	-0.003375301	0.007938895	-0.046309918	-0.02148697	-0.02335741	-0.004062673	0.001454404	0.034606833	-0.00703977	-0.001642633	-0.005000717	0.014238572
AMILORIDE	2.75159645	0.503005683	0.555126548	1.67779553	-0.804050207	-0.35425967	1.17028165	1.1664772	1.32722855	-1.4024837	0.487493753	-0.782788992	-1.61614597	0.932407856	-0.888800025	1.90145051	1.64291251	1.14417255	0.793782532	-0.261800021	1.94451821	2.13940692	2.58864737	0.399642557	0.686224818	-1.77855468	3.0549674	-0.352400899	1.7191174	0.671672165	1.77833247	0.078817897	-0.389389664	0.5177809	0.667045951	-1.04951513	1.15966904	-0.579430103	1.70231581	-1.22696793	1.20602643	-0.378907055	-0.114859872	-0.414031506	-0.358392209	2.41376758	-1.01720846	-1.48947585	1.11343622
AMIODARONE	1.79806292	-0.766152859	-0.449595451	0.638208449	-0.504797935	-1.08810496	0.281389385	1.18891037	0.892690778	-0.535755634	0.185391262	-0.354820341	-0.822310925	0.012594718	-0.428669304	-0.613515079	0.846769989	0.240122378	-0.898707807	0.697531283	0.634620368	1.57416725	0.361226946	1.58339858	0.374065876	-0.184530124	0.549149334	-1.05309355	0.596475005	-0.096439377	0.019327924	-0.134284079	0.666734278	-0.205060765	0.021533672	-0.405603141	0.970297873	-0.113705471	0.488950104	0.212943956	0.668411911	-0.595614493	-0.360681236	0.528928399	1.11676097	0.667213857	-0.525972068	-0.059495471	1.00623882
AMITRIPTYLINE	0.979880631	-0.252210706	-0.188454419	0.530809879	-0.340913773	0.319021404	-0.095043406	1.9537642	1.00812328	-0.679583371	0.130129457	0.206134826	-0.650928319	1.11742926	-0.732411206	0.265462905	0.471743286	-0.516842127	0.251476377	0.682365656	0.9042781	2.8301754	0.660048723	0.041321524	0.2534284	-1.33911836	1.0173136	-0.143480465	0.88751936	-0.411457151	0.944694936	-0.729433417	0.307149231	0.238885537	-0.901675522	-0.325418502	0.683607459	-1.40352225	0.330811709	0.372500896	0.90971607	0.400254488	-0.572931826	1.23028898	1.52723575	0.714437723	-0.263208747	-0.642340481	1.32416701
ANAGRELIDE	0.82233882	0.147030458	0.001169946	0.314419955	0.283225656	-0.218684554	-0.140849084	0.345690697	-0.278918058	0.590789258	-0.009598358	0.043645006	-0.343660086	-0.361511558	0.021388101	-0.497650743	0.837545872	-0.21372731	0.178471163	0.725169897	0.458572865	0.3600851	0.150192693	0.37052539	0.174250156	-0.40847373	-0.123120904	-0.188596576	0.313766599	0.197879091	0.662545741	0.069134787	0.112022504	0.014695118	0.124292366	0.396391958	0.091043085	-0.279445529	-0.277269274	0.219207168	0.06788414	-0.033278491	-0.009415791	0.563189507	0.201264292	-0.197300047	0.026263027	0.43781504	0.392806083
ANASTROZOLE	1.20860088	1.10060918	-1.24860096	1.86871302	-1.65643132	0.633376122	2.95361376	3.07000995	0.455747485	2.01219797	0.246024311	-1.44085383	-1.2893213	-0.389171422	-0.749532759	-2.73728395	-0.369222075	-1.75507236	0.417902917	2.91008139	1.56435585	2.78540993	-0.037189275	3.57790971	-0.437471062	-1.17463136	1.22656763	1.49777794	2.40885568	-0.71779263	1.36128819	-0.595429301	1.97767282	2.3813436	-2.75291872	0.413256139	0.925780654	-0.291559875	2.70839548	-2.56218219	1.05560935	1.36043847	-0.739334166	0.926699221	0.186591625	0.968064189	2.24868941	-0.304349601	2.88132453
APOMORPHINE	0.954494059	-0.46623081	0.301765174	0.038740017	-0.42390278	-0.066359513	0.271910876	1.19140637	0.141279206	-0.699552596	-0.345843434	-0.178401962	-0.294886589	-0.127183095	0.175038919	0.404542595	0.475664645	0.196586803	0.095137045	0.406136066	0.905674756	0.819320858	0.789807677	0.449819565	0.274212956	-0.036660653	-0.079613507	-0.267615974	0.123918183	-0.071791343	0.706496477	0.532426715	-0.376367509	-0.378203273	0.041317169	-0.159771964	0.894147694	0.009688837	-0.222959399	-0.240418673	0.882012606	0.15403381	-0.160846129	0.255652457	0.001387407	0.187718004	-0.15386489	-0.499702305	0.534367502
ASCORBIC-ACID	2.54811716	2.65475082	1.43018878	-0.697594464	-0.29794383	0.469910651	0.271607339	0.722920239	0.979326308	-1.38186574	-0.641225517	0.703830481	-3.62387776	-1.2679621	1.24859977	-0.416332364	-1.43138754	-0.016041467	0.850606799	-0.09657371	0.313019276	0.607120752	3.21078229	1.04602098	-0.690144598	-1.96789861	2.70189548	-0.946685672	4.11180592	-1.71300805	-0.734348655	-0.349638492	-2.22329402	-0.13463591	1.53109586	0.130668432	2.55606079	-0.711605668	-0.200360253	0.535488605	0.539868414	-0.996814668	-0.776012123	-1.34503365	3.96952081	4.24529552	-1.24905396	-0.321112812	1.07341778
ATENOLOL	1.26800287	-0.215169191	-0.317998379	0.011345301	-0.308425367	-0.144860506	0.549569249	1.17414212	0.069200121	-0.520906389	-0.082204476	-0.220532954	-1.11787283	0.211778745	0.129628152	0.328533232	0.420260876	0.198540151	-0.038643163	1.1734314	0.886475086	1.16756654	0.732254565	0.088326626	0.193150371	-0.493724138	0.287892014	-0.130301684	0.446288794	-0.638798594	0.79550004	-0.172006473	0.083394595	-0.292533427	-0.586663246	-0.879894197	-0.06941212	-0.658189952	0.044214033	-0.570895433	0.06490171	-0.161465123	0.768111765	0.245781168	0.581535697	0.618268013	-0.00758659	-0.662607849	0.998968363
ATOMOXETINE	0.122543715	-0.197528005	0.136414796	-0.292357951	0.079073519	-0.109331384	0.092564963	0.256586283	0.104336597	-0.251149863	-0.073221594	0.029479431	-0.194567859	0.08024551	-0.025207225	0.256010771	0.094142184	-0.063683428	0.071188875	0.167703614	0.065220252	0.541988134	0.14583464	0.028400578	-0.197683379	-0.420658439	-0.002529412	-0.047148708	0.209798887	-0.353838146	-0.227407143	-0.154358804	-0.005055068	-0.183360279	-0.28348875	-0.059689984	0.112010218	-0.134118274	0.165605098	0.090518355	0.112149879	0.260488063	-0.051327605	0.117363237	-0.148277774	-0.185378909	-0.010873619	0.104623444	0.393791944
ATORVASTATIN	1.77259612	0.258268386	0.757346451	-0.386300594	-0.859305561	0.071645066	1.50575113	1.68137467	0.316714019	-0.753015339	-0.307013959	-1.03147364	-2.41253161	-0.557447255	-1.22141755	-0.91556704	0.523151994	-0.317589402	0.213104188	0.507165015	1.24858117	2.81159544	0.342662394	0.750732243	0.151033223	-1.11219943	1.87842298	-0.152880684	2.70029187	-0.325192064	-0.00907261	0.069319099	0.427008837	1.22710359	-0.201848075	-1.06902599	0.511037767	-2.07396054	-0.219968006	0.378286034	0.243418708	-0.052747708	-0.342226088	-0.308032274	2.40767241	1.56641269	0.098928154	-0.468901575	1.03508067
AZACITIDINE	2.9854641	1.65779436	1.50122547	2.07264376	-0.009216532	2.07147098	1.14844656	1.04739892	-1.22199714	2.29032326	1.38385463	-0.55174011	-0.981466472	1.1054225	-0.203663364	-2.03681374	4.1678009	0.147071868	0.929340303	0.118223786	1.21320188	1.48564065	-0.185396358	0.331563115	1.97081125	-2.14155722	-0.480570555	0.946519375	2.39275408	1.76769125	-0.630216658	-1.5137018	1.20317829	1.31645739	0.670764863	0.015370146	1.22308075	0.961841583	-1.0004096	-1.07488203	1.35115862	1.76379669	-2.17617893	1.95266461	1.26059568	-0.778813839	0.244785756	3.90680933	1.71048927
AZATHIOPRINE	1.36254656	1.69685566	1.58170402	0.489397138	-0.690973461	1.70471776	-1.81137395	3.88097811	-0.405580133	0.723524094	3.36520338	1.92397141	-3.42981195	-1.16841495	0.380985677	-3.21628857	2.10498166	-0.673869014	-0.268327117	2.36393547	0.706087887	2.14831805	1.17169285	2.80809331	0.409815043	-0.992522776	-1.41224754	-2.03725171	1.78360009	0.564153433	1.69947398	-1.32931542	2.67586279	3.03290033	-0.428086132	0.576593101	1.3505311	0.706581891	0.766243577	0.192401558	-0.909813643	-0.268248796	0.009409259	1.31928134	2.6755116	1.4404031	1.37518084	1.41603506	0.377405703
AZELASTINE	0.091358744	-0.07239455	0.025063025	0.070757017	-0.12185625	0.036087688	0.182828873	0.403568894	-0.199756339	-0.163882971	0.104150459	0.262607932	-0.273343027	0.262906075	-0.11934536	-0.328318775	0.301116675	-0.031779178	-0.155851513	0.264013499	0.40926975	0.349674642	0.135059804	-0.005359264	0.094300769	-0.285703212	0.270553946	-0.221884847	0.221942633	0.019765217	0.056010928	0.075895749	-0.000973674	-0.0318943	-0.16879642	0.041383557	0.284637362	-0.121183313	-0.166904271	0.123859666	0.023803951	-0.079597697	-0.121330298	0.078102715	0.025455445	0.241919667	0.073311232	-0.326141	0.196205229
AZITHROMYCIN	0.507223785	0.437283784	-0.031564128	0.197123259	-0.26955837	-0.043849353	-0.551181018	0.846607327	-0.177101731	-0.23264046	0.799644172	0.151474863	0.03382659	0.175427571	0.005436193	-0.55580771	0.499023765	-0.255054712	-0.136442795	0.726084769	0.788567126	0.441272587	0.956973851	0.136837244	0.536363721	-0.159304366	0.798157692	-0.440045297	0.523131669	0.338184983	-0.216929466	0.006251987	0.268722862	0.100648947	-1.20024669	0.743557692	0.664270461	-0.196990952	-0.049196731	0.177525118	-0.0181229	-0.141805217	-0.163745597	0.623059213	1.01587296	0.866188526	-0.049623791	0.558061302	0.320182532
BECLOMETHASONE-DIPROPIONATE	0.056525435	0.063959628	-0.378818244	0.140805438	-0.160785496	0.04473887	0.203632593	0.385537684	0.049302876	-0.025873527	0.046055425	0.077627488	-0.230946183	0.05616191	0.243069857	0.039683886	0.13572526	0.234153077	0.177413717	0.144926846	0.229841053	0.622075975	0.459721059	0.151977539	0.026007364	-0.236644015	0.133870319	-0.475418985	0.077803321	-0.092368022	0.0160452	-0.039171092	0.02895795	-0.115962796	-0.199668527	0.076921649	0.222874194	-0.081620611	-0.328887165	0.164399922	-0.021982364	0.01056145	-0.365758747	0.104606755	0.394035488	0.066613406	-0.052611403	-0.058976501	0.125593573
BENAZEPRIL	0.128741741	-0.077876091	-0.019004503	-0.056599286	-0.093082227	-0.060445339	0.056889005	0.064420126	-0.034501463	-0.034192771	0.019647276	-0.016692316	-0.053481616	-0.080575652	-0.143152893	-0.048060451	0.049763728	0.030245706	0.073514655	0.08771456	0.134136915	0.101069294	0.015308424	0.010236396	0.12770386	-0.149360672	0.042227574	-0.185142949	0.099779867	-0.041554235	-0.084933065	0.100559324	0.010694117	0.045844778	-0.080725342	0.070108369	0.145137995	-0.014298245	0.00327653	-0.090748534	0.119677484	-0.030316252	-0.057479486	0.136793911	0.09744256	-0.034211244	-0.020066109	-0.02903037	0.067684405
BETA-ALANINE	-0.068486601	0.289434254	1.62676704	-0.253665239	-1.56412685	0.046667822	0.654626012	0.420388252	-0.995145917	-0.031822816	-0.859039783	-0.013822855	-0.717589796	0.553381145	0.389433265	0.522768378	0.188580453	0.095593847	-0.120999306	0.672679782	0.656085312	0.124488495	0.766031861	-0.044246197	0.183248028	-2.18420982	0.060794771	0.059067994	-0.388916582	0.28522712	1.67331791	-0.607022464	-0.65780133	-1.2778132	0.041340694	-1.45803094	-0.052773908	1.39016092	0.289736569	-0.292314202	-0.328487754	-0.149602115	-0.181239665	0.707204819	0.106453858	1.28787243	0.073128432	-1.49485612	1.50283551
BETAMETHASONE	0.614455998	0.691100776	-0.501970887	0.265623629	-0.358176827	0.425723374	-0.07790339	1.78219128	0.218119025	-0.416432738	0.338608027	-0.324234575	-0.681073248	-0.231372535	0.323954999	-0.856195927	0.405985355	-0.488969237	0.328144908	0.261869162	1.24451816	1.3540647	1.05590773	0.269469649	0.636507392	-1.86813009	1.4171555	0.468660951	1.17200363	-0.596601427	-0.454174489	-0.223377764	0.725818455	0.331237167	-1.20868838	0.259029716	0.365762651	-0.052244596	-0.498301119	-0.326250255	0.24620077	0.611319423	-0.810683787	0.81537056	0.631368339	-0.056493715	0.108635552	-0.302192658	0.481462419
BETAXOLOL	0.107364401	-0.021839567	-0.158679456	-0.052905928	-0.016483605	-0.104624525	0.139935762	0.137099966	0.081587061	-0.121938996	-0.003511058	0.022704918	-0.175047845	0.035245653	0.05538597	0.115415499	0.081321627	-0.086811289	-0.006226703	0.068083845	0.130155653	0.163223311	0.061486535	0.01425101	-0.070704043	0.024218423	-0.000248012	-0.009132725	-0.049813975	0.057539258	-0.049914632	-0.11515189	0.063807152	-0.061176214	-0.044844419	0.033379979	0.015401213	-0.00837906	0.014327724	-0.038213972	0.098654605	-0.007349768	0.047823589	0.004986741	-0.031157177	-0.028443553	0.033210222	-0.109238066	0.132255673
BEXAROTENE	2.03817821	-0.290616304	-0.311753422	0.552168012	-0.750107467	-0.844636023	0.959917665	3.86367369	0.231830075	0.497925848	2.00912666	-0.791729331	-2.66912532	-0.6812765	-0.399120867	-1.90631509	1.49727476	1.12250829	0.082201257	0.567301452	2.72508955	1.45916736	1.14590073	1.01149583	1.13006234	-1.26268578	1.97041166	-1.35424328	1.46099913	-0.542078972	0.149091691	-1.53636229	1.16643381	0.516177893	-1.35667241	0.146823764	2.46552467	-0.154090673	-0.149070382	0.818683028	-0.704764128	-0.219004914	-1.17565906	1.00226593	1.05503464	0.586528182	-0.739979088	-0.25158596	0.259801507
BEZAFIBRATE	0.300390929	-0.237956271	0.205686733	-0.290469915	-0.224520341	0.003211973	0.713991284	1.17618167	0.219174623	-0.299786925	-0.058506228	-0.484756887	-1.27234197	0.24791348	-0.556726336	-0.62688303	0.38933593	0.289589882	0.322879851	-0.012875587	0.402837038	1.45278299	0.361362457	0.043366708	-0.11586988	-0.338686585	0.270543903	-0.109600946	0.338529527	-0.90284884	0.164894745	0.252738297	0.348672003	-0.158728182	-0.097466976	-0.25853312	0.707866371	-0.490168869	0.157275617	0.422982603	0.479232639	0.064130753	-0.568131506	0.568781555	0.630547583	0.336441875	-0.291974932	-1.17297924	0.267485201
BICALUTAMIDE	2.15353251	-0.701669753	0.809050381	1.62983418	-1.15070784	0.48530674	2.18041015	3.11840701	1.11047113	0.690248609	0.542631328	-1.11450624	-1.12641633	0.1208051	-0.639899611	-3.22847509	1.53992546	-0.434663743	-0.032083191	1.4169991	1.54759562	2.4222424	3.39068031	2.22347546	2.63583207	-2.15339732	3.28552485	0.502572477	1.05093133	-0.480713397	0.007219956	-1.51448905	1.26071179	1.97893226	-1.55275464	-0.017325565	1.81350553	-2.37062383	1.01242745	-0.373932034	0.960413814	1.99948716	-0.532135487	-0.245376557	1.17625177	-0.95404619	1.28119981	-0.825780034	1.01389968
BIOTIN	-0.641223907	2.62735963	-1.85763514	-3.70351028	1.5009656	4.55819416	1.11335325	1.2207582	1.14125967	-1.88871825	0.701569319	1.7357583	-2.16635609	1.77175903	2.16531396	0.78957504	0.073235676	-1.85764575	0.140422985	4.04392433	-0.6215626	0.653527379	1.60789323	2.34969163	0.948613942	-0.293953478	1.79862034	-0.113326125	-2.70367956	1.84384871	-1.22779131	2.02416897	-2.88371253	0.846066356	2.05201864	0.06325841	-0.759762466	2.68510342	-1.87498319	-1.51210701	-0.068672314	-1.8104012	-2.49377465	0.319110692	-1.65708447	1.97498262	2.09428263	-3.81911397	1.09728742
BIPERIDEN	0.06939546	0.055081449	-0.014522432	0.003559596	-0.062599666	0.005283313	0.013777035	0.095956154	-0.047102582	-0.16656509	0.076051869	0.029714147	-0.040123858	-0.143980697	-0.006422499	0.05338509	0.040115312	-0.086134978	-0.012588054	0.034179617	0.098819152	0.071141943	0.004093845	-0.015447019	0.025135959	-0.186318919	0.065509476	-0.130859241	-0.064788245	0.002916813	-0.047980748	-0.033270791	-0.075607017	-0.052783065	-0.068994291	-0.023814635	0.058576558	-0.024817703	0.003557175	-0.064303696	0.082049251	-0.00523753	0.005044547	0.095632501	-0.013601535	0.043728005	-0.026503818	-0.022735104	0.041761875
BISOPROLOL	0.260697365	0.04281253	-0.230369911	0.298140258	-0.291394323	-0.145620629	0.047388259	0.168431267	0.091481358	-0.021497184	0.088183634	-0.300967693	-0.186263531	-0.261977911	0.02469811	-0.20092082	-0.090509884	-0.049377453	-0.002050071	0.104929149	0.091634139	0.391714662	0.269407392	0.078965634	0.15619424	-0.286301762	0.239260793	-0.254342347	0.329307288	-0.189646602	0.163248256	0.123112351	0.096433602	0.107442729	-0.37085247	-0.005286473	0.067218438	-0.016995018	0.081258714	0.100922436	0.143347919	0.166107878	0.102564313	-0.015037598	0.162342548	0.00672794	-0.139928356	-0.088471502	0.014762274
BLEOMYCIN	0.979530334	2.15283537	-0.040999554	-0.650280952	-1.2518357	-1.56494379	1.16104555	2.35977578	0.566593707	1.30591905	0.772920012	-0.636849344	-1.55305731	-1.56684184	-0.9004215	-0.592891872	0.610861957	-1.93285859	2.25083709	3.23295689	0.485245079	-0.249052361	1.60694289	3.30077267	0.557468295	0.416673303	-0.563660741	-2.04390931	0.698710024	-0.149595037	2.31469584	1.6154424	-1.16181314	-3.23785329	0.387646437	-1.4532311	1.73996079	2.45552444	-0.608942032	-1.50199986	-1.56263494	0.182002693	-2.1623652	1.53290021	1.3728869	3.57380795	-2.14686632	0.970928907	0.988562882
BORTEZOMIB	6.53882217	3.41192651	0.839562297	3.39040899	-1.21745718	-1.03290141	0.301368386	0.592335284	-1.279567	1.87801445	1.29583454	-0.763740361	-2.73017073	-0.907650888	0.998097897	-1.76595974	0.925147891	-3.15556979	-2.02082849	1.28953218	1.48397505	2.45291853	2.08368015	2.74613404	1.7942394	-2.21572733	3.9662869	-1.27905822	3.90420628	2.29864311	0.453298479	-0.996066093	1.99178839	1.09540522	0.47309646	1.92874444	-0.038403932	1.59523022	1.86333835	-1.2744472	1.53348351	-0.206337407	-1.14422727	1.01141143	1.96648848	2.15907526	-0.788712561	4.09671497	-0.116679706
BOSENTAN	0.549666107	-0.128774062	0.099662453	0.262483537	-0.274251044	-0.356039435	0.415588468	0.536045492	-0.104437113	0.047671136	-0.169707164	-0.200929493	-0.146119803	0.197383076	-0.015114353	0.075391173	0.357766062	0.285581172	-0.175392762	0.227289677	0.779696524	0.825563967	0.24468042	0.332681984	-0.089330502	-0.39657411	0.253372103	0.17201744	0.259902924	0.197539926	-0.012683134	-0.102757744	0.159388408	0.302442878	-0.398935825	-0.001902492	0.040265437	-0.504983604	-0.020675326	-0.080452696	0.095886834	-0.264976412	0.018722994	-0.104876019	-0.067081548	0.060774848	-0.221099898	-0.56801182	0.30286026
BRINZOLAMIDE	0.018506246	-0.179363191	-0.189625219	-0.004594279	0.091452412	-0.014298519	0.083311394	0.254052103	-0.095347613	0.002271958	-0.04786703	-0.16222012	-0.159342691	0.008433298	0.118287764	0.09636803	-0.164016232	0.152608603	0.028857388	0.063452184	0.131473452	-0.021338493	0.04093517	-0.072138511	-0.032439597	-0.043663528	0.055332214	-0.055963535	-0.035870556	-0.002372043	-0.009317065	0.057538923	-0.048394695	-0.01453238	0.175218433	0.037599143	0.037145685	-0.07068067	-0.05721651	-0.03388894	0.149279565	-0.040723838	-0.037511811	0.009175803	-0.08121974	0.172018707	0.060494602	-0.275044799	0.166676998
BROMOCRIPTINE	3.30490828	-0.219108164	-0.678249478	-0.551138461	0.432848334	-0.860247135	-0.214653656	3.28775215	1.00330055	-0.338105768	0.093742348	-1.66329753	-1.49408066	0.928719461	-2.18347049	-0.156124458	1.66884851	1.47773576	-0.494551182	3.38012695	2.3536675	1.83749783	1.12565494	0.614038587	2.95103168	-0.45352602	1.77810585	0.571403861	1.85578799	-1.15366507	0.169491455	-1.63192379	1.99489808	0.723679602	-2.33632421	0.352625698	3.38202047	-0.781691194	1.88377678	1.87426019	-0.717022419	2.62652969	-0.804180324	0.919022858	0.497061074	0.648270071	1.30680788	1.92296076	3.39015222
BUDESONIDE	0.662217736	0.482795447	0.23369056	-0.294467539	-1.69375467	-0.139894947	0.70521903	2.02917314	-0.237080082	-0.699203074	-0.435456663	0.340310574	-1.45948744	-1.06476045	0.023544787	-1.04584515	0.687277257	0.411841482	-0.330455303	0.676040351	1.30253375	1.72357202	0.445212185	1.09831381	-0.065779954	-0.330530107	0.208797529	-0.783928871	1.77395034	-0.941015542	-1.26252568	-0.442674249	0.487946004	0.238700733	-0.603074014	0.82122606	1.0401516	-0.771662235	-0.610315263	0.858986378	0.719032526	-0.33968541	-0.058897961	0.799931765	1.17352819	0.279042184	-0.310625881	-1.18217123	1.13866675
BUMETANIDE	0.92538017	0.402437419	0.142019197	0.434219807	-0.160234153	0.157578275	0.301748604	0.207921684	0.694962561	-0.433327764	-0.017761312	-0.13742435	-1.02161264	-0.099791549	-0.212188497	1.06020474	0.561828911	0.446969569	0.268105119	-0.172997504	0.324615449	0.431817383	0.804635346	0.804914057	0.075550951	-0.251164734	1.06041729	0.126261771	0.668510437	0.07596077	1.11706483	-0.581146419	0.186571941	-0.386169225	0.239951745	0.114493154	-0.107259355	-0.428525031	0.625282288	-0.393744439	0.149748102	-0.098615304	-0.113811247	-0.238622829	0.50275445	1.03399992	-0.365534335	-0.85349226	0.383090645
CABERGOLINE	2.11599755	0.005061051	-0.488369554	0.424653113	0.022237983	-1.74472749	0.135229051	4.14384508	0.474858314	0.293050319	-0.533290863	-1.12591767	-1.51382935	0.080811441	-0.083896183	-0.871464849	2.81226873	1.4985528	-0.30744192	1.95683992	2.49955368	0.124824427	0.764668286	1.05224669	2.33646822	-0.54526037	0.905432522	0.419847101	2.19309926	-0.827833533	1.33369815	-1.52517688	1.85900044	1.06264448	-1.82548094	1.18099785	2.72144222	-0.688331008	0.387878805	1.94089282	0.502275407	1.23619461	0.148814544	0.753229201	-0.194858864	0.373697191	1.04923058	1.02590954	2.46240354
CALCIPOTRIOL	0.233377784	-0.467085481	-0.001145192	-0.624957323	-0.541971147	0.089156471	0.427700341	0.942007065	0.341659755	-0.365729839	0.25969255	-0.123063311	-0.33429271	-0.15378423	0.335654706	-0.063961871	0.242118523	-0.190571144	0.187910959	0.936185241	0.733835578	0.694278598	0.662099242	0.518993974	0.462083459	-1.16949749	0.350713164	-0.059710208	0.643180132	-0.387135595	-0.035690699	-0.027124925	0.345046669	-0.089547031	-0.555015266	0.01464923	0.343791932	-0.27656275	-0.409015775	0.322218895	-0.122702993	-0.310574561	-0.405860841	-0.096815348	0.400678009	0.520287693	-0.214998811	0.087157056	0.522429287
CALCITRIOL	2.59952235	0.027130382	-0.945658863	-1.73982108	-1.81462324	1.01617062	0.155546725	2.94881773	1.2009393	0.733876348	-0.051823307	-0.106661193	-3.30683565	-0.295496434	0.678292871	0.98732084	-0.561841011	0.434715629	0.246798068	1.44870639	1.27339256	2.77881312	1.91490066	3.33770823	1.62448192	-2.15806627	3.41234612	0.176615208	2.86573696	-0.518642128	-1.11704886	-1.42361593	2.42241716	0.010896848	-1.25721931	-0.9968431	1.26175046	-0.414778471	0.070956789	0.573073685	1.82155383	0.702344775	-1.31339693	-0.658170402	1.21111369	1.1892885	0.089301363	-0.502238333	1.58713937
CAPECITABINE	3.41704369	1.13716006	-1.08176208	3.06585169	-2.85484815	1.15182388	0.966218472	1.61515498	-0.815538466	3.14087558	1.59864414	-0.481332272	-1.26736653	-0.417544544	-3.06858706	-2.11900377	-0.058193874	-3.67942309	1.43845177	2.78842402	1.80318213	0.522067845	0.972701371	2.50729966	0.808216929	-0.544157147	3.68128157	-2.33707428	1.51113451	0.958278	0.561234832	-1.22404003	1.56986785	-0.661076188	-0.794619977	-1.48643994	5.27489185	2.77647734	0.808517158	-1.45223892	1.45499849	0.318782002	-0.299483955	2.21003032	1.64715946	2.40052223	1.39466858	2.666857	3.43848777
CAPTOPRIL	0.728785157	-0.255865932	0.21678561	0.119886354	-0.638670921	-1.02458525	0.32498464	0.998942852	-0.017532803	-0.625339329	-0.0837681	-0.324631244	-0.862508714	-0.716258943	0.510987937	-0.217452347	0.939489663	0.078292906	0.078034125	0.645546198	0.635448456	0.802836597	0.308774561	0.236273423	0.706201434	-0.905667663	0.779754639	-0.390082955	0.985936165	-1.11419749	0.928110242	0.520063221	0.477623671	0.095437191	-0.793985724	0.109856479	0.158882335	-0.315460861	-0.422444761	0.240158677	0.280898452	0.464825541	-0.498755395	0.205148146	1.27938128	1.22339201	0.005157464	-0.064658463	0.437069714
CARBAMAZEPINE	2.35046577	-0.413662374	0.739412665	0.780053079	-0.123162411	-0.65105319	-0.700324774	1.81660271	0.049219105	-0.828230441	-0.151922449	0.145378247	-1.48158658	0.149706677	0.111227535	-0.796895742	1.96664703	-0.866747975	-0.034920063	2.21488881	2.54780746	3.02592778	0.39967823	1.16129446	0.026581183	-1.95074761	0.326732874	-0.666885734	1.97188032	-1.49152708	1.58898532	-0.113540918	0.485302061	0.177653342	-1.2662698	0.206589222	1.23659849	-1.35496938	1.76422298	0.418597549	1.00598609	-0.127960563	-0.636828721	0.781740963	1.00720084	0.098925464	0.520160854	-0.305730522	0.620059371
CARBIDOPA	0.093498342	0.481350929	0.754700541	-0.329004377	-0.420231491	-0.172890887	-0.45454666	1.01559186	0.162262917	-0.840667605	0.337300628	-0.23325634	-0.567059636	0.405136138	0.605754614	0.597998321	0.394240886	0.041507307	0.037436862	0.407579452	0.284573376	0.294637322	0.799776733	-0.009158093	0.649770558	-0.829506874	0.313688278	-0.54210937	0.491896242	-0.316349655	0.747793078	-0.025527753	0.524037898	0.46038419	-0.210479453	0.064633578	0.232444167	0.053414762	-0.143848613	-0.340979159	0.042509064	-0.425258666	-0.229554176	0.624770284	1.04646468	1.01972771	0.036301948	-0.136177629	0.147404253
CARBOPLATIN	3.16471815	0.306006998	1.48107839	0.687259853	-3.32394004	-2.3986733	0.063850977	-0.754757702	-0.064010993	2.62812424	1.46753871	-2.92941785	-2.03662801	-2.07263899	-2.48102856	-2.73157239	0.453458846	-4.34883118	2.53935051	2.9617784	1.14365828	-2.33208418	2.22503614	1.40099466	3.22435737	-1.59045267	2.59432054	-0.488660574	2.28544736	2.39129639	0.845221758	-0.111217529	-0.789188564	-4.05730772	0.568761826	0.107719339	0.8433429	1.84347558	-2.05584455	-4.36991405	-0.05695916	-0.207823038	-0.891194761	3.49631286	-0.020632049	1.50133824	0.091217339	2.04909277	2.41922712
CARMUSTINE	1.83932626	3.49878931	0.06673418	2.46084833	2.3181541	-1.07311714	-0.740200937	0.822535753	-0.551535904	2.85608125	-0.263620466	-1.45785213	-1.67616391	-3.10213137	-1.33623278	-1.24081898	1.04663038	-1.17814028	1.0481075	1.49275029	-0.17392458	-0.873824656	1.19832039	1.39484358	-1.03245974	-2.07777643	0.92673707	-0.94927299	1.8662349	3.29841042	2.44868135	0.364225537	0.333457887	-1.63121104	-1.68604505	-1.82117224	1.10796487	2.4999795	-0.864353836	-2.79956102	-1.76846611	-1.38861644	-2.43400311	-1.24077618	2.01877713	0.770894349	1.54086339	0.155685514	-0.565653443
CARTEOLOL	0.055799749	-0.014622636	-0.050993677	-0.010664679	0.004053655	-0.096280739	0.011443522	0.012902496	-0.002953244	-0.034717031	0.001348974	-0.00640536	-0.108460873	-0.011134699	-0.036639806	0.042991422	-0.037915729	-0.013534903	0.082876489	0.106208295	-0.001042982	0.163941383	0.047811505	-0.032031331	0.071565002	-0.028684039	-0.015865328	-0.019513378	0.002859788	0.11358624	0.002886008	-0.040101577	0.083009824	0.019578811	-0.080823854	0.004710943	0.029039918	0.048579861	-0.075176045	-0.025851725	0.012861619	-0.04008738	-0.002284008	0.076740138	0.004417467	0.060512148	0.01586364	-0.060478967	0.076907516
CARVEDILOL	0.737788975	-0.72000879	0.088476189	0.569996297	-0.674064815	-0.94025296	1.22224927	0.756202221	0.017564591	0.057795465	0.79277271	-0.561935008	-0.541113436	-0.459050447	-0.503915906	-0.999751866	0.102128446	-0.085800618	-0.333707958	0.20712027	0.726781189	1.87449789	0.491251379	0.190795586	0.364244848	-0.437879384	0.649408698	-0.439784884	0.67324394	-0.719084561	0.523814321	-0.018946206	-0.41418767	0.04961903	-0.79187119	-0.224570319	0.71438992	-0.218455791	0.499685436	0.0925029	0.342839926	0.10735976	-0.16324766	-0.066933543	0.324039251	0.629824221	-0.123663567	-0.442710936	0.668480515
CETIRIZINE	0.106261156	-0.019324593	-0.086479947	0.016815716	0.013572625	-0.061830614	-0.042260982	0.300969481	-0.033117723	-0.071055144	0.111380167	-0.049958088	-0.133284926	0.016238675	-0.067431815	-0.045715544	0.0800464	0.041457903	0.0761365	0.118793115	0.056989327	0.192782775	0.143944398	0.156408727	-0.049062416	-0.237256631	0.172783464	-0.035790805	0.141893849	0.034679659	-0.073200636	-0.044824135	-0.095138438	0.231697172	-0.076515533	0.049328879	0.08324942	-0.226505876	-0.021662176	-0.03112874	0.247088969	-0.182683945	0.017066648	-0.057191473	0.183559537	0.060163673	-0.03182755	-0.115603723	0.168771729
CEVIMELINE	0.058517739	0.021197222	-0.08972735	0.006196328	-0.034883324	0.066690289	0.019485239	0.205169067	-0.036477555	-0.085604087	0.075263545	0.005650959	-0.106033899	-0.017168447	0.011891427	0.119639136	0.093550384	-0.071736448	0.031348702	0.111793041	0.193323359	0.050788648	0.172522068	0.198985025	0.180240393	-0.194907635	-0.065682091	-0.176578298	0.093344443	0.076885723	-0.204101831	0.084009655	-0.030903479	0.043966577	-0.15494813	0.03660433	0.125829741	0.010221604	-0.092797905	0.070933498	-0.038322508	-0.063094154	-0.092252925	0.219507098	-0.009863781	-0.064715728	-0.083708599	-0.108657733	0.108196139
CHLORPROMAZINE	2.29425097	-0.197814539	-0.193978935	0.064237401	-0.864692926	0.000562969	-0.18491368	2.02432537	1.33905637	-1.64139867	-0.254316002	0.068282954	-0.998603702	-0.140403554	0.156882763	-0.481236815	1.73695612	0.653828204	1.66008484	0.905806541	1.61226749	2.43913841	0.945237517	0.564956009	0.48511526	-1.75271583	1.03019643	-0.142142639	1.16622198	-0.883242428	0.796227694	0.839009285	-0.134649977	-0.09463416	0.169737354	-0.284815848	1.57099426	-1.02457893	0.330239326	-1.01793396	1.43366599	-0.237413198	-1.25361824	0.568734467	1.2488358	1.51266444	-0.626151443	-1.65840256	1.91805458
CHLORTHALIDONE	0.247134119	0.083300553	-0.054460462	0.043848287	0.054125082	-0.045008786	-0.031598046	0.160263121	-0.075920448	-0.030420536	0.041085884	-0.073926315	-0.075939633	0.103910558	-0.06438911	0.242238879	-0.013561062	-0.118410565	0.205038965	0.020450799	0.089508861	0.287135839	0.011457959	0.059719741	0.026753079	-0.153299168	0.168788046	-0.166767523	0.084124982	-0.01843681	-0.025587648	0.080124043	-0.059167892	-0.00643621	8.6536E-05	0.05005442	0.194166243	-0.184261248	0.031757522	-0.150362253	0.283340991	-0.095003352	0.106944852	-0.00984148	0.163209096	0.139935076	-0.029312605	-0.19137767	0.077867985
CHOLIC-ACID	0.757286191	0.105656482	0.04882557	-0.621920168	-1.17044628	1.70937121	0.548974693	0.216799632	-0.012925929	-0.082124785	0.677114666	-0.239970565	-0.909539461	-0.649376512	-0.818514585	-0.204151466	1.2936368	1.21682549	0.71652782	0.162187159	0.430452079	1.1568563	1.53294861	-0.093650363	0.097484969	-0.250569612	1.01944673	0.535339713	1.25398314	-0.892088532	0.174066007	0.284599185	-2.07432723	0.472401172	-0.677167475	0.472449899	0.384753376	1.63255084	0.727693021	-0.684089243	0.976597071	-0.290974379	-0.353406847	-1.28726089	0.020144587	0.928650141	-0.327649266	-2.954561	2.88599801
CICLOPIROX	0.003279363	-0.101201601	0.100226082	0.270916045	0.09975823	0.06792938	0.098509371	0.643903136	-0.262599051	-0.094056815	0.409008831	-0.272421241	-0.195644841	-0.298694611	0.29049018	-0.438154191	-0.045666054	0.365541816	0.198336661	-0.012420511	0.794403076	0.111005656	0.665125787	0.056959439	0.008214956	-0.286154836	0.546976924	-0.983832598	0.492295951	-0.040215358	-0.124551199	0.421293885	0.305037916	0.159533665	0.153197169	-0.16858165	0.464045852	0.641282201	-0.082423814	-0.242588028	-0.171501964	0.190246806	-0.220852792	0.455372006	0.143818364	-0.116482168	-0.168987811	-0.591358602	0.642149925
CICLOSPORIN	0.8415277	0.260596812	-0.048195146	0.427103221	-0.112458892	0.248448685	-0.612118542	1.27886701	0.529837847	0.607098639	1.15371835	0.155177251	-1.35524344	-0.683023989	0.57389605	-0.186643988	1.04458988	-0.488702118	0.539627552	0.234916955	0.594390869	0.742017508	0.430270553	0.659624994	0.303252637	-0.561603785	0.806920946	-0.656196415	0.763691068	0.154363811	0.799069822	-0.664295316	0.068270303	0.167414129	-0.097813763	0.755125463	0.529789925	0.430644184	0.102808975	-0.280778289	-0.485459089	-0.034940917	-0.464480102	0.478616416	1.14740622	-0.178704932	0.68757987	-0.131558776	0.603778541
CILOSTAZOL	0.082204089	-0.052791067	-0.093264349	-0.11778076	-0.230270654	-0.341299772	0.212748989	0.430106282	0.239175603	-0.560719788	0.490768522	0.146992847	-0.487295687	-0.42058751	-0.247391179	0.268620849	0.182152525	-0.07755094	-0.188878462	0.266880065	0.132429168	0.744441748	0.106526084	0.332509547	0.104259618	-0.297804028	0.401322514	-0.043913949	0.666034579	0.185404927	0.441666991	-0.242158219	0.184729666	0.205754206	-0.190521017	-0.010650269	0.081796005	-0.39589414	0.272142559	-0.193502679	0.070799038	0.326055408	-0.285880238	0.332131147	0.18748413	0.597216964	-0.407713205	-0.314753532	0.294067532
CIMETIDINE	1.75317204	0.051910657	-0.762375534	0.8149243	-0.826158583	0.294225574	-0.361455441	3.85014915	0.194408834	-0.856176376	1.38807857	0.181852862	-1.18988359	0.031333726	-0.009967172	-1.06536376	1.53065908	0.33241564	0.445839018	0.271508396	1.73625398	2.79393506	1.17267966	0.135180369	0.135889024	-0.066367753	1.92388654	-0.185899436	2.59412956	-0.552176833	0.755084097	0.212174356	0.839999914	1.50931692	-2.05971551	-0.411791414	1.04349601	-1.16332352	1.68628871	0.261892617	0.79859221	0.440658718	0.012568164	1.61493552	1.33899796	2.5029583	0.215740159	-0.600829661	2.28874302
CINACALCET	1.09083474	-0.022951869	-0.088762306	-0.172629118	-0.425755709	0.183468789	0.172010064	1.46955144	0.223053068	0.381913364	0.209126696	-0.057170067	-0.655744016	0.340778947	0.051270489	-0.029731646	0.054285172	-0.416104585	-0.176663384	-0.085534766	0.211517021	0.49665454	0.317330152	0.465382427	0.267587572	-0.5096668	0.428065598	-0.737717986	0.012511431	-0.268268019	-0.087175943	-0.119177803	0.448144019	0.262138069	-0.221366808	0.363558471	0.317686558	0.047124729	0.295815349	0.126072928	0.390024006	-0.221465632	-0.498473734	-0.33008188	0.594988346	0.133030742	0.484634936	-0.075759724	0.783224225
CLADRIBINE	3.9265852	1.59425068	-0.199001893	0.416158915	-0.39900896	1.25966406	0.015167577	2.39119577	-2.10969472	1.35281956	1.10258889	0.934828103	-2.00958014	-0.312021673	1.77267301	-2.46169543	2.37520671	-0.569757938	1.46934175	1.68429768	1.44173908	-0.777121902	1.0931958	0.697330296	2.24869084	-1.74325883	0.693113863	-0.717293978	2.01776385	2.11631322	2.03361821	-0.523576021	1.60864317	0.744174063	1.14052022	1.6490761	1.56836915	1.44714892	1.11827648	0.309857309	0.361320823	0.282393336	-1.93027687	2.1479423	1.49693763	-0.161342576	0.714437962	1.88792098	1.05843925
CLOBAZAM	0.106838129	-0.028075062	-0.060855549	0.14602451	-0.127766863	0.002944987	-0.101545893	0.059851989	-0.087024145	-0.122249618	-0.154878631	-0.111523591	-0.163321882	0.013240609	-0.070522308	-0.030844541	0.071560033	-0.087459996	0.172009498	0.136205211	0.214920133	0.132417083	0.020349126	0.116419993	0.041746993	-0.08530426	0.138645723	0.024697	0.087030329	-0.041681748	0.048095122	-0.014510328	0.042925708	-0.016683823	-0.084174097	0.05264603	0.065729812	-0.058873661	0.111962453	-0.136056498	-0.015571636	-0.01462498	-0.015613217	-0.00780683	0.022368923	0.045738298	0.002140748	0.045763161	0.016077673
CLOBETASOL-PROPIONATE	0.184498131	0.060503513	-0.351771414	-0.028505534	0.14946118	0.323760092	0.176104203	0.572921813	-0.152031586	0.01949406	-0.3217237	0.353163064	-0.129182667	-0.060736083	0.099822432	-0.501685381	0.439729959	-0.185450539	0.228712708	0.042500619	0.340439707	0.585830569	0.193077222	0.187916994	0.465515465	-0.550947428	0.311508477	0.270844251	0.294172734	-0.135572165	0.028548468	-0.035702191	0.255100578	-0.188004136	-0.349888861	0.294007093	0.166527092	-0.203599542	-0.488233924	0.116746984	-0.188438237	0.035232261	-0.010271281	-0.113812335	0.462265104	0.017899448	0.081231237	-0.215550035	0.362769902
CLOFIBRATE	0.425013781	0.065632187	-0.003631269	-0.0992027	0.024364561	0.734339476	0.339694947	1.41193759	-0.64127481	-0.923394203	-0.000898307	-0.779944658	-1.1136663	-0.821244597	0.069364324	-0.79640007	0.44649899	0.944438219	0.342434943	-0.24465628	1.21365511	1.83228099	0.9255355	-0.118941285	0.274323642	0.490808636	0.904869497	-0.709499538	1.29138601	-1.01925921	0.518734574	-0.431915611	0.357130617	-0.674781442	-0.162339836	-0.678630888	0.446679085	0.70823288	-0.12120647	1.32329559	0.404682577	-0.302899599	0.459304094	1.0220536	0.754062533	0.807353318	-0.099219233	-0.906751931	1.81277323
CLOMIPRAMINE	0.283868402	-0.453494787	-0.307658583	0.102287963	0.147347033	0.073197618	-0.020691212	0.428373635	0.158418551	-0.428646266	-0.23817876	-0.331776351	-0.306123972	-0.197632313	-0.053811353	0.061961375	0.208157822	0.076619029	0.239676476	0.176930711	0.262086093	0.530878425	0.205605239	0.056041177	0.013504467	-0.44752863	0.264637828	-0.293436527	0.078032352	-0.04535728	0.383419931	-0.130654499	0.250203639	0.069704957	-0.001380823	-0.012992987	0.228512943	-0.415216386	0.173855245	-0.294007719	0.184540346	-0.214132756	-0.058864888	0.185749769	0.336236089	0.246059522	-0.041724771	-0.099027284	0.169060245
CLONAZEPAM	0.384064347	-0.051541794	-0.050925747	0.063522562	0.158593073	0.256332159	-0.20466803	1.12056148	0.111547299	-0.538386762	0.076892234	-0.246018544	-0.480176628	0.224832177	-0.058099225	-0.228375539	0.928854823	0.255062878	-0.049826924	0.62963903	1.00307083	0.685019433	0.482598096	-0.246658608	-0.46620369	-0.810375035	0.339368463	-0.026934253	0.616205394	-0.188890621	0.20963195	-0.101440236	0.3390643	-0.019231981	-0.401204199	0.220601231	0.052020017	-0.647608876	0.108951889	-0.12963748	0.639898598	-0.099695377	-0.311102033	0.755836904	0.461239994	-0.345755696	0.217194095	-0.40689984	0.438740909
COLCHICINE	2.65709782	0.117130518	0.581808746	1.45939815	-0.158342898	-0.320397317	2.97795773	2.90174937	1.56815958	-1.88195419	1.35877252	0.695449531	-2.14656687	1.49406838	-0.747537136	0.084611036	0.830365539	1.09287405	0.891042054	3.33266211	2.21302509	1.46489775	1.67982495	2.38144875	0.536572635	-2.24856353	2.48861122	1.4788084	1.41410494	2.84932423	2.38295555	1.86241436	-0.30407542	-0.936822712	1.43595016	-1.8894372	1.1741122	-2.702034	1.24517119	-1.2639842	0.846259356	-2.63128901	-0.54616636	1.42486393	0.373675823	1.93912816	-0.016748726	-1.32693052	0.257107288
CYANOCOBALAMIN	0.190365434	0.114465982	0.148905069	-0.303086072	-0.211133361	0.404034942	0.047749702	-0.06985049	0.241108969	-0.134708256	0.108280733	0.097888418	-0.741221666	-0.266185343	0.2425569	0.318935394	0.016361492	-0.121546894	0.276696861	-0.087172642	0.071118034	-0.135930851	0.552584648	0.429610878	0.379611492	-0.423371464	0.261710852	-0.500286818	-0.02313127	0.085921347	0.164255217	0.009555859	-0.540975392	0.067570277	0.128268644	0.071929552	0.425579727	0.02279566	-0.143551707	-0.50269407	-0.342477769	0.022961229	-0.343478173	0.128581777	-0.018403696	0.24465695	0.005816554	-0.519116521	0.007038575
CYSTEAMINE	0.530138671	0.670965731	0.470349401	0.129803091	0.118270837	-0.209237754	1.70827186	0.921584666	0.030510876	-0.652811706	0.444711447	0.830910146	-0.500075221	-0.727778018	-0.552030742	-0.09797696	0.647321582	0.365443796	0.307333738	0.583225965	0.990469873	0.252453059	0.959008038	0.846726716	-0.197502375	-0.359261125	1.12239623	-0.765546083	0.656374454	-0.615241528	0.899613798	0.100135095	-0.735366046	-0.393753111	0.283891529	-1.00647855	1.94310308	0.272039175	0.150911063	-0.136314347	0.506784439	-0.080452301	-0.80861932	-0.367455631	1.5630219	2.66221428	-0.13075836	-1.40148783	1.65846622
CYTARABINE	4.12308359	2.3874073	0.30186972	0.396350175	1.35983336	-0.970421255	-1.19743729	0.473691255	-2.9648397	2.1013267	-0.071155459	-1.4978565	-3.97420883	-2.20506358	-1.40696049	-3.0880897	2.54442573	-1.7231369	-0.222440496	4.32780266	0.224565774	0.211383477	3.1322248	1.18195438	1.25281322	-2.67000341	2.12754083	-0.924258649	2.91200352	3.56338072	-0.228727371	-0.215427727	0.807519495	0.552085876	3.59740853	2.04872108	2.28163242	3.87269926	0.603014827	-3.70954871	-0.214076981	0.259780824	-4.502069	1.44616377	3.38728905	-0.192705095	0.792553365	3.66516328	-0.162826255
DACARBAZINE	2.92942524	2.16473246	0.66845572	1.32700217	-0.548208654	-2.31866527	1.01967299	0.164804488	-2.17507792	0.702932954	-0.32237184	-0.092663787	-2.2072773	-2.41655898	-0.214955255	-3.14036441	0.30537644	-1.33192933	2.64874482	1.53453541	-0.04329849	-1.38168693	-0.560387671	1.53781748	1.08337402	-1.18137217	-1.16189849	-1.7534312	1.88379359	0.727786362	2.56342292	1.70545661	2.08430982	-1.75792015	-1.4252919	-1.05801046	1.6756618	0.545283735	-0.297450602	-1.9568125	-0.11191763	-1.30381024	-0.120649174	0.336624503	0.927097857	1.84060705	-0.751969099	1.92685103	0.261724442
DANAZOL	0.695501328	-0.399018556	-0.843334556	0.239378527	-0.219995782	-0.128163904	1.16166043	2.32128549	1.40977859	-0.027015965	0.473716795	-0.043823894	-2.37223339	-0.072125688	-1.30019701	-2.00760627	1.935781	0.953264713	0.116101012	2.04057074	2.62758613	1.78913927	1.38547063	1.84971511	1.43163705	-0.900191545	2.57924175	0.579654396	1.30527067	-1.55839431	-0.919458628	0.570901632	1.39689326	0.260679364	-1.73762751	0.231807619	1.58547211	-0.797958016	0.371495068	-0.202676788	-0.841409147	2.17512393	-0.608633697	1.34482551	-0.375177294	-0.429457784	0.563737214	0.09329845	2.21806717
DANTROLENE	0.572805166	0.436581045	0.088743359	-0.339814544	-0.094497621	0.13483344	-0.054024041	0.573811769	0.215160489	-0.166362479	-0.047843866	-0.386451453	-0.435050696	-0.337044835	0.025755173	-0.181491747	-0.026441269	0.531022251	0.311992884	0.20670414	0.667411566	0.398512363	0.727614164	0.234475568	0.090781398	-0.291139364	0.186779022	-0.232865751	0.39128828	-0.174706668	0.816623092	0.21286343	-0.072385788	0.29663679	0.047871027	-0.235642478	0.380192459	0.038664978	0.571585238	-0.50114572	0.265795857	0.050945684	0.191742226	-0.066279508	0.189317599	0.292635351	-0.376458704	-0.614491701	0.186654851
DAPSONE	0.962551296	0.763651609	0.000822572	0.310198933	-0.330469996	0.602462769	-0.369792998	1.02511752	-0.000541315	-0.35943985	0.855662107	0.253565669	-1.08279264	-0.116938256	0.124718115	-0.88737905	1.43874586	-0.179953411	0.255153477	1.34309292	0.661315203	0.545984149	0.984892011	0.7264328	0.366674274	-0.932916045	0.174255922	-0.954404593	0.834513903	0.167335361	1.03180087	0.675337672	0.293804139	0.134596318	-0.288467616	0.915813208	0.820168555	0.165440008	0.227712691	0.344957203	-0.148041591	-0.043276973	-0.130633712	1.09699571	1.23498583	0.746188581	0.209193707	-0.434087664	0.230569661
DASATINIB	4.39124012	0.312855542	0.929372191	2.28600836	0.112587981	0.527968645	1.20896447	2.3264153	-2.04742098	1.33895767	0.604220748	-3.05386376	0.452259988	0.06374234	-1.33680677	-1.99438143	3.1126399	-1.02369845	-0.46087718	2.67908812	3.1706152	2.62675142	1.77038229	-0.929884195	0.62262255	-1.07265031	2.55196571	2.11475492	2.10607791	2.77457643	1.9507277	-0.764068842	0.395557284	0.864710569	-0.254167885	1.43784738	-0.106995463	-0.985069513	3.58748341	-0.032614265	0.50426954	0.724534988	-2.15409136	1.1885556	-0.063544571	1.07323301	-0.511528611	2.17468834	-1.2243073
DAUNORUBICIN	4.35678148	2.19175005	1.51358449	0.622656763	-0.018520536	0.13921912	-0.297279716	0.691129625	-0.305593759	-1.04510558	0.323772252	-1.54687512	-2.0099237	1.04666615	-1.85670185	-2.41795349	0.864017904	-2.14416194	1.15739179	3.50213599	0.711528778	1.3717885	2.78379178	0.808543563	2.07037067	-0.962963641	1.24460363	-1.50372791	3.17910933	3.54287577	0.321906716	1.5052563	-1.94150352	-0.704875648	3.99340081	0.690106213	1.55806053	2.12132168	0.823160648	-4.07988119	-0.744478405	-1.64954305	-2.80687642	1.91466534	2.51425791	2.64401507	0.069252603	1.07056844	-0.255653828
DECITABINE	2.70887017	1.39429724	0.380049378	1.2481277	0.02004406	1.20946872	0.393948585	1.27901542	-1.33636665	1.14133668	0.857672155	-2.10530257	-0.967888653	0.998257101	-0.789699256	-1.09824705	3.50170112	-0.800100029	0.704476476	0.848707139	1.23237216	2.11911654	-0.415918529	0.881744206	1.69317114	-1.12849212	0.898309231	0.390298277	4.20128679	1.98617744	-0.746137023	-1.42439687	2.14361787	1.78914034	1.69602716	-2.02990651	1.41690302	-0.185151756	-0.867153943	-1.02033186	1.41965187	1.19426835	-2.40417099	2.60573816	2.27452183	-0.208625242	0.590745032	1.78478694	-0.282630473
DEMECLOCYCLINE	0.081548214	0.129784152	-0.105105348	-0.004582281	-0.096152291	-0.004443754	0.050202586	0.158861578	0.026169946	0.003730206	0.020205524	0.017333401	-0.022979323	-0.149648085	0.008210369	-0.075296857	-0.066480167	0.098632142	0.083976768	0.04269525	-0.001490329	0.086034328	0.196699649	0.065240264	0.001239903	0.07249514	0.073852465	-0.0275266	0.093345843	-0.108109139	-0.174782306	0.110916421	0.133477598	-0.164307609	-0.169001445	-0.069903828	0.086909913	0.080688089	-0.097507648	-0.027744139	-0.069899403	-0.026485851	-0.039922193	0.185663149	0.018193489	-0.041036788	-0.019767616	-0.103369094	0.103929147
DESMOPRESSIN	0.740046382	-0.873527646	-0.680103719	0.472903401	-0.978994012	-0.774182677	-1.20121765	1.6299541	0.241825372	-0.451159835	0.316193849	0.465431005	-0.564093053	0.321409494	0.102572501	-0.194604367	0.735479176	1.33830798	0.121184744	1.2417655	1.53247654	0.3332389	1.68762076	0.212343007	1.65310931	-0.536952257	1.06794655	0.050186429	0.530762315	-0.589314103	-0.373624206	0.447247803	0.864498198	0.270443678	-1.11418188	0.776717067	0.39068076	-0.109218098	-0.891750097	0.563392937	-0.111218505	0.503261924	-0.487700105	1.26859641	0.483787507	0.599926054	0.531367302	0.331027597	1.07137752
DIAZEPAM	1.21816444	-0.270605713	0.123217225	-0.21019116	-0.950051844	-0.030110307	-0.407356679	2.13441896	0.357598811	-1.43276525	-0.041791562	-0.339848489	-1.50146532	0.239009768	0.036096774	0.533703268	1.90798938	1.06055129	0.486632109	0.771221399	1.69234765	2.62558722	1.03068936	0.710736692	-0.006973594	-1.37618172	1.51573622	-0.768411398	1.82218874	-0.618025303	0.859251618	-0.16218105	0.256619096	-0.629680157	-1.30551171	-0.223163113	0.60724628	-0.375873178	0.538542449	-1.10788548	1.67519164	-0.009751208	-0.200448558	1.58466566	0.758567631	0.27641058	0.111930579	-1.41667175	1.46316254
DIAZOXIDE	1.54255998	0.107054465	0.124506071	-0.199327067	-0.781523585	-0.098470144	-0.47180438	1.17507541	0.142123833	-0.767040491	-0.64355123	-0.380797446	-0.871440172	-0.478937447	-0.271352142	0.132587105	1.08771348	0.311741978	-0.14174661	0.148971543	1.41700065	0.613529563	0.585212767	0.264389127	1.00784087	-0.40155226	0.678121686	0.170444384	1.00651979	-0.701806307	0.056658838	0.478783935	1.13952601	-0.2097978	-0.942399263	1.00036752	0.787231922	-0.876250744	0.779967427	0.695411265	0.04188503	0.107399575	-0.383708566	0.434059054	0.698929071	1.37364316	0.261993617	-0.102268219	0.968802512
DILTIAZEM	1.38470435	-0.13834694	-0.073921047	0.140129045	-0.568499029	-0.123765618	-0.012861766	1.21194565	0.609478176	-0.82877326	0.560417533	-1.10114241	-0.79873395	-0.429353863	-0.235269994	-0.434235513	0.21049574	0.196706787	0.612884164	-0.119995601	0.999109268	1.73984277	0.879168391	1.0165695	0.171112552	-0.909111142	1.70003068	0.14219439	1.35487151	-0.598828554	0.839508414	-0.04370708	0.109730437	0.152356535	0.369527727	-0.212320164	-0.099696562	-0.86974144	0.972414017	-1.32033241	1.09825337	-0.562619567	-0.131296232	0.033171196	0.372932285	1.4066391	-0.921613097	-0.89971441	1.17850053
DIPHENHYDRAMINE	1.34132242	0.836112142	-0.753408849	0.655319691	-0.269091249	0.807954192	-1.25624466	1.48823524	-0.537543356	-0.972039759	0.354971707	0.452029765	-1.16843534	0.04800906	-0.067473918	-1.03923404	1.50747085	-0.673683286	1.26790798	0.415107429	0.702498019	2.15906811	1.23785412	-0.114461787	0.701882958	-0.989662349	1.24931145	0.075891383	1.61523569	-1.03346002	-0.337026358	0.417532951	0.375636518	-0.202134714	-1.33300662	0.678063035	0.638982773	-0.216892391	0.009693538	-1.40221167	1.39300382	-0.200313956	-0.507513463	1.45749938	1.1383884	0.079235077	0.165340528	-0.409049273	1.56127071
DISOPYRAMIDE	0.141249359	0.08330743	0.005909002	0.064360298	-0.126385361	0.090248756	-0.036772408	-0.01222994	0.043381427	-0.090008475	0.029768869	-0.020913201	-0.020974973	-0.05730677	-0.025823835	-0.098091677	-0.009566579	0.019116301	0.04923657	-0.021055836	0.055986766	0.08924295	0.071470693	0.092246585	0.011113598	0.034234859	0.097966455	-0.043109458	0.027407056	-0.054614253	0.001726559	0.118884355	0.10811428	0.05480827	-0.11253611	0.046765827	0.157673508	-0.118428521	0.142707676	-0.032358963	0.019201394	0.037664715	0.02223248	0.128723174	0.036347237	0.006474951	0.018107759	0.020073438	0.10815841
DISULFIRAM	1.53742802	2.2114296	0.187260211	-0.013975969	-0.698556662	-0.046675462	1.5861721	1.50950348	0.835686982	-0.913293064	0.639025509	-1.05387998	-0.925396442	-1.0818727	0.355181903	-0.908967197	0.733365059	0.099729389	1.25311232	0.216508016	0.755031645	1.49157929	1.83777034	1.14997292	0.337552637	-0.383841306	1.30914736	-1.71338856	1.54825819	-0.441916227	0.074786022	1.19493234	-0.244626626	-0.017106056	0.19258225	-1.83556354	1.02624965	-0.354648441	1.08991575	0.099020138	0.41054219	-0.91968137	-0.058210108	-0.31913048	0.977006197	1.78767276	0.081810392	-0.905124128	0.991450727
DOCETAXEL	4.1697135	1.75645006	0.676610291	0.500561833	-4.48730564	0.581493437	2.09308791	2.06785941	0.12538217	1.9722116	1.84058297	-3.59332323	-0.481708705	-1.17545366	-1.08123982	-2.13278818	-0.294169486	-4.48046923	1.79059064	3.81797862	2.31103349	-0.396299213	3.54328513	3.04171777	3.40406752	-1.14363348	4.84865999	-0.00108379	2.29604363	0.71641469	-0.680425048	-1.13823676	0.176397696	-1.5524857	-0.745745838	0.342740923	2.36015105	2.16849303	0.640092731	-2.95345497	2.09381127	0.719865918	-0.786120057	1.56439805	0.561198592	1.43671429	0.934599876	1.5372045	1.38976288
DONEPEZIL	0.909999311	-0.314021647	0.628998876	-0.164787158	-0.949342966	-0.226006702	0.220866233	1.01344895	0.190175861	-0.395129591	0.344261557	-0.723293185	-0.41753161	0.388610989	0.206081256	0.808101118	0.395507216	-0.159171864	-0.012581551	0.522307336	0.530052543	1.11017656	0.459522158	0.183798373	0.450009644	-0.94817555	0.632332206	-0.240481019	0.125992462	-0.154778495	0.40058741	0.007956738	0.041426145	0.026627487	-0.518628001	0.004550309	0.64779228	0.078213342	-0.1052792	0.174738988	0.299277127	0.361520201	-0.904779971	0.571581662	0.426389217	0.282132387	-0.019220421	0.030514961	0.415853918
DORZOLAMIDE	0.460925579	0.041684918	-0.428443074	0.104559802	-0.12504977	0.0662499	0.245003268	0.304954559	0.186480626	-0.112472691	-0.034970157	0.023976473	-0.251375496	0.09504129	0.169084445	-0.22221458	0.413313925	0.137883618	-0.111912526	0.02211825	0.341388911	0.168660372	-0.143020779	0.245174363	-0.040040504	-0.32905665	0.107038498	0.10394273	0.273391515	0.044374358	0.134692475	-0.174159527	0.354520768	0.127603784	-0.508258402	0.304281354	0.133163691	-0.137446329	-0.206155717	-0.080525123	-0.036246117	-0.046890941	-0.008441331	0.061443273	0.212179005	0.361980796	-0.242748916	-0.002761747	0.340679795
DOXEPIN	0.466990024	-0.105352879	-0.067039862	0.125718817	0.029263923	0.077666029	0.099597372	0.360186309	0.038866069	-0.272408158	-0.00930815	-0.079363883	-0.013861291	0.161323592	-0.118270345	0.014217942	0.162849769	-0.020489033	0.333304971	-0.013445095	0.325668842	0.647376597	0.55950129	0.155752853	-0.063788749	-0.741187632	0.427264094	-0.152047381	0.28163144	0.008214909	-0.188334793	-0.119012684	-0.209575146	-0.0425926	-0.360218823	-0.216613889	0.116738565	0.006660071	0.014186995	-0.274340481	0.138267696	-0.077625901	-0.206741214	0.274717718	0.319634467	-0.193708554	0.014531954	-0.335841179	0.297226667
DOXORUBICIN	5.32803917	2.5975039	0.677405417	0.078925848	-1.89086556	-0.439406067	0.798689187	0.609041512	1.01978409	0.292203546	-0.230746582	-2.58054876	-3.28452492	-1.19473505	-2.7828567	-0.935203075	-0.240490645	-2.22247601	1.03374457	2.3144114	1.73905909	1.0505724	2.63949823	2.81735873	3.09399533	-1.12133861	1.34519446	-1.31263852	2.08462501	3.0391314	-0.096527033	1.67853868	-0.963787258	-1.46920574	2.75836229	-1.91310823	1.5400151	3.57783055	-0.210208029	-4.43444967	0.309790581	-1.54786694	-2.65465832	1.15577102	0.042147227	3.88003397	-0.531138897	0.543076158	0.40016067
DULOXETINE	0.709663868	-0.226065323	0.324608773	0.203960925	-0.215098575	0.184170648	0.165151119	0.853782237	0.230393052	-0.267012626	0.212058038	0.048941128	-0.396820366	-0.268048197	-0.208199024	-0.531549811	0.32514286	-0.184006274	0.11641486	0.416837603	0.398173481	1.07054496	0.239723757	0.311849773	0.097571999	-0.735646009	-0.091104686	0.191117242	0.415233791	-0.122223794	0.078577399	-0.228470817	0.503242075	-0.069596544	-0.596758306	0.184791669	0.040466968	-0.270320147	-0.216249302	0.088932917	0.345183104	0.222508103	-0.576075554	0.554670215	0.315276206	-0.266449541	0.127195865	-0.122951485	0.482246578
EDROPHONIUM	0.13136816	-0.120812885	0.220686316	0.273114234	-0.110055901	-0.068565212	-0.270045251	0.15400815	-0.057329096	0.229903579	-0.074524149	0.223660037	-0.006078332	0.208775252	0.264996946	0.035223398	0.191649228	-0.308191955	0.030293012	0.037865412	0.309618443	0.525273442	0.41645804	0.46622932	-0.010868965	0.073183261	-0.028494012	0.120378606	0.109882638	-0.099263251	0.211939901	0.251733959	0.17511642	0.051036075	-0.12764813	0.241513073	-0.489848316	-0.007270387	-0.165114611	0.301505595	0.305864155	0.191231579	-0.02099777	0.487757772	0.395692527	0.247474223	-0.054175574	-0.496018201	-0.097435087
ENALAPRIL	0.264727443	-0.188057259	0.273990273	0.362706214	-0.582733393	-0.084703051	0.605629742	0.723659933	0.066404633	-0.587700188	0.13523449	-0.181086183	-0.628448248	-0.260074943	-0.341969579	-0.490070462	0.38780567	-0.093527362	-0.540916324	0.265821368	0.737760603	1.35843158	0.078846149	0.286378771	0.187026143	-0.805855989	0.465467811	-0.295404196	0.635413766	-0.363720298	0.25432986	0.128902406	0.612005234	0.857353747	-1.07978427	0.204241425	0.485581756	0.000292197	0.212240592	-0.231743246	-0.280569524	-0.064472348	-0.191150472	0.454951495	0.913921118	0.591027439	0.026937241	0.101583324	1.15228105
ENTACAPONE	-0.016069409	-0.025456812	-0.030087709	0.024019446	-0.077582531	-0.009414731	0.045140725	0.086283542	-0.047135737	-0.056524407	-0.02295107	-0.191952541	-0.158867478	0.081988722	-0.02593627	0.191189766	0.044907708	0.010248816	0.02833225	0.003946522	0.102500841	0.159744382	0.098894596	0.043824609	-0.014305086	-0.086282015	0.060788978	-0.236846954	-0.051155675	0.08124315	0.042883389	-0.149596393	0.025960416	-0.03247403	0.089505777	-0.152429506	-0.026545504	0.003996654	-0.00917107	0.009421161	0.073473975	0.010276781	0.103147484	0.030690605	0.100900829	0.031888969	-0.063958742	-0.087595545	-0.011844142
EPHEDRINE	0.677591622	0.541409612	-0.256983668	0.050401762	-0.21869427	-0.153853863	0.233193755	0.217694491	0.320046544	-0.569158494	0.207099587	0.083669663	0.113403082	-0.101201892	-0.329094112	0.084221639	-0.093929209	0.303107828	-0.020051615	0.202396631	0.233342513	0.083065786	0.752803981	0.222579852	0.065005295	-0.977350533	0.585999846	-0.111939155	0.501126289	-0.308321834	-0.22249043	0.162826583	-0.050098058	0.075830102	-0.883040547	0.305790931	0.792169809	-0.032928083	0.421715498	-0.758051038	0.414832145	-0.095033027	-0.221182778	0.294793457	-0.000352677	0.118857324	-0.082650065	-0.805896521	0.584509611
EPINEPHRINE	2.06302309	-0.658458531	-1.4279319	-0.322630644	-2.00612164	-0.007697538	-1.03293467	0.179072544	0.580544591	-0.432230711	-2.11974478	0.043668754	-0.304219455	0.597444534	0.416029036	2.45931292	2.1055913	-1.26515245	-0.526004076	0.984744251	-0.28463757	-0.816523433	2.46789551	-0.168397516	-0.097552344	-2.80335999	-1.3409822	2.10954046	2.32675505	-0.888870001	0.54291147	-0.452152193	-1.26780725	-0.168608934	-0.454801232	0.020546168	-1.18080568	-1.41775179	-1.30060542	-2.11364555	2.64743114	0.80557853	-0.651442468	2.35988855	-0.981945038	2.4222219	-1.06727254	-3.26584268	4.14410257
EPIRUBICIN	1.37709403	1.24161673	-1.520576	0.702753246	-2.04766178	1.25204551	0.765303493	0.143018007	-0.292065561	1.64374673	0.679028451	-3.36996627	-0.438459486	-1.68178058	-2.51734018	-1.81754339	0.278413862	-3.39107609	2.76623178	1.81398129	0.448628068	-1.06708312	3.3427763	4.01012611	1.94172478	-0.101608917	3.14739799	0.68078649	1.9818331	1.5576793	-0.176588237	1.20011318	-0.622696519	-0.978393078	1.61251819	-1.23616993	0.126716062	3.71071792	-0.267335474	-4.14098215	0.422199011	-0.25731039	-1.26976573	2.2351346	0.196490139	1.52596259	0.630751967	0.025884621	2.46313119
EPLERENONE	-0.104998074	-0.119523108	-0.112735577	0.276920706	-0.179030374	-0.078848913	0.169057503	0.34876585	-0.038898379	-0.041519217	-0.045397226	-0.11689841	-0.288838714	0.075872414	-0.149309143	-0.024347391	0.02053947	0.314043909	-0.305429727	-0.142618939	0.081361614	0.120210722	0.105346583	0.018695543	-0.083442383	-0.199132934	0.072195284	-0.081893362	-0.093042567	-0.133630604	-0.129201561	-0.083168559	0.020526798	0.163202599	-0.207100049	-0.043287411	0.099212073	0.220199987	0.054082319	-0.185354978	0.213016927	0.232161641	0.106763817	0.102289945	0.049100902	-0.062094592	-0.126396373	-0.034685072	0.023061188
EPOPROSTENOL	0.152792364	0.088853955	-0.210340574	0.212066904	-0.074803703	0.124753542	-0.15966022	-0.108779646	-0.030666063	-0.03911474	-0.001316189	-0.097649559	-0.18203567	-0.068319358	-0.03466646	0.023280896	0.042612184	-0.036469422	0.227827489	0.188951194	0.135543495	0.151732892	0.122783527	0.258878171	0.048121393	-0.297641397	0.244280592	-0.257456183	0.071222417	-0.089272745	-0.001151575	0.02517459	0.0529982	-0.048804872	-0.174959674	-0.052055605	0.069026239	0.085071348	0.099470682	-0.113072038	0.116204076	-0.060463332	0.185288623	0.194245577	-0.095880747	-0.02010088	0.034008898	0.07840509	0.012312844
EPROSARTAN	-0.056371924	-0.059334636	-0.031494286	0.05503349	-0.012697039	-0.123735286	0.055252262	-0.050213784	0.008253618	0.064050786	-0.001375311	-0.08128944	-0.065570742	-0.067079738	0.032611094	0.006074893	-0.031660792	-0.003372331	0.024256893	0.072836131	-0.013810735	0.114795923	0.027066903	-0.030998899	-0.009826725	-0.076876923	-0.125379845	-0.086573869	0.050197996	-0.055859245	-0.056851286	0.048642129	0.012209377	0.071291782	-0.093803711	-0.006329718	-0.017356705	-0.020933157	-0.077757649	-0.008689777	0.067544915	0.017930923	-0.010484944	-0.037372809	0.052435063	-0.017705035	0.024347503	-0.11047262	0.117626004
ERLOTINIB	4.91087294	0.55780232	2.03111148	2.61000824	-4.40935659	-0.383676261	2.29543781	2.18076634	-1.68281841	1.08013451	-0.061969042	-3.0226686	2.13815379	-1.31208968	-2.41438723	-1.16283262	2.12434316	-2.73272181	0.664641201	2.68814993	2.45797634	1.35647261	1.13981247	1.35958254	0.914213777	-1.50983608	2.67029929	-0.513866007	1.68431556	2.17181563	0.809619904	-0.902638435	0.165357739	-1.01531529	-1.52489972	0.052922137	3.13134599	0.803668976	3.69023299	0.349191219	2.25749612	-0.410072774	-2.78416228	2.5113008	0.74274087	1.03582215	-0.497871578	0.278724968	1.46774924
ERYTHROMYCIN	1.05118406	0.927114964	-0.104119219	0.981770396	-1.01923466	-0.301892191	-0.539975226	2.48896503	-1.0627445	-0.723325312	0.638067365	-0.287455499	1.11274016	1.1167717	0.249029875	-0.417560697	0.658418536	-0.312289864	0.345366776	1.08049464	1.66359127	0.202977806	2.55275631	1.5749377	0.005389619	-0.506076157	2.02386117	-1.04160058	0.452279389	0.449620306	0.386634141	1.27726829	0.235950381	-0.569042027	-1.03157854	0.552166998	1.14606094	0.896149814	1.43179512	0.818870902	-0.131173372	0.240862682	-0.470403016	1.20587909	1.09830487	1.15644205	0.116042465	0.216490284	1.41904938
ESCITALOPRAM	0.418147475	-0.278914988	-0.125252604	-0.069051303	0.00572707	-0.192617074	-0.002153297	0.345796287	0.261527359	-0.260437936	0.036523823	-0.02869489	-0.246978611	0.166123584	-0.314973801	0.115668222	0.371259987	-0.137842178	0.456429332	0.333873987	0.53580898	0.552067459	0.157958671	0.001807976	0.2337064	-0.650188267	-0.056163307	0.258548051	0.427642941	-0.059800778	-0.003284516	-0.065893807	0.202921033	0.385646582	-0.246317282	-0.136782482	0.277807891	-0.256414592	0.32460016	0.121605374	0.449007541	0.231337056	-0.035977867	0.37352863	0.461781412	0.172353521	-0.11214143	0.004944562	0.346696079
ESOMEPRAZOLE	0.199886739	0.224761397	-0.477261633	1.05863762	-0.160717174	0.135585919	-0.045676086	1.39554524	-0.177836984	-0.052669697	0.212083578	-0.348960996	0.080936514	-0.725648105	-0.34509033	-1.00330114	0.698850513	-0.903380752	0.484078914	-0.103423454	0.589791775	0.811901033	1.07099497	0.335522562	0.317345291	-0.575335562	1.63362896	-0.075276226	0.601079464	0.103105098	-0.014451189	0.259341478	0.336673647	1.02014208	-1.08305287	-0.20456557	0.369968534	-0.346957862	1.39510751	0.289639086	-0.201280564	0.499752522	-0.255939782	0.553534865	1.27285373	0.744553924	0.405994713	0.217905924	0.703181684
ESTRADIOL	1.41172612	0.896544278	0.240401432	-0.713565826	-2.12182426	-0.376023203	2.65956974	4.54685879	3.15746284	-0.245998949	-0.491118789	-1.01992655	-3.64503479	1.56546283	1.76384401	2.05084634	-0.016668724	0.348126858	-1.54874706	6.55585623	1.35855949	2.7087729	3.93010068	2.77166986	0.369393677	-2.35809278	0.951671183	1.977422	4.55965567	0.668455899	-0.377923459	-1.6616255	0.007971167	-0.75312078	-2.54535747	-0.506003976	-0.969478428	-0.58830601	-0.356444895	-0.471853286	0.772277832	3.28309369	0.75882709	2.90132618	-3.95477009	1.12131941	0.68381083	-3.78179002	2.23936439
ETACRYNIC-ACID	-0.015204853	-0.007148535	-0.020775268	-0.002461775	0.032593258	-0.015979338	0.024007551	-0.019187136	-0.031443566	-0.013645965	-0.017613724	-0.05619638	-0.038079109	-0.005333329	0.012256716	0.059860583	-0.065783627	-0.017900445	0.053664923	0.001696351	-0.007875363	0.011145727	0.010818332	-0.018179234	-0.009300084	-0.038584683	0.003327016	-0.065930396	-0.035994984	0.0469817	-0.003386055	-0.014605651	0.007453054	-0.032548491	-0.02681564	0.017398024	-0.007394058	0.027138759	-0.033545014	0.018615015	0.033260591	-0.024249982	0.038564611	-0.004925554	-0.026505899	0.016665543	0.034117851	-0.033420596	0.014321373
ETHOSUXIMIDE	0.130534098	-0.049083486	-0.097707495	-0.012206513	-0.071912825	-0.036275525	-0.107085675	-0.040577754	-0.043487117	-0.041468319	0.02174882	-0.105185747	-0.100181632	0.017794043	-0.00015581	0.037636183	-0.078288339	0.013761357	0.096934125	0.054688897	0.19709006	0.229905888	-0.015765009	-0.012533412	-0.011394982	-0.080316193	0.079258718	-0.089454897	0.030540394	-0.076266021	0.085561827	0.036318086	0.064779945	0.038631868	-0.034301437	0.005964093	0.13294749	-0.069525406	0.092466801	0.015240071	0.169701532	-0.02172018	0.023341112	0.114278473	-0.015812825	0.004301121	-0.032764103	-0.119098254	0.001918991
ETOPOSIDE	3.44675875	3.10987186	-0.211099386	1.36690557	-0.543637037	-2.51681972	-1.02748632	1.84406567	-1.22973359	1.19080639	0.757187784	-3.44616127	-2.92431045	-1.68124223	-1.79161763	-0.503022194	0.000262944	-2.46435404	1.08993614	3.19330621	1.41089904	0.030215362	2.68197632	1.25628376	0.797522664	-3.42536545	0.666669726	-2.48151135	2.42956305	1.9502058	1.81880641	1.31520164	0.023044834	-2.26336241	1.31203818	-1.14409328	2.06041837	1.20409441	0.22223419	-4.03203487	-0.422086477	-0.270586699	-2.14277649	1.74552917	1.13849854	2.75045872	-0.15275833	2.50994515	0.96228832
EXEMESTANE	0.282696992	-0.002547409	0.087155893	0.850974679	-1.60355639	1.2575314	3.87354803	2.279356	0.412732154	2.24603772	0.191779196	-1.78253484	-1.77507174	0.275234967	-0.493317217	-3.16889977	-0.062122237	-1.61836553	0.387179762	2.87083483	0.430689633	1.94704652	0.232816175	2.19807625	-0.495351911	-2.40339088	0.243834302	1.48783505	3.25402427	0.413786024	0.388930678	-0.104306489	2.94363022	1.79854655	-2.24142051	0.886856854	1.70498824	-1.36829925	1.86770201	-0.954139352	0.774609566	0.895839632	-1.18033576	1.61573768	-0.493552953	0.870984793	1.81302428	-0.756205678	2.38991022
EZETIMIBE	0.870960951	0.056965336	0.35845679	0.724523723	-0.498313606	-0.178218126	1.27706444	0.52197504	0.040241029	0.177084655	0.271451116	-0.235023007	-0.680426598	-0.062164161	-0.412378341	-0.655405939	0.54692626	-0.613740206	-0.332235634	0.39048934	0.492951781	0.967503548	-0.141165733	0.242889673	-0.116522886	-1.26535058	0.356463462	0.238416716	0.548708737	-0.03434471	-0.171080858	-0.030678775	0.298522711	0.428735316	-0.022060743	0.009846331	0.165468678	-0.443576217	0.417538643	-0.374156088	0.514189601	0.434560567	-0.073459618	-0.094848461	1.15256691	0.032259613	0.017162239	0.049067944	0.947892725
FENOFIBRATE	1.25863087	-0.741256058	0.332687348	-0.79802525	-0.456564248	-0.090851851	0.925909936	1.87322581	-0.040871419	-0.927171826	-0.3507891	-0.349475354	-1.10576677	-0.187829122	-0.218523726	-0.61003828	0.031381574	0.14126344	0.134616792	0.808629334	0.798393786	2.56755233	0.79526341	-0.108102381	0.165179819	-0.094333991	0.160773098	-0.335048139	1.63612247	-0.476845562	0.029378371	0.238709956	0.418086469	0.552749753	-0.260862291	-0.981921852	1.16438675	-0.587987423	-0.018126082	0.775397241	-0.325973034	0.805916786	-0.236608773	0.384721249	0.89759326	0.2424649	-0.642861128	-0.684136808	0.561405122
FEXOFENADINE	0.082848087	-0.110602796	-0.05041625	-0.038950317	-0.020181309	0.00452652	-0.048874904	0.117761321	-0.166903391	-0.047392603	-0.082600541	-0.272150367	-0.128120348	-0.031823289	0.136821136	-0.028966514	0.009927919	0.241957545	-0.017694321	0.20161812	0.100359119	-0.006003953	0.153583422	-0.046755068	0.201974466	0.021287072	0.180390641	-0.191460505	0.171259955	0.057340067	0.03005678	0.146206722	-0.148234025	-0.11198435	0.149003223	-0.02357962	-0.074887633	-0.26084429	0.320216358	-0.040428333	0.106236652	-0.156144068	0.04302926	0.096282437	0.159313634	0.285720885	0.140046731	-0.20259288	-0.060255602
FLUDARABINE	5.66442156	2.83347559	0.080420971	-0.826705754	0.184877068	2.75691247	-1.45147455	1.53072953	-4.52475309	2.56135798	3.37465143	1.13392472	-2.19653416	-3.71483612	-0.521176577	-2.69198656	2.40852022	-3.49189377	-0.570984244	2.40674448	1.12950277	1.71877813	2.9184761	1.11900342	3.48069358	-1.03431213	2.0646131	-2.9562397	1.48990893	3.2706213	1.26905584	-1.99383438	0.670858622	-0.639124036	2.87636113	3.28266978	2.40452337	2.56606746	2.60106111	-1.56287634	-0.793147147	2.49880505	-2.95136905	0.388864189	1.64981616	-0.204475537	2.00931597	2.34620595	-1.57892323
FLUDROCORTISONE	0.438224465	-0.07760036	-0.058752153	0.025464434	-0.257220089	0.167689338	-0.128789708	0.698922217	0.055734079	0.053366691	-0.409609318	-0.082320005	-0.430220366	-0.311126858	-0.043878447	0.080393024	0.35207957	-0.087400354	-0.060616784	0.346507341	0.46022138	0.421054125	0.227627948	0.395163685	0.157698795	-0.547982395	0.230588004	0.099465795	0.550474346	-0.193489298	-0.182126448	0.104570113	0.515496194	0.099297538	-0.438652664	0.407947361	-0.009036869	0.162437022	-0.532107174	0.220415294	-0.023886766	0.170655429	-0.140691623	0.354547858	0.588419259	0.246258631	0.103995614	0.040129349	0.439904124
FLUNARIZINE	0.684685946	-0.059623495	0.03409652	0.050427049	-0.207232207	-0.219362825	-0.006918756	0.433045626	0.148951948	-0.31571278	-0.04230452	-0.374904364	-0.192541108	-0.062724464	-0.238921031	0.564759314	-0.073535115	0.341448575	0.350772232	-0.172737405	0.549237669	0.749307334	0.181581944	0.162858456	-0.05374983	-0.196512803	0.431757331	-0.20736675	0.493994534	-0.065281272	0.690137029	-0.009218234	-0.103208505	-0.329790056	0.124121733	-0.193157479	0.053998001	-0.328115702	0.291079313	-0.613858044	0.569618642	-0.138941914	0.158798471	-0.111129925	0.211995482	0.559696198	-0.402494907	-0.216717169	0.405127198
FLUNISOLIDE	-0.008378049	0.031981025	0.069593929	-0.004980117	-0.090160132	0.013652688	-0.046567347	0.042321418	0.041085102	0.000472862	-0.017810334	0.005446784	0.043254748	0.00319409	-0.032054111	-0.025488371	-0.014753059	-0.005081369	-0.000303574	0.002305974	0.006828616	-0.028168894	-0.00893804	-0.001168686	-0.003786235	0.006101727	0.004497802	0.016642442	0.044937164	-0.062908769	0.010988141	0.011233424	-0.046266869	-0.024868008	0.007558726	0.013196807	0.009120701	-0.018457409	0.003024523	-0.00636893	-0.032891195	-0.002239395	-0.030358616	0.013370193	0.044524193	-0.018464714	0.006684785	0.003114786	-0.02070016
FLUOCINONIDE	-0.027703077	0.034751453	-0.047229238	0.044887085	-0.015114543	0.023497265	0.036254235	-0.031358164	0.009664623	-0.020467246	0.004668314	-0.008676427	-0.033200976	-0.006230516	0.048199039	-0.05439736	-0.010455716	-0.005630312	0.029851845	-0.027473601	0.002395481	0.029850029	0.033437084	0.000607819	-0.011192991	-0.000304864	0.072142392	0.011525502	-0.005479486	0.019033225	-0.042380124	-0.020368492	0.026851546	0.00786369	-0.057878848	0.0241182	-0.035502974	-0.058763694	-0.009465942	0.012068117	-0.008695709	-0.071967475	0.046909004	-0.044442836	0.024511542	-0.018300293	0.040850926	-0.05581427	0.036046475
FLUOROURACIL	3.16868234	-1.27356124	-3.64319539	1.98815572	-2.60172462	2.9585824	1.80060399	-3.65510225	-0.034354508	3.12340927	-1.47315025	-1.51899421	-1.50965142	1.03477764	-3.79308605	0.498532414	2.36740637	-0.198036864	1.22886455	0.150114328	1.84868097	0.224524602	-0.679005086	1.76991379	2.56229734	-4.41373634	2.79922032	-0.066469729	1.3649317	1.89911139	-0.968306482	0.75200361	-2.06763887	-0.864114761	1.58451128	-1.27556086	5.00618649	7.12192488	-2.26471734	-3.75133181	1.91925895	-2.32682133	-0.275807768	0.279832423	1.12393618	-0.506058037	1.55711257	2.59537745	6.71345711
FLUOXETINE	2.18087268	-0.435116947	0.385562927	0.13850604	-0.324976116	-0.071746789	0.130363241	1.71353912	1.02273965	-1.90211868	-0.080769911	-0.759366274	-0.65570128	0.460957557	-0.824779868	0.243199632	1.51075864	0.480748683	0.347076178	0.559073865	1.41427445	3.1245091	1.31522584	-0.190309808	0.363828808	-1.12071168	0.590990305	-0.38781184	1.4129914	0.400363177	1.11334169	-0.632008433	0.282174766	0.874848843	-0.177002355	0.091075428	1.23754001	-1.79666555	0.781753242	-0.294799924	0.662751734	0.076785244	-0.22266233	1.33657074	1.42919838	0.832429171	-0.905561984	-0.63856715	0.944672227
FLUPHENAZINE	0.306466728	-0.165900171	0.065928944	-0.082551561	0.078615539	-0.181670457	0.082793221	0.567711771	0.01073475	-0.591092765	0.182956725	-0.02402989	-0.114966199	0.181743383	-0.118113898	-0.095466517	0.163351774	0.149576098	0.053379197	0.289034247	0.677594483	0.70048362	0.349883646	0.069999442	0.002195913	-0.287593365	0.292800903	-0.039296739	-0.010069118	0.106572166	0.446441025	0.024431638	-0.163410887	-0.170873106	-0.031006603	-0.206270993	0.319164276	-0.107747465	0.307918757	-0.266654253	0.559460998	-0.123544239	-0.255203843	0.016939906	0.097870015	0.096016243	-0.008097107	-0.435106277	0.289540976
FLUTAMIDE	2.30651903	-1.13983631	1.16890204	1.15679562	-1.71928275	0.206938297	0.861305654	2.63840747	1.49231827	1.18191886	1.64920783	-0.537632942	-2.71585178	-0.25677222	0.414984614	-4.11176729	1.36744392	0.308761865	-0.613227844	2.90028095	1.85481393	2.71968532	3.73753548	2.32385373	1.80982137	-2.06782341	2.5766623	-0.35916853	1.60385442	-0.466424614	0.085690059	-0.784938753	2.54123211	1.17027986	-1.64752579	-0.623072505	2.66914964	-0.61928916	0.718585312	0.606827557	0.869455755	1.02250457	-1.25555682	1.2562108	-0.189572468	-0.648257494	1.17384744	-0.322187752	2.28096223
FLUVASTATIN	0.993644357	0.233289555	0.697019696	-0.076031409	-0.675323248	-0.273882121	1.73427761	1.16749811	-0.143816367	-0.401520878	-0.403159678	-1.11900163	-1.17591059	-0.053204373	-0.356547385	-0.411504596	-0.130354419	-0.153888777	0.741583824	0.429755539	0.773501635	1.86721385	-0.055131339	0.062897861	0.010386745	-0.80574894	0.642530918	-0.270591557	0.899176836	0.047556352	0.42252928	0.112693533	-0.072300293	0.165392637	-0.002970472	-0.776352644	0.577763319	-0.98544395	-0.102747507	-0.838317633	0.099798165	0.026729234	-0.503202498	0.069646068	1.06154096	0.734446764	0.330931842	0.115960792	0.645221174
FLUVOXAMINE	0.356204003	-0.229808643	-0.081153296	-0.210748523	0.007414246	-0.090089195	-0.002033311	0.329639047	-0.106390521	-0.084332749	-0.071226962	-0.392749667	-0.166057765	0.120442554	0.057932209	-0.143708065	0.073754221	-0.188934013	0.367980748	0.16648975	0.212854162	0.546294391	0.283104867	0.06871742	0.127465904	-0.360587806	0.127772197	-0.25373441	0.250483632	-0.014046502	-0.071672738	-0.090534255	0.017092621	0.172269061	-0.176379129	-0.104407765	0.02355559	-0.540627301	0.131838322	-0.147000745	-0.024435664	0.147511184	-0.070344932	0.434408188	0.119267806	0.10794577	0.04014102	-0.046878669	0.196909919
FOLIC-ACID	2.28157139	2.74959278	0.043866038	-0.832954288	-2.02300167	3.63382173	0.199512184	2.08159685	0.48617506	0.4810265	1.39726865	1.61575341	-4.19241619	-2.52987504	-1.68004382	1.19673049	-0.875361025	1.42325461	-0.947052777	-0.868058741	0.57437104	3.44500661	1.98071551	1.56098604	2.04523182	-1.66611159	2.06390643	-0.013457591	2.15694928	-0.034625676	-2.12307334	1.3746928	-1.55795109	0.657698393	0.451428205	0.640461206	2.23877001	0.523953497	-0.075214997	-1.87924397	-0.488500535	-2.18693781	0.271584183	-0.921704829	1.58899248	0.825851917	0.466559231	-1.98258758	2.14577627
FORMOTEROL	0.722082555	-0.367032379	0.093071431	0.20935072	-0.341081142	-0.226544455	0.500666082	1.08061874	0.092385858	0.049768295	-0.192364335	0.135522261	-0.755735755	-0.019718647	-0.211224183	-0.013120577	-0.029558428	-0.059883568	-0.328210741	0.875677288	0.858403325	0.441508472	0.216747418	-0.044918641	0.358483583	-0.369972765	-0.066234127	0.000752242	0.441179723	-0.1873146	0.077641338	-0.060679428	-0.026478248	-0.034538608	-0.669918895	-0.117047675	0.115176566	-0.119248174	-0.456979334	0.259206921	0.450854868	0.062366955	0.174931422	-0.037259132	0.163662151	0.491537213	-0.40595904	-0.62635684	0.613995135
FOSINOPRIL	0.002627908	-0.05182926	-0.075398088	-0.014101687	0.016334415	-0.083603308	-0.03002266	-0.013444289	-0.063691914	-0.019984355	0.031766255	-0.038735248	-0.058504649	-0.020021316	-0.008659584	0.00624958	-0.01623684	-0.05129109	0.016408274	0.033332784	0.082635708	0.0484397	0.047790896	-0.05280824	0.034702942	-0.098422691	0.101996809	-0.092959903	-0.01395137	0.022234295	0.024244912	-0.048526861	0.04345851	0.03114884	-0.000371097	0.024761239	0.008552062	-0.053602692	0.035414714	-0.017109243	0.07022202	-0.047995649	0.044821318	-0.01136549	-0.020880349	0.021128865	0.037592169	-0.060494311	0.080999613
FUROSEMIDE	1.57105219	1.16561222	0.140599206	1.43901253	-1.35823894	0.561149478	-1.08608091	1.6527611	0.11301396	-0.417933196	0.190709069	-0.765183687	-0.526012659	-1.02957165	-0.559643149	0.390442252	0.812350571	-0.682788849	0.916482687	-0.279914737	1.25075769	0.774447739	2.33782506	1.42318189	0.890799463	-1.21619725	1.94986415	-1.43369341	1.18449342	-0.561425805	0.473528504	0.490258753	-0.279237539	-0.017384736	-1.00061512	0.671101451	0.625448585	0.001138759	0.619556487	-0.926565886	1.14667428	0.283668727	-0.964911282	0.348453701	0.825035214	2.19464755	0.060607847	-0.888755262	1.19770217
GABAPENTIN	0.935202539	-0.526008964	-0.557924032	0.451973468	-0.597047627	0.19483985	-0.192995474	3.06496859	0.387087196	-1.04237854	0.388638735	0.488842338	-1.26311803	-0.386932433	-1.31043303	-0.863642275	0.724180877	-1.5743016	0.63493222	1.32230747	2.20843983	2.86021519	1.33128715	0.952809691	0.662717044	-1.91808522	0.940935552	-0.45576039	0.877502024	-0.949209809	-0.105636194	-0.169961989	1.10571456	0.504562855	-2.45481777	0.887502074	1.46837854	-1.48644304	0.362871975	0.871295929	0.536280513	0.252812803	-1.09623766	1.14150918	1.7141906	0.072366923	0.812315345	-1.46764302	1.94657445
GALANTAMINE	0.136812493	-0.36860621	0.207883596	0.067293197	-0.060790848	-0.493047148	0.07098867	0.167748138	0.142068863	-0.295043707	0.032877378	-0.109102249	-0.28957215	0.131229162	0.010648792	-0.041404512	0.046304595	-0.016662365	0.037091907	-0.074122757	0.242060095	0.173662946	0.04542749	0.008658507	0.187627092	-0.267974079	0.206243113	-0.079375759	0.253235012	0.065609656	0.290316939	0.045373507	0.075128153	-0.009898492	0.031291489	-0.042688917	0.152852952	-0.018473789	-0.108917855	-0.097589046	0.302194446	0.037264582	0.162611485	0.041055471	-0.011925116	0.116265595	-0.195093215	-0.121528454	0.015342812
GEFITINIB	4.66740417	0.413647294	2.79858279	1.52943981	-4.16666889	0.018371521	2.90230608	2.50237203	-0.879603922	1.14361632	-0.222455576	-3.58450389	2.50499296	-0.386713386	-1.55085778	-0.351899117	2.73905849	-2.1096158	-0.093875147	3.67612553	2.56214857	2.06431532	0.794400871	1.29834628	1.44538486	-1.24820447	3.20215702	0.019530617	1.24151075	1.64742339	1.0286001	-1.09329963	0.688897073	-1.11941624	-0.166140243	-0.630444646	3.24690056	1.18437195	3.38646007	0.314081013	2.46406388	-0.749268353	-1.95168459	1.97585869	0.633931041	1.37024128	-0.060813956	0.864236057	1.28494012
GEMCITABINE	4.80611372	3.01673794	0.045130204	0.607901752	-4.048419	-1.61350846	0.718802214	0.13138476	-0.220160216	1.83884752	-0.95276618	-2.09889483	-0.533536375	-0.588803232	-0.597196698	-0.396201134	0.964653134	-3.70064473	0.923174083	1.93512404	2.44524121	-2.62569118	1.00389743	1.7496233	2.37459731	0.721581697	5.24734592	-0.410375684	2.49484277	2.22458887	-1.54669774	0.586887717	0.742713094	-1.07653034	0.556957245	-1.50411797	3.64707708	2.82650208	-0.286036104	-0.944319427	1.95970023	1.10011208	-0.542008758	2.82317328	0.748080552	2.70044422	0.949761629	1.18414342	3.70700502
GEMFIBROZIL	0.694973409	-0.2720038	-0.010164957	-0.081066385	-0.06979724	0.205813766	0.38650921	0.726585448	-0.285789669	-0.43324393	-0.034782	-0.474769652	-0.576399207	-0.263653427	-0.202371463	-0.29952082	0.34160766	0.250763148	0.136428937	-0.122528456	0.225723073	0.816665173	0.4442828	-0.043114644	-0.073561616	-0.248493224	0.141415104	-0.438385427	0.987154663	-0.504978597	0.015058412	0.126129836	0.118576467	0.192155242	-0.255129874	-0.264177769	0.123173326	-0.106263146	-0.034058705	0.253711492	0.48759234	0.060590364	0.435605645	0.476779521	0.102111958	0.139095351	0.322192848	-0.384694576	0.63383621
GENTAMICIN	1.41602206	1.62107539	0.110820554	1.28984666	-0.850992978	-0.387083083	0.140083119	1.53358829	-0.325639516	0.436170101	0.763123393	1.40107048	0.659118891	-0.170277819	1.00708699	-1.38529897	1.25379241	-1.22881877	0.500792146	0.935089171	1.88035226	-0.361221641	2.72270417	0.753580689	1.63607025	-1.25546539	1.41364002	0.053240188	0.594878078	0.864189386	0.314106822	1.52204764	0.282895148	-1.05401504	-1.2270664	1.12740374	0.851497352	-0.106464766	-0.588169098	-0.995728612	-1.09552598	-1.30570769	-1.74750412	1.71146917	1.6402005	1.21898067	-0.229214981	0.859549403	1.67066157
GLYBURIDE	0.641327202	0.066426672	-0.791110277	0.294450611	-0.553430498	0.462266594	-0.348097533	0.364596844	0.743063927	-0.663074195	0.19374153	-0.430356145	-0.533980191	0.342806756	-0.1781964	0.554053485	0.158905104	0.453295171	-0.231810063	0.469690859	0.499373376	0.516246259	0.418643355	0.711265326	0.22905612	-0.027317431	-0.328268051	-0.068861179	1.02913642	0.406124353	-0.072843455	0.336630076	-0.730354011	0.262238681	0.365340143	0.13692528	-0.103646226	-0.330934018	0.994971037	-0.249317139	-0.093110606	-0.272063345	0.703145206	0.244002521	-0.199822858	0.882362843	-0.095426224	-0.105210222	-0.238813087
GLYCINE	0.10300488	1.20651925	1.0418328	1.41210866	-0.693129778	-0.189789116	0.43817243	-1.83577716	-0.570611179	-2.128263	-0.506872475	1.04289412	1.18373191	-1.14621162	-1.01912558	2.96243858	0.431856334	1.49278665	-0.25802964	2.69301605	-0.357195884	-0.348442882	1.69299245	-1.94247067	0.435364753	-2.31684232	1.68732357	1.43111718	-0.050082322	1.35668969	-1.31875086	0.153309241	-1.11837125	2.74598336	1.37372339	0.436510503	2.04338813	2.77966857	0.129837275	-2.73707151	-0.18603614	-1.38061297	-1.88804686	0.573149145	0.783646643	2.79571581	-0.030298805	-3.17291713	2.11788273
GLYCOPYRRONIUM	0.18461965	-0.003550123	-0.058464907	0.120763056	-0.032919876	-0.007478902	0.213025987	-0.006414407	0.05145406	-0.016462233	-0.016913772	0.016566852	-0.091443159	0.186108992	-0.00646881	0.029730795	0.117534623	-0.080652155	-0.03751488	0.003033025	0.329334348	0.122418642	0.050330918	0.114811473	0.073577061	0.009002679	0.169440299	0.04504272	0.045686428	0.156218261	-0.017361598	-0.058489088	-0.06524495	-0.009974733	-0.025983626	-0.07618282	0.119491003	0.025588511	-0.104417533	0.047733273	0.108231328	0.123286754	-0.027893188	-0.001512194	0.097993851	0.067302302	-0.101788901	-0.156642169	0.115651496
GOSERELIN	0.646808684	0.698451102	0.703369915	0.045962043	-0.501763403	1.31429672	3.21557426	3.4688592	1.13614452	0.626552522	0.389946312	-0.656192482	-2.46460629	-0.542838156	-2.03049207	-3.85648394	-0.66994226	-0.79973948	1.97786784	2.77801657	0.055058405	2.01328349	3.23562193	0.273601472	2.0110445	-3.41814446	2.65050101	1.85232198	1.81055439	-0.380494446	0.201848432	-0.090145402	3.22606254	1.86855757	-3.32903886	1.49778461	1.00311124	-0.854750812	-1.04615307	-1.18943906	-0.581180036	-0.209185824	-1.99665463	1.78904164	-0.517058432	-0.965149045	-0.394023299	-0.39511326	0.983127236
GUANFACINE	0.063882634	-0.026776083	-0.036540821	-0.121600084	0.040802509	-0.105490036	0.022488616	0.086634792	0.015478383	0.017904336	-0.016376553	-0.006305926	0.047514696	0.028989201	0.101930216	-0.036889706	0.052108292	0.170826435	0.028214766	0.121779077	0.008111338	0.082903482	0.065099649	-0.061931875	0.004426504	-0.037222032	-0.023096966	-0.038940933	0.046026055	-0.019541636	0.051182516	0.00372625	0.03784062	0.024142178	-0.053521827	0.012442648	-0.101591654	0.039439797	-0.028510634	-0.029322058	0.064005241	-0.046340954	0.004413452	0.024018206	-0.052310437	0.071173951	-0.053010367	-0.028849727	0.084631234
HALOPERIDOL	3.58806586	-0.817823231	-0.197259992	0.454598516	-0.577499866	-0.099566005	-0.3172701	2.88012004	0.046459325	-1.54819107	-0.092781723	-0.048587147	-1.19507682	-0.011557105	0.165367842	-0.527376652	1.94437301	0.090921186	0.39002645	1.91845608	2.3455472	2.99043798	1.32953632	0.012843494	0.661439359	-1.29241002	0.724911332	0.084914707	0.993952036	-0.405018359	-0.053164221	-0.206119031	0.374189943	0.752548993	-1.10897326	0.050783049	1.93495119	-0.764666498	0.365772545	-0.59382844	1.68968236	0.678425491	-1.06784606	1.62967408	1.13932467	1.02173162	-0.423703223	-1.2944169	2.19123316
HYDROCHLOROTHIAZIDE	0.598626018	0.174076393	0.093126915	0.132437184	-0.471397609	0.132854298	-0.115641169	0.192713857	0.046035864	-0.046878282	0.210402116	0.056754161	-0.303118974	-0.417092353	-0.206115171	-0.371343672	0.357013255	-0.517721236	-0.018520167	0.156335488	0.515968025	0.843093455	0.626359522	0.35968706	0.150025636	-0.634463131	0.342616826	-0.661982477	0.274475008	0.307972938	-0.080780804	-0.143180013	0.405218333	0.153017923	-0.293290198	0.223468825	0.079624191	-0.100320131	0.286575228	0.032753717	0.561166286	-0.042038266	0.113157757	-0.082392082	0.584993303	0.122761101	0.022804387	0.057238281	0.312172085
HYDROCORTISONE	1.45927131	0.663338244	0.4518103	-0.987126589	0.017347289	0.356117427	-0.689523637	2.36882687	0.520137608	-0.580615044	0.637960315	-0.16048871	-2.3201344	-0.486598521	-0.073928721	-0.383295417	2.08322644	1.14843535	0.817035496	1.58039486	1.29782689	2.70683098	3.50909925	0.456846893	1.61194897	-1.75293577	2.25330949	-0.284608126	3.48718429	-1.56306016	-1.46380413	-0.786879182	1.04516101	0.107804172	-0.32314074	1.42151082	0.541991711	-1.15890849	-0.031655677	-1.18163991	1.15891957	-0.249656677	-0.674144745	-0.103451535	1.04475915	-0.690081954	1.10945833	0.830076635	2.1977396
HYDROXOCOBALAMIN	0.038445469	-0.00623597	-0.09407305	-0.023435488	0.02620521	-0.027859336	-0.005233563	0.052660067	-0.016557375	-0.086048856	0.010514596	0.1279746	-0.078893729	-0.050740406	0.032747384	-0.016131515	0.01361987	-0.083243534	0.074467085	-0.150226548	0.140590012	-0.081006475	0.171902567	-0.115106687	0.041328084	-0.054353911	0.190023154	-0.343467236	0.011125724	-0.01362692	0.123053551	-0.008592295	-0.078661166	-0.008707028	0.066480182	-0.002021619	0.069119744	0.100779586	0.08952564	-0.114535451	0.291830838	-0.076025918	0.001586842	-0.021757649	0.019758478	0.137172475	-0.068382487	0.04512129	0.059642032
HYDROXYUREA	5.16518831	2.89958572	1.23978889	2.56701899	0.432701975	0.007280525	-0.280163527	0.920039415	-2.45656705	0.324996173	0.941219687	0.886840284	-1.67099214	-0.439273775	-0.282062173	-0.491458952	3.73421693	-2.36376357	-0.251639873	2.19781041	2.25916696	2.42394876	0.09270294	2.91506648	1.0777483	-0.213370085	-0.337129176	-2.16475606	2.27161789	1.74889731	3.54457092	-0.340909362	-0.073945373	-0.533646345	2.3198123	0.607352018	2.26173878	-1.42907584	-0.34961924	1.17380917	-0.696481645	-0.008045948	-1.91321898	1.36051464	2.34666896	-0.483206451	0.524796546	3.80216599	0.896078587
HYDROXYZINE	0.312048793	-0.244584143	-0.167992264	0.04288213	-0.006649741	0.132215694	0.197356567	0.636248231	-0.101509862	-0.283785164	-0.016177705	-0.043224908	-0.165086627	0.011929427	-0.042575594	-0.434150845	0.206415638	-0.080449052	-0.086927943	0.07059326	0.433349133	0.48685813	0.503099024	0.137129188	0.065517061	-0.403176546	0.36556381	-0.15971747	0.228089213	-0.181447238	0.141187653	0.254897535	0.021068571	0.006308124	-0.125695601	0.072346516	0.346550584	-0.167126626	-0.141791895	-0.331354141	0.209610522	-0.350094736	-0.173857287	0.351573467	0.331353486	0.118103728	0.181662232	-0.406756371	0.387380451
IBUPROFEN	1.98546135	0.482265621	-0.393139184	0.553440928	-0.3308779	1.13441503	1.19875443	1.46664488	-0.464829177	-1.81857693	0.11005158	1.16253686	-2.02574468	0.103970215	-0.976934433	-1.31719637	0.121149674	-0.850729883	1.02471769	0.909332573	1.00848401	2.18789387	0.728464067	1.42600155	0.284395963	-2.07162857	1.77427268	-0.627281249	2.46159172	-0.618296683	0.062061209	-0.614920616	-0.252912611	0.862267911	-1.191517	-1.79538596	1.18018126	-2.16540766	0.331878513	-0.544827461	0.888899326	-0.289042383	-0.819834471	1.22668087	1.51013827	2.07906032	-0.146402866	-1.9208411	2.73044825
IDARUBICIN	2.25922513	1.32621515	1.29401791	1.55802178	0.026670292	-0.966936707	-0.786372721	1.54588759	-2.32528424	0.981134295	1.22467434	-0.665299535	-2.00033188	-0.849414766	-1.98580956	-4.15619993	1.97921395	-0.788680851	1.33234835	2.48393369	-0.048605681	1.6104883	2.67853451	0.081506208	2.03664517	-0.270215362	1.92515457	-1.53236854	2.03085732	2.69853306	-0.913696289	0.420019388	-0.132540315	0.198886693	2.01196241	1.20910668	1.88592875	1.36689353	0.410731792	-2.01582146	-0.649765134	-0.756956875	-4.54156685	1.92053807	2.66079187	0.347825736	0.485606134	1.7001307	-0.774425328
IFOSFAMIDE	2.2475841	2.26977444	0.734601378	0.667373538	-1.85483897	-1.87804258	-0.903880477	-0.168559581	-0.079737105	2.99114919	-0.379463375	-1.44950235	-3.82844782	-2.32997608	-1.3980794	-2.37453771	0.451376438	-2.51559544	-0.391938239	3.68129611	-1.28205621	-2.17021608	2.12127399	1.40298259	1.74631369	-0.959053576	1.55283558	-1.76851928	0.962377727	2.18894243	-0.375745267	1.0579313	0.817064822	-1.1570524	-0.065233566	-0.113526486	2.46465611	5.0343318	0.535579979	-2.46601367	2.13860822	-0.20862399	-1.04916644	1.52634823	2.37997603	1.27651	0.785571158	3.5766983	1.27774382
ILOPROST	0.86339426	-0.227866873	0.330405354	-0.360036671	-0.680223107	0.391124219	-0.238554984	1.38652229	0.758560777	-0.885567188	-0.82722187	0.422287405	-0.757098436	0.052900318	0.501811445	0.889518082	0.304775536	0.328555971	0.111291088	0.957595408	0.236931562	1.02152014	0.052075386	0.249909863	0.476248175	-0.56972605	-0.144781739	-0.336661518	0.314564586	-0.124796137	-0.030618385	-0.284437746	-0.679531634	-0.190199777	-0.814895391	-0.385608196	0.095952295	-0.538207293	0.098351814	0.016426658	0.346975714	0.663215399	-0.453772694	0.158790573	-0.483023584	1.2716608	-0.140719458	-0.946163237	0.788294911
IMATINIB	5.79364252	0.286648929	0.330778122	3.33660293	-0.312506348	2.12891436	2.00624824	1.08916819	-3.20492887	4.68606758	-0.120986246	-2.62316918	0.297333032	2.33330798	-2.99015808	-1.08521163	3.49350166	-2.57680988	-0.272069007	2.77510953	2.37859869	2.48312807	3.63681555	1.53162777	1.71080828	-0.51995039	2.1744957	2.80319786	-0.088937752	3.27057815	1.15884352	-2.47106051	1.35842419	3.39912581	-0.428221375	1.83391166	2.1372304	-0.373676717	5.56011009	0.423624784	0.94237119	0.504206836	-2.04442	4.12512112	-1.54594755	1.87269044	0.775772572	4.59470606	0.776687682
IMIPRAMINE	1.42035353	0.046774887	0.244092956	-0.03216923	-0.404406399	-0.442268014	0.393000633	0.427892447	1.10791004	-1.13794351	-0.428195298	-0.353465915	-1.49557078	0.426383972	-0.067817211	0.750805557	0.57561326	0.404967129	0.513473928	0.840259671	1.23300803	1.5891999	1.48314786	0.637574255	-0.08591637	-0.693846345	1.05119562	-0.189518735	1.21077907	-0.071558066	1.08447397	-0.354283094	-0.143586382	0.390702307	-0.225878581	-0.320759624	0.478162557	-1.17842543	0.794168115	-0.875223875	0.447221339	-0.313529283	0.085306071	0.539807856	0.328016669	0.76638937	-0.826403975	-0.758439422	0.855512738
INDAPAMIDE	0.033665907	-0.066647716	-0.030955264	-0.000884427	-0.058832768	-0.025524369	0.000298506	-0.06397377	-0.026918009	-0.044129878	-0.059047733	0.005461643	-0.084331729	-0.049495228	-0.005436146	0.107202336	-0.062350716	-0.174290866	0.135623708	0.002038073	0.078741796	0.158615112	-0.01864267	0.006697197	-0.070961185	-0.001822083	0.042280775	-0.09529902	0.036239613	0.024110531	0.125949487	-0.067196392	-0.044143274	0.02182561	0.001633686	0.051588364	0.038510889	-0.062361028	0.003397243	-0.032247085	0.154292569	-0.076772727	0.1309672	-0.018967725	-0.002416388	0.122515894	-0.045428943	-0.087333292	0.044226792
INDOMETACIN	0.185461476	0.041985303	-0.144661486	0.211734578	0.16717118	0.013849087	0.240351379	0.106194861	-0.037079655	-0.051437207	-0.040824428	-0.063733891	0.091700308	0.040497698	0.097299181	-0.079755753	0.164910719	0.017294286	-0.003826804	0.124185771	0.198869452	0.564204395	0.318893135	0.028301977	0.022307746	-0.286185294	0.173022375	-0.2074202	0.116723515	-0.06036688	0.128267631	-0.167166114	-0.025106594	0.098662935	0.078921318	-0.055027034	-0.141470328	-0.096859276	-0.149072751	0.30552128	-0.031237626	0.041976456	-0.162572846	0.107696749	0.243365034	0.177739918	0.053991456	-0.050446745	0.316034347
IPRATROPIUM	0.029352291	-0.020337861	0.050597441	0.032556973	-0.086924195	-0.002110909	-0.010824841	0.074672528	-0.040080238	-0.007175608	-0.06839744	0.092523843	-0.021380045	0.02149131	0.019905206	0.024135407	0.051380478	0.051922288	-0.012474428	0.11627543	0.074300602	-0.001658571	0.025335195	-0.006319753	-0.00461055	0.013577589	-0.035043683	-0.083430693	0.055328239	-0.022561077	-0.080562875	0.022523718	-0.141155288	0.070921518	-0.020408677	0.001494549	-0.008419109	0.054388225	0.003034804	0.025743565	0.049575795	0.02006894	0.014930314	-0.043383777	-0.00806235	-0.027890438	-0.032094989	-0.143236578	0.0644297
IRBESARTAN	0.265822172	-0.031570494	-0.046298187	-0.139603868	-0.113298349	-0.141313583	0.038917497	0.098693594	0.00627453	-0.192199707	0.034346018	-0.286253422	-0.091997616	-0.075526461	-0.039837711	-0.226784676	-0.055500284	0.025583051	0.024234934	0.0971727	0.059056442	0.497494519	-0.079634272	0.035986997	-0.069659047	-0.222506166	0.098688833	-0.127422482	0.159644186	-0.089646965	-0.073171079	-0.069431789	0.161674902	0.046520762	-0.250546992	-0.197557315	-0.058025003	0.029769514	0.282335609	-0.240914717	0.180772275	-0.142153531	0.018261813	0.204464525	-0.024504179	-0.118309252	-0.067106523	-0.042248391	0.136710614
IRINOTECAN	4.19100571	2.41782498	-0.420459896	2.38754559	-2.186203	0.03722351	0.712708294	-1.54376709	-1.20467985	1.99948573	1.09636045	-2.63008976	-0.791233301	-1.84504807	-1.48549926	-0.673511446	1.43394387	-3.03229666	-0.750492275	2.03422499	1.52084553	-0.836912572	0.959939837	-0.286249518	2.65979552	-0.661329269	2.69946575	-1.79803002	0.714641094	3.41971827	-1.05148828	-0.319006622	-0.441293925	-1.41622388	-2.17175102	-1.41552126	4.94754219	1.70366096	2.20323706	-2.49244428	2.24602985	0.04104561	-0.756986558	2.84724092	1.73119247	2.5957346	2.32601428	1.42367697	2.45134544
ISOTRETINOIN	1.08782256	-0.41204235	-0.390704244	0.691103101	-0.65440768	0.624855101	0.942121625	2.88537192	-0.851808608	0.365746796	1.45625198	0.137456059	-2.22918105	-0.459466398	-0.044649564	-2.62147713	1.64321327	0.484200329	0.038086362	1.26685917	1.7671392	2.02542925	0.721810281	0.72626543	1.52530825	-1.95249963	0.542872965	-0.870303273	0.52176553	-0.598138094	0.033169083	-0.664993227	1.11953473	0.044684101	-1.24559879	1.2907114	1.57115459	-0.727514744	-0.510093868	1.0941093	-0.963349938	-0.414722592	-0.901327312	0.951259017	1.19230592	0.561127245	-0.007058064	0.605757236	1.21274781
ITRACONAZOLE	1.62461865	0.527938366	0.54018575	0.675990939	-0.351970464	-0.552507401	0.302877814	3.71786928	0.381854057	-0.075964652	2.13403583	-0.132715583	-0.79631114	1.03923225	1.57239056	-3.78601623	0.960448325	0.280559957	1.03412294	1.33993912	1.6373024	1.29589379	1.98112881	1.13340056	1.19151032	-1.42936563	1.83395314	-0.014821684	1.47656918	0.220498219	0.462438822	1.66227555	1.63954151	0.261582673	-1.17527068	1.59601831	2.05597281	0.612995684	1.38279414	-0.860765576	-0.455705345	-0.360087365	-2.32792664	1.2980901	1.25534987	1.4135201	0.298009545	0.876821339	0.730491102
KETOCONAZOLE	1.946522	-0.139813229	0.510091782	0.410921425	-1.32538939	0.557305753	0.761230767	3.8302207	0.804072857	0.212297738	0.129034936	-0.773394048	-1.919788	1.12577999	1.99603522	-1.67977369	1.8674705	1.54431379	0.649985015	3.08839345	2.58501077	1.12165189	2.60904455	1.01390195	1.20742869	-1.44983649	2.21478891	-0.520453334	2.45361137	0.383072525	1.00699651	0.039286628	2.69120336	1.40066087	-0.964395404	0.294955879	0.147492468	-0.512579918	1.41648817	0.357895046	0.703656912	1.60984361	-0.308783203	1.86280096	2.08796239	1.33927882	1.23773587	0.04728793	0.846309006
LABETALOL	0.521997571	-0.156276047	-0.632691562	0.177413911	-0.179264054	-0.516777039	-0.344066501	0.565788329	0.229239747	-0.212044626	0.06197083	-0.14875111	-0.608457446	-0.34449321	-0.211809859	-0.152083784	0.330531925	-0.161859706	0.065294497	0.087438114	0.187100336	0.219823435	0.474490255	0.278299242	0.730002701	-0.353129804	0.317364991	-0.365094155	0.412407666	-0.27382794	-0.075425729	0.060491752	0.22973679	-0.142005399	-0.512405097	-0.087019526	-0.270527095	0.338340133	0.123636998	-0.265890986	0.072958708	0.192774281	-0.395283729	0.701581597	0.092663147	0.442447841	0.246610671	-0.452560514	0.38605848
LACTULOSE	0.532683969	0.998517156	0.338722974	0.162599087	-1.43917048	0.83841145	-0.871154785	0.769133449	0.048505712	-0.462886453	0.700747848	0.023841826	-0.707305789	-0.112644874	-0.07337822	0.385587424	-0.929633796	-0.117626905	0.404045433	-0.3023552	1.10070395	-0.905842304	2.20254469	0.385879338	0.109258749	-0.780071497	1.11219156	-0.339103669	0.173496917	-0.001458837	-0.390194058	0.624281585	-1.4837985	1.26228595	-1.19051409	0.296269625	0.797460377	0.577349126	-1.20893621	-0.227376923	-0.152511656	-0.142057404	-0.02558586	0.624706447	1.45439684	1.87001741	0.103737749	-0.811289847	1.11713636
LAMOTRIGINE	0.32071802	0.122786485	-0.271364629	0.35525018	-0.044484712	-0.791732848	-0.50303477	0.487505257	-0.05025024	-0.447644532	-0.080147564	-0.297303438	-0.460541904	-0.081665076	-0.001442279	0.037614811	0.96626085	-0.311191231	0.542635083	0.396188289	0.941085577	1.50848413	-0.227561653	0.057181519	-0.154184222	-0.755723059	0.154307097	-0.28925395	0.629217505	-0.644759178	0.332642674	-0.16643469	0.435654104	0.220631465	-0.428830266	0.279630959	0.721376002	-0.552604914	0.775981426	0.383606464	0.121291339	0.091555305	-0.204787552	0.67909795	0.161537737	-0.11290285	0.573037505	-0.377592981	0.448057622
LANSOPRAZOLE	-0.105338268	0.163995788	-0.42773509	0.889314175	-0.080095135	0.48348406	-0.095663138	1.76290619	-0.358866423	-0.210938707	0.230098173	0.072028697	-0.053920541	-0.149608314	-0.45742768	-1.69753873	1.49337327	-0.414130896	0.978532493	0.267093122	1.02698255	1.22882664	1.69528389	0.541923225	0.642536521	-0.197236478	1.72544253	-0.414827198	1.22595119	0.726720989	0.434464604	0.280994236	0.479550332	0.684198499	-1.22184956	0.514318764	1.05789411	0.108807296	0.664515495	0.721721172	0.19628188	-0.084706791	-1.3503567	0.826015592	1.93968189	1.40119684	0.711983681	0.295732915	1.33671725
LAPATINIB	4.47164488	0.823192179	1.07014382	2.5208683	-2.63735533	-0.243109092	1.14419985	2.00091076	0.050218664	1.12716281	0.265603334	-2.50009918	0.616393328	-0.816650689	-1.662166	-0.630524635	0.754566669	-2.14023566	0.299654216	1.46714008	3.80313158	2.86515617	0.815382421	1.70665181	1.07300711	0.507536054	2.90992832	-0.128640249	1.55657899	2.81558633	0.140214011	0.488312781	1.49767208	-0.521850884	-0.808246493	-1.03994906	2.02581429	0.892866135	2.7856009	-2.80402327	1.37297034	0.114491127	-1.56415343	2.44679546	-1.51389825	0.38271448	0.472077787	-0.28344065	0.773952305
LATANOPROST	0.663288355	0.06300129	0.12741746	0.114542112	-0.052138601	0.086312287	0.398734599	0.324714273	0.000224073	0.021442162	0.274547279	0.03935786	-0.227544799	-0.386399686	0.129139096	-0.545861244	0.385840148	-0.192295417	0.292648584	0.462284595	0.324095517	0.172605574	0.486261725	0.39944616	-0.009504848	-0.665958643	-0.084439926	0.383544385	0.27081275	0.206248239	0.272356749	0.20480378	-0.047046121	0.393583715	-0.385453224	0.148328528	-0.327939183	-0.156782657	-0.283267766	0.088599846	-0.036772527	0.068278216	-0.244151533	0.381113946	-0.507451117	0.163474634	0.079521194	-0.129213676	0.165815204
LEFLUNOMIDE	1.04456496	-0.377205163	-0.04025998	-0.0050018	-0.106629446	-0.355288178	0.441014588	1.5111655	0.164458305	0.161320254	0.484446228	-0.311465234	-0.842704356	-0.169429868	0.488062471	-0.083113857	0.779284775	0.113360487	-0.182464361	0.772150159	0.615527272	0.675247729	0.576938808	0.232706383	-0.095342726	-0.883269787	0.518369377	-0.805204093	0.079373762	0.017378872	0.548336089	-0.03042574	0.627692401	-0.241367877	0.207528144	0.073399089	0.430558711	-0.17543295	0.473584622	0.441875845	-0.252315253	0.23336111	-0.1953118	0.444636136	0.198908761	0.052738868	0.293639213	0.234406948	-0.087097824
LETROZOLE	1.76185179	1.31023502	-0.289226353	1.44551957	-1.75355577	0.211691558	2.80154157	3.04132581	1.39687192	2.99243498	0.413834214	-1.69414866	-1.85569286	0.356694788	-1.98875391	-1.853701	-0.663386524	-0.097407065	-0.360512316	3.08466864	2.16053629	3.60708189	1.38574672	2.47803521	0.422801286	-1.24805117	1.25151682	2.11021733	2.73070288	0.971619248	0.58766973	-1.2266835	1.46914792	1.53296089	-1.85826802	1.61953974	1.7688266	-0.138508976	2.63159132	-1.36550796	0.532042563	1.24923778	-1.88323867	1.84997594	-1.31295443	-0.221879035	1.72700226	0.571436942	3.05000806
LEUCOVORIN	2.43728805	1.84540129	-2.56669807	2.41294003	-1.22835875	2.6354382	-0.222434446	1.10038102	-0.1879922	1.99635065	1.45765114	-0.928262711	-1.16471422	1.18700671	-1.0504626	-0.76661098	-0.117403992	-2.21767807	0.589682102	0.740862489	0.160331547	-0.307400018	0.026592558	0.930804372	1.27042127	-1.92066908	3.80725121	0.276819289	2.32181907	-1.06020558	0.052793007	-0.161084682	0.614226282	0.340155005	-1.05096936	-1.14654624	6.7721653	1.50149488	0.848722577	-2.1355741	1.97781968	-1.72080743	-1.66002524	0.210946739	1.40872133	2.58946061	0.926385939	1.99156058	2.92145228
LEVETIRACETAM	1.01095319	0.59943682	0.544640958	0.180168778	-0.170251533	-0.820268214	-0.845975637	1.83520746	0.668079197	0.89990747	0.041138567	-0.231445536	-1.69491768	0.450668395	-0.03547461	-0.479413986	2.00545907	-0.939357996	0.451535046	0.769790471	1.51417446	1.32684803	-0.59835428	0.367496312	-0.19053787	-1.66201377	0.503959298	-0.395655245	0.578173935	-0.351131082	0.638771653	-0.079803124	1.60742867	0.073233046	-1.23112702	0.660028458	0.957656682	-0.202442423	0.22145927	0.121761411	0.408209324	-0.172188118	-0.522604287	0.428369433	1.3187753	-0.343611062	1.40795255	-0.496382177	1.12000608
LEVOBUNOLOL	0.018297497	-0.040205997	-0.018937066	0.012493871	0.0388855	-0.013460359	0.034882378	-0.02939887	-0.008083526	-0.016143069	-0.026794013	-0.040241592	-0.029814843	-0.009025548	0.021724783	0.054559592	-0.013547431	0.006426526	0.052941728	-0.001137472	0.005799325	0.01196433	0.002975816	-0.022451364	-0.008674331	0.01929592	-0.014953209	-0.071057901	-0.036489904	0.054074746	0.015212067	-0.017338963	-0.003545827	-0.003263651	-0.004102335	0.019729026	-0.016827446	0.015663436	-0.018814221	-0.003130799	0.031099226	0.02619	0.021920785	0.009981406	-0.016364299	0.001845639	-0.004889597	-0.058703184	0.001997779
LEVOCARNITINE	0.217300877	0.041878399	-0.103961378	0.172104627	-0.015932148	0.094570652	-0.02220057	0.178235352	0.056483511	-0.051963184	0.046700802	-0.048092254	-0.030699009	-0.18401669	-0.002522544	0.007498318	-0.009047051	-0.142341942	0.126559436	0.041840963	0.00844268	0.078632414	0.141267076	0.054890391	-0.079598099	-0.183337405	0.168901607	-0.144954905	0.281349272	-0.122343071	0.15840067	0.015325914	0.130345806	-0.080323264	-0.195454687	-0.002063563	0.225704715	-0.040451981	0.166303769	0.032897841	-0.103336036	-0.083749428	-0.118370719	-0.005815956	0.092937015	0.050532226	-0.150146648	0.04986139	0.012985528
LEVODOPA	1.20129907	0.172178641	0.64888984	0.080057427	-0.582104087	0.136090174	-0.195233494	0.928352296	0.403169334	-0.486763149	0.289334297	0.686854482	-1.47117615	-0.436767906	0.120684952	-0.084846951	0.394147962	0.091556825	0.248983249	1.00367689	0.930399239	0.988463521	0.55749929	0.225282118	-0.055247381	-1.02051318	0.41656673	-0.597841561	0.458158582	-0.894159317	1.04718041	0.332878619	1.26723528	0.63865304	-0.89169538	0.288208604	0.932495594	-0.257549942	0.36435774	0.113090985	-0.485674411	-0.574775696	0.154270977	0.387601912	0.870825291	0.895795703	-0.390413165	-0.334135026	-0.069446571
LEVOFLOXACIN	0.519555032	0.758548021	-0.756098509	1.26543665	-0.576958477	-0.078333296	-0.431955129	1.31787753	0.008917624	-0.347180158	2.08429885	0.856922269	0.776119053	-0.189964876	-0.398457646	-2.01767898	0.45284456	-0.478241473	0.140121102	0.448287815	1.56905782	1.83292532	2.61313343	0.142419472	0.962404966	-0.34261933	1.86423111	-1.0615772	0.793281436	0.690400004	0.252393425	1.02408791	1.18707168	-0.215813905	-1.61774325	1.43712866	0.845222831	0.889911234	0.651992202	-0.166623399	0.125159889	-0.046193682	-1.07028866	0.747343838	1.86010444	1.40911949	0.267188489	-0.121450111	1.39139128
LEVOTHYROXINE	0.936698556	-0.914803565	1.87330341	-0.835995018	-1.26604402	1.0181551	-0.456196457	2.37436008	-0.330318391	0.165980324	1.01779103	1.68041956	-1.30433607	-1.29546428	0.358522505	0.416815042	1.64083147	-0.779263854	-0.708085239	1.0847249	2.34293222	2.45556855	0.45654887	1.60217834	0.898037493	-0.600993097	3.09706283	-2.65488672	1.54569304	-0.75800252	-0.38182202	-3.12165999	2.93260646	0.68487227	-1.20593452	1.53358042	2.3374455	0.098977923	-0.493267924	1.06377196	-0.45961833	-0.183083639	-0.794216573	-0.363921553	1.90723836	0.173729107	2.18428707	1.08646834	1.56979024
LISDEXAMFETAMINE	0.017664576	0.035207257	-0.022332907	-0.024014494	0.01593343	0.02459136	-0.013395835	-0.020873411	0.003409197	-0.007102454	-0.005864638	0.001456392	-0.027125042	0.006797049	-0.009856042	-0.004202208	-0.016061524	0.000950344	-0.027646085	-0.004151307	0.012544973	-0.026924947	0.031141358	0.005782942	0.002350962	-0.078257084	0.035795674	0.004243904	-0.018778602	-0.041360997	0.009210047	0.047023591	-0.019845806	-0.015356467	0.000966212	-0.014232251	-0.000110671	0.019082602	-0.022552742	-0.01732954	-0.024255527	0.016202727	-0.036836818	0.041164827	-0.068756476	-0.023159053	0.016018273	-0.021048846	0.058861226
LISINOPRIL	0.26029399	-0.001762346	-0.07251443	-0.019050678	-0.447729021	-0.205773339	-0.343331695	0.338393211	-0.118719757	-0.278254122	0.102939442	-0.351908535	-0.191844225	-0.167181998	-0.380510122	0.138444841	0.10546165	0.175318316	0.072121568	0.297215015	0.148217335	0.714938045	0.447673321	0.097456239	-0.027768355	-0.263312072	0.402240634	-0.276222289	0.27644366	-0.408475101	-0.178520292	-0.294552952	-0.063251324	0.373750597	-0.300860405	-0.097724386	0.03149372	-0.303177744	0.380711466	-0.41103977	0.253564239	-0.288412869	-0.002487435	0.296927303	0.220361337	0.152323484	0.246565819	-0.173066184	0.548339903
LORATADINE	0.206682265	0.342804611	-0.112470828	0.107664615	0.210842907	-0.102969788	-0.018470142	0.592495322	-0.088638097	-0.087442629	0.039478857	-0.223036155	-0.354128599	0.126805618	-0.242509231	0.022356995	0.245241776	-0.130416721	0.070353605	0.1610073	0.272923023	0.748008192	-0.124272302	0.189776763	-0.023601798	-0.263337702	0.176573843	-0.10457065	0.09742146	-0.127312258	-0.037071709	-0.04229806	0.050627157	0.280599028	-0.166812792	0.223195612	0.196016014	-0.159629002	0.090190977	-0.204768732	0.296086937	-0.212994307	-0.10962078	0.179416239	0.253979951	0.35654977	0.029264126	-0.332701504	0.010891888
LOSARTAN	1.09080327	0.15813373	0.13818121	0.504348695	-0.784994245	-1.31660891	1.63746464	1.51613462	0.465439975	-0.023262419	0.039372362	-0.703980505	-1.37728655	-0.159722805	-0.00024209	-0.089449555	0.728472412	0.167331502	-0.272044361	0.688611209	0.327577949	1.39982951	0.527473271	0.252661735	-0.212944001	-0.211754739	1.0685463	-0.130512699	1.72665799	-0.40201661	-0.177938953	-0.060181312	-0.317315161	0.393073767	-0.715373158	-0.799596906	0.395132333	-0.619477332	0.210519642	-0.897720516	0.898491144	-0.35148102	0.100364886	0.270201713	-0.266843796	0.456289917	0.363325059	-0.767922819	0.527488887
LOVASTATIN	3.41141796	-0.388201803	1.45381463	0.627826035	-0.914280474	-0.650085032	2.54051876	1.51528728	0.646200538	-1.27481532	-0.608010411	-0.996428847	-1.99857104	0.188980401	-1.01992774	1.25052345	1.42741919	0.059837528	0.177317306	1.19286621	1.09392524	2.14463139	0.067573458	-0.034385055	0.868520319	-1.64100826	1.85893464	-0.345466942	2.02278376	-0.001054237	0.777495444	-0.780958235	-0.256641835	0.837797225	1.33671916	-1.80075288	1.38592386	-2.79309225	0.32242915	-0.826852739	0.014090501	0.143027812	-1.27261269	-0.433324188	2.12999749	1.82258654	-0.746523917	0.612165749	0.779790223
MAZINDOL	-0.038592368	0.108223371	-0.189752445	-0.080684423	0.005294898	0.087141149	0.083585002	0.057267845	0.025316978	-0.178932235	0.136241212	-0.0128701	-0.006670903	-0.249978378	0.07182271	0.158552542	0.006882439	-0.14660798	0.116225943	0.177393943	0.047048856	0.089295887	0.249901906	0.043326832	-0.098408133	-0.193249553	0.039041452	-0.126147032	-0.019978579	-0.096725881	0.081309483	-0.00206022	-0.091104575	-0.116863661	0.018636543	-0.109068364	0.028776631	-0.124377958	-0.005212122	0.049194712	-0.081667699	-0.032940507	-0.051481109	0.182227284	-0.074889749	-0.031475544	-0.151239544	-0.230773389	0.018261604
MEMANTINE	0.414087713	-0.052203439	0.289641887	0.084423497	-0.489056826	-0.40510422	0.359137952	0.858776033	0.004166307	-0.091135569	0.643267453	-0.295790792	-0.535424113	0.335983396	-0.26762113	-0.128683448	0.13405028	-0.068939038	-0.259794384	0.727604806	0.494653344	1.0518657	0.346700996	0.065335237	0.592505097	-0.252236426	-0.128484622	0.018158456	0.464849353	0.085774928	0.462875009	-0.056919683	-0.329464883	0.118567914	-0.711766243	-0.041429106	0.457125664	-0.420208246	-0.058811691	0.01479329	0.416062444	0.258639097	0.095160946	0.140409872	0.358476371	0.321827561	-0.248078287	-0.111204326	0.596915662
MERCAPTOPURINE	1.50566792	1.75785768	3.10641718	0.336065471	-0.58005023	3.31814694	-1.44844663	1.87647998	-0.399600089	0.253332853	0.714400411	-0.371302634	-3.56941652	-0.736847758	0.727667689	-4.87660646	-2.18264627	-1.96079731	2.3287704	4.80930853	0.229346201	2.5789516	4.65569401	1.8194629	2.2725234	-4.12229538	-3.06174541	-0.295683265	4.60994864	1.88746679	0.78206104	0.847418129	0.217231005	-0.840554833	-0.788970649	0.418089449	2.44686031	3.20566869	0.352011621	0.878502488	-1.51115334	-0.776828706	-2.22048879	2.49405074	6.5469861	1.77981246	0.693713605	1.7359823	-1.10157514
METFORMIN	3.97210479	1.79697669	1.17586362	-0.967347085	-2.85230565	0.146962538	1.41208529	2.4295764	1.73328686	-1.83466089	1.99300897	-2.33569765	-2.0385921	0.118278362	-2.23180842	-1.53693914	1.01580739	0.219113335	-0.769057155	3.14946222	2.72374034	4.88008213	2.03911471	1.73261333	1.38118255	1.35319626	2.19895077	0.089721233	6.24059105	1.08481026	-0.867990494	0.177221358	2.55158615	1.706478	0.338714808	-1.85078311	0.402498424	-4.14600611	1.96230459	1.2469455	-0.909172773	1.22656345	0.278620631	1.11423576	1.33019698	1.76615167	0.556639671	0.188451022	0.156610832
METHIMAZOLE	0.511191726	-0.258102417	0.190424189	-0.721357644	-0.287224263	0.183882877	0.048729122	0.972011507	0.250713497	-0.682650387	-0.056534242	0.364858538	-0.700453997	-0.291409433	0.430562049	-0.529498279	0.353384763	-0.329383135	0.03464815	0.305118412	0.926586866	0.285632223	0.084258214	0.451904982	0.530304313	-0.062726662	0.61051625	-1.23204827	0.011056829	-0.550466537	0.817555785	-0.120242633	0.725358546	0.179955766	0.128596708	-0.678803504	0.871767163	0.143826693	-0.41681698	-0.04207845	0.352398187	-0.218461439	-0.316715896	0.591347039	0.782912672	-0.147481844	0.28458643	0.133984581	0.949322104
METHOTREXATE	2.81600189	2.12490177	-2.11662054	-0.016972449	0.303514242	0.737736285	-2.15253329	2.07360983	-0.695541561	2.86234045	2.06541562	-1.55586708	-4.38567352	-0.862813056	-0.296468198	-0.8439942	0.671558738	-0.952315331	0.316264659	2.98763537	0.607966423	0.92623806	1.70258546	2.64217567	0.947576284	-2.93800163	1.42243993	-0.688801408	1.83172107	0.710641265	0.850348175	0.053582568	-1.14778674	-1.1116538	1.20458364	-0.066021405	2.1721971	2.71268678	0.817502797	-2.95699477	-0.835922658	-1.0770005	-2.18417907	0.835988283	2.18988061	1.97323132	2.02582288	2.29934001	-1.00426602
METHYLPHENIDATE	1.43154275	0.516809285	-0.169471234	-0.252368629	-0.249751076	0.483088255	-0.216691062	1.63115001	0.320013911	-0.714772105	1.02030921	0.543498337	-0.921979308	-0.283145159	-0.506236553	-0.371088862	0.869924903	-0.753959477	0.431587726	1.81065094	1.14127421	2.15766788	1.64604414	0.343671232	0.996733367	-1.03494799	-0.4682087	0.041239902	1.09739041	-0.671444118	-0.01164773	0.604812443	0.718935072	-0.746385813	-1.33094227	-0.001803222	1.02851939	-0.762680113	-0.519352376	1.65958595	0.428423256	-0.014777119	-0.578387916	1.05335307	0.929402828	0.331237346	0.081060231	0.600955784	0.170128256
METHYLPREDNISOLONE	0.903622985	0.97659272	-0.987042248	0.018998014	-0.887481689	0.554805517	-3.05470657	3.93362951	-0.873740911	0.770529032	1.51170111	-0.291424483	-2.90291691	-1.93887496	-0.394188046	-3.3599987	1.41926086	-1.47247148	1.03422761	1.7439878	0.629749298	1.21973026	2.81772089	2.1397326	1.25282264	-3.27416039	2.48451209	-0.818801582	1.813586	-0.804218769	0.272560745	-0.471554786	0.543859959	0.971109688	-1.01570809	1.90161908	0.944960833	1.70791495	0.242498487	-0.922478199	0.828614235	-0.22169736	-2.13575363	0.621396899	2.09695554	0.190400004	0.849942088	1.83076012	0.375226736
METHYLPREDNISOLONE	0.903622985	0.97659272	-0.987042248	0.018998014	-0.887481689	0.554805517	-3.05470657	3.93362951	-0.873740911	0.770529032	1.51170111	-0.291424483	-2.90291691	-1.93887496	-0.394188046	-3.3599987	1.41926086	-1.47247148	1.03422761	1.7439878	0.629749298	1.21973026	2.81772089	2.1397326	1.25282264	-3.27416039	2.48451209	-0.818801582	1.813586	-0.804218769	0.272560745	-0.471554786	0.543859959	0.971109688	-1.01570809	1.90161908	0.944960833	1.70791495	0.242498487	-0.922478199	0.828614235	-0.22169736	-2.13575363	0.621396899	2.09695554	0.190400004	0.849942088	1.83076012	0.375226736
METOLAZONE	0.019189833	0.01071127	-0.032177661	0.008752139	0.013303855	-0.008251413	-0.033811439	-0.008412384	0.006170146	0.000232433	-0.028829146	-0.057991281	-0.033561759	-0.025996519	0.006961552	0.022034027	-0.020375606	-0.043628313	-0.001372415	-0.001928386	0.016695971	0.034137979	-0.023539731	0.015346274	-0.032894455	-0.033969764	0.002017047	-0.064318538	-0.054248594	0.008169291	-0.016552109	0.003273742	0.014247758	0.000585851	-0.014358682	0.009612371	-0.016098483	-0.011218685	0.038451422	0.0147596	0.01293493	-0.02493583	0.034927394	0.007421373	-0.009693229	0.022877922	0.04621524	-0.021766665	0.021498151
METOPROLOL	0.737950623	0.011235114	0.024383996	-0.047535636	-0.295556188	-0.308335274	0.121435404	0.711383522	-0.00550481	-0.274317414	-0.13899143	-0.161984965	-0.492047191	0.214781165	-0.041806903	0.180261299	0.091728024	-0.072404958	0.023160083	0.644885361	0.187712952	0.518981814	0.295870572	-0.026182979	0.18656522	-0.620550215	-0.204468101	-0.315111607	0.300142348	-0.223125011	0.388083428	0.057452448	0.077453412	-0.171270609	-0.376188129	-0.383547723	-0.253624201	-0.322988242	0.033850826	-0.184750661	0.448740363	0.021869022	0.313827813	0.44081533	0.079926513	0.099081211	-0.108833082	-0.354764372	0.535954177
MEXILETINE	0.34748435	-0.195625693	-0.318546921	0.09638679	0.019265652	0.040490478	0.074007593	0.244265765	0.274331748	-0.205836028	-0.134862378	0.126779974	-0.057333559	0.327335089	-0.042219162	0.180382609	0.032558482	-0.102233857	0.14790976	0.278419018	0.384278715	0.449897736	0.462048203	0.07124617	-0.059593808	-0.558534086	0.336095929	-0.151030332	0.171113729	-0.227943987	-0.114754125	0.205973744	0.0617547	-0.140791595	-0.263363957	-0.089375645	0.157939196	-0.37317726	0.154242337	-0.286075681	0.199970141	-0.050445374	-0.114305176	0.286075711	0.097396985	0.009147391	0.136729628	-0.081827402	0.421275258
MIDAZOLAM	3.03818989	-0.017488793	-0.693410575	0.219361499	-1.14294362	0.341092199	-2.02694845	2.28551364	-1.32148504	-1.92137444	-0.497369111	-0.534623444	-0.353144228	0.592271626	1.18787766	0.106674276	3.7452352	0.346516877	2.43098068	1.29587531	0.480606347	1.93781114	1.43274915	1.61000216	0.139664158	-0.463437885	1.022663	0.005808486	2.95437765	0.093236499	-0.141064465	-0.247680515	-0.289988101	-1.07613742	-0.7520082	-1.25251234	-0.016276002	-0.150780201	0.353380024	-1.48716044	2.41959929	0.80769223	-1.06447625	3.50175238	1.94359791	1.32281125	0.845854521	-0.37232402	1.26262963
MIGLUSTAT	0.096059777	0.051187463	0.032983679	0.006887419	-0.01905199	-0.02629121	0.01373904	-0.002062705	-0.002562046	0.000130116	0.013644534	-0.001985364	0.028661817	0.000691324	0.011409269	0.016903361	-0.00690096	0.030048264	-0.049201969	-0.006474491	-0.025700489	0.055483662	0.030556072	-0.007912293	0.005399092	0.006668427	0.010700919	0.031356286	0.001220484	-0.027565593	-0.029506322	0.003310428	0.014512046	-0.035399705	-0.01633239	-0.000949096	0.040200312	-0.023202358	0.002943692	0.012440609	0.021675993	0.048633624	0.018768411	-0.03783682	-0.0068283	0.013492142	-0.017545912	-0.041083701	0.050525405
MINOCYCLINE	1.45123446	1.02737093	0.771477103	0.626765192	-0.728200674	-0.183505356	1.51025426	2.25012374	0.843422115	-0.518014312	-0.331968129	1.01031208	-0.506083608	0.074936293	0.185258478	-1.20990694	0.839306831	0.084922008	-0.76867342	1.30616164	2.21458006	1.9239459	2.29854679	1.60137188	0.88503623	-0.853273451	2.14603305	-1.31661463	2.17070723	-0.936708748	0.955870271	0.70580405	1.44332922	0.676098526	-1.15989518	0.544864118	0.112299137	0.160436839	-0.407696754	-0.010849942	-1.34759438	-1.26135945	-1.03519511	0.752954841	1.27874649	2.22151065	-0.548526287	-0.544330418	1.69994426
MINOXIDIL	0.29005903	0.131899983	-0.112451427	0.235577092	-0.256798327	0.412593812	0.450979024	0.408739835	0.358740538	-0.150405601	0.225268349	0.173150763	-0.555587053	0.293447375	0.126570567	0.007425355	-0.045361836	0.369273841	0.428078532	0.213640913	0.308691561	0.290323645	0.5915398	0.119758219	-0.087335162	-0.340866745	0.481436282	-0.158278257	0.437973976	-0.148420036	0.117935777	-0.389586359	0.050000563	-0.07101237	-0.299501896	-0.042009901	0.084648982	0.113244139	-0.118830912	-0.186385497	0.049989335	0.038524624	0.043968633	0.383663118	-0.112357251	0.33385551	-0.216924503	-0.32976824	0.229093969
MITOTANE	1.86184013	0.682143569	0.323717654	-0.874671638	-1.56661415	-1.23379552	0.678130686	1.91968739	0.511688948	0.887026787	-0.511618495	-1.78646874	-1.89056146	0.544938982	-0.897332788	-0.450740278	1.72876585	1.05521524	0.279353797	2.61903572	1.51787353	-0.002541718	1.54367399	0.973880768	2.59857631	-1.20857346	2.11358142	0.677165926	1.55609071	0.340077847	1.42131984	-1.29891205	2.27858281	0.72899878	-1.13155019	0.590671241	2.92701173	0.881478727	0.228486463	-0.337453425	0.313028902	0.652627885	0.314542294	1.19210565	1.6130538	1.647138	0.524434209	0.821825564	0.853465855
MITOXANTRONE	3.22079206	2.78658271	0.389302999	1.10058212	-0.800751209	-0.246117368	0.911710441	2.14205575	0.099898994	1.9739567	1.72583187	-2.79683423	-2.79904389	-0.37428394	-1.75263894	-2.17166233	0.560391903	-2.65698314	1.64801586	2.59600735	0.183182344	0.620321035	2.48559022	1.30235171	1.04585195	-1.22288299	0.7768538	-0.337391764	2.27823806	3.76225829	0.441579878	1.22790706	0.575012505	-1.10031915	2.07182956	0.338603646	1.03361559	2.01984501	1.69752538	-3.66013336	-0.421446145	-0.450743824	-2.35643649	1.85470283	0.18912828	1.89344573	0.183534518	0.767263889	-1.16306388
MODAFINIL	0.48487246	0.0943361	0.317481875	0.312459946	-0.310478896	0.145004526	-0.156497508	0.58119154	0.281889111	0.103180766	0.056991663	-0.026038365	-0.503617644	-0.146614015	-0.100820534	0.030621136	0.033169206	-0.661829472	0.474411637	0.592414439	0.64432466	0.673998833	0.247562706	0.060997091	0.489138246	-0.3262254	-0.066318937	-0.104686134	0.184881955	-0.527404547	-0.266484112	0.325216651	0.503799438	0.032612287	-0.763086855	0.023784442	0.419990689	-0.415855914	-0.277077764	0.800720453	0.355300188	0.252970457	-0.066950284	0.052244823	0.493750483	0.190631464	-0.076948047	-0.237022564	0.172882348
MOMETASONE	-0.039319236	0.028744647	-0.045756947	0.071984239	-0.044545747	0.03192601	0.088763699	-0.014594846	-0.031325277	-0.044237364	0.083786637	0.127081782	-0.03401516	-0.091719635	-0.033914167	-0.034075439	-0.026442383	-0.01650087	-0.000732421	0.006659478	0.108764514	0.076103538	-0.060393296	0.068407647	-0.030325733	-0.017211195	0.008169961	-0.007778743	-0.064732671	0.054774776	-0.039141733	-0.057520747	0.03570237	-0.029367102	-0.064940147	0.045849029	-0.00221894	-0.09686742	0.014448925	0.021456512	0.019089067	0.027405623	-0.029483048	0.07949198	0.011132501	0.020973358	-0.017994845	-0.087884978	0.023507614
MONTELUKAST	0.288452774	-0.150058389	-0.109435402	-0.070859104	-0.253852367	-0.119150206	0.294772565	0.371159166	-0.007688847	0.036278736	-0.234128296	0.118092403	-0.135471091	-0.028936753	0.201085076	0.029414907	0.090294853	0.222054332	-0.050707541	0.12057773	0.140607581	0.504546106	0.226145387	0.207688674	-0.080140226	-0.312043279	0.424863726	-0.043410614	0.086785257	-0.188280806	-0.221664876	-0.000775928	-0.056287415	0.066772565	-0.1701141	-0.083544008	0.401231349	-0.300785899	0.065606453	-0.239994869	0.394205779	-0.077442944	0.141947091	0.140058547	0.170383438	0.036434233	-0.377404064	-0.206501737	0.220598608
MYCOPHENOLATE-MOFETIL	0.931514323	0.540833294	-0.190262496	-0.330198079	0.182176083	1.22748673	-1.52033639	1.81908798	-0.94863987	2.26715326	3.49104834	1.640239	-2.33053207	-1.8795799	0.969036639	-2.67633557	2.36736655	-0.757772863	0.904567778	1.81207895	0.442336917	0.89455092	-0.101160154	1.69729984	0.938646078	-2.15038323	1.13378227	-0.667688072	1.45865297	0.453502715	1.37295711	-0.778318346	1.36752284	1.42038083	-0.939448178	1.41319954	-0.287889153	0.071277008	-0.205700293	-1.28950918	0.539343357	0.417894959	-0.830912769	-0.007293697	2.42959332	-0.091515325	0.624211252	0.288244009	-0.699171245
NADOLOL	0.747190952	-0.065911576	-0.134557202	-0.03447742	-0.112897761	0.323701829	-0.032638732	0.513124645	-0.157767683	-0.174796551	-0.164327338	-0.216110855	-0.631877661	0.231939241	-0.064113282	0.201827437	0.299509048	0.219263852	0.044477724	0.496039689	0.285458416	0.87584579	0.212222785	0.232939318	0.229024723	-0.051940195	0.145922154	-0.222661629	0.435892105	-0.215754509	0.36460489	-0.265388936	0.184230819	0.230066359	-0.269514143	-0.131315246	-0.047919106	-0.448297173	-0.250515819	0.048260476	0.18643257	-0.14733617	0.183637902	0.37848863	0.093573354	0.234559342	-0.077736542	0.070932731	0.274315238
NAFARELIN	0.082337156	-0.155183703	-0.13396664	-0.030493449	-0.27979362	0.041564304	-0.088709191	0.302773148	0.093910933	0.112175025	0.185389668	-0.053299993	-0.277133405	-0.155059069	0.042726222	-0.192389935	0.057980042	0.295398384	0.220779553	0.351122469	0.101123326	0.131160557	0.553967774	-0.025968297	0.429343581	-0.351947337	0.327328146	0.10312292	0.053414311	-0.018826332	0.223599985	0.097947784	0.01280591	0.120148517	-0.713580132	0.132505029	0.330122739	-0.142090619	-0.006103986	-0.004686207	-0.086721368	0.375314593	-0.009323034	0.465345472	-0.079215519	-0.087741323	-0.114780903	-0.039439224	0.227609411
NALTREXONE	0.917600632	0.091356762	0.025417857	0.518358231	0.130712092	-0.04786624	0.041956574	1.28908372	0.190505862	-0.93625176	0.468339384	-0.139548361	-1.37347734	0.030851681	0.379264534	-0.121392973	0.359670639	0.260923862	0.249780416	0.749790549	1.11575067	1.97810817	1.09211028	0.672120154	0.213559449	-0.160850391	0.976265013	-0.213058323	0.896611691	-0.659253776	0.081112661	-0.412859708	-0.112364039	-0.224763632	-1.16229069	-0.385061473	1.07012498	-1.58139825	0.100157656	0.235007897	1.11518323	0.142221302	-0.500941873	0.629145563	0.436664879	0.405803859	-0.056589611	-0.795090377	1.02765048
NATEGLINIDE	0.162691683	8.12052E-06	-0.066867225	-0.112071246	0.008041221	0.019049082	-0.140801668	0.02632859	0.035837751	-0.164072856	-0.00897641	-0.133283526	-0.075154945	-0.0134872	0.036378264	0.060363207	0.002331343	0.08853069	0.137626275	-0.026369451	-0.13211818	0.127687424	0.021755785	-0.10865844	-0.108429305	0.020362498	-0.076050811	-0.126571849	0.097394146	-0.053255793	-0.028738855	-0.005363156	0.003482101	-0.060256165	-0.014162952	0.018095637	-0.078704469	-0.06628906	-0.012326624	-0.053965971	0.072819255	-0.064752653	0.052381512	0.016793272	-0.111137562	0.116955556	-0.003570991	-0.122948214	0.007600621
NEDOCROMIL	0.059988227	0.044869863	0.01387004	0.059559688	-0.005213452	0.016134625	-0.050501701	0.025684908	-0.009900096	-0.02268905	0.00272161	0.067898467	-0.021867419	0.015438035	-0.004793261	0.001586411	0.018603185	0.001739709	0.008629107	-0.067173965	0.023083217	-0.001890154	-0.022806251	0.062049571	0.004782802	-0.069193028	0.028770734	-0.017590102	0.002201429	-0.051117044	0.017573863	0.006776955	0.029455787	0.003952412	-0.010683798	-0.006753553	-0.028586732	0.005997106	-0.028799832	0.002405773	0.038417716	-0.008184841	-0.000407271	-0.018701443	0.054844957	0.045460343	-0.059498552	-0.058476124	-0.002444491
NEOSTIGMINE	0.462329447	-0.147027403	-0.124556459	0.408710003	-0.004638697	0.173331305	-0.109929785	0.688520014	0.100941628	-0.040763527	-0.342305332	0.124223493	-0.457070023	0.110484719	-0.027877254	0.021471171	0.34741205	-0.201611236	-0.402776361	0.004431579	0.547980189	0.743498683	0.343417138	0.451922387	0.190888092	-0.21771057	0.32082954	0.018890675	0.792961895	0.13409023	0.073912352	0.348006696	-0.064270712	0.197427958	-0.367571026	0.111454852	-0.067977794	-0.345983744	-0.105857082	-0.16785717	0.353090495	0.148396656	-0.138419122	0.331046462	0.274788857	0.126606837	-0.130330458	-0.143704772	0.343750685
NIACIN	1.50045264	1.50089884	-0.328238606	-0.038546581	-2.02210689	2.37287617	0.443947196	0.455883116	0.647356331	-0.082192853	0.01638503	0.834379673	-2.64951372	-1.56971145	0.700207949	0.551768601	0.18859084	0.185564697	-1.38837886	-0.636857688	-0.170210868	0.672076523	2.20317221	0.874384463	0.608151495	-0.580931425	0.659283757	-1.47355604	2.91154909	-1.33617926	-0.037778754	0.695519149	1.07764542	0.451747537	-0.962643147	-0.007066017	2.04869294	1.08310139	1.0529722	0.101778857	0.433480799	0.73752898	0.340662718	-0.736925006	1.41373384	1.61375153	-0.568112612	-1.46886599	0.959236622
NICOTINAMIDE	1.80190229	1.90345466	-1.09206259	0.047369614	-3.53580475	3.32359982	0.466508359	1.26616323	1.26762521	-0.083499514	-1.10867321	-0.297662288	-1.02992141	0.392216384	0.878226459	3.77491283	-1.62197924	-1.0724473	0.781740487	1.71222496	0.03423642	0.12861459	0.239515856	2.33907962	-0.922819972	-1.57306767	0.867421567	-2.38030744	2.06223965	0.526670039	0.761769533	-0.406369597	1.8180629	0.190738901	0.439125657	-1.656986	2.00857449	2.60365152	-0.53470093	-0.773332059	-0.152805224	2.72874713	-0.952224851	-0.320344508	2.65793467	3.98279977	-1.42877495	-2.35307503	2.47006893
NILUTAMIDE	0.248369381	-0.802354574	-0.089644596	0.26800707	-0.415809214	-0.123405345	0.286319435	0.826210856	0.490604758	0.451442868	0.226407677	-0.035050854	-0.526992559	0.02316442	0.121899359	-1.66155291	0.389383554	0.406541526	0.071406342	0.703364968	0.740371943	0.82492733	1.0763489	0.139831901	0.17312108	-0.327558696	0.678661287	0.102805234	0.238385171	-0.310150951	-0.359607875	-0.128424883	1.00856626	0.765366018	-0.384260178	0.277217239	1.09077418	-0.892074704	-0.358470142	0.207283139	0.00358401	0.040116493	-0.037708931	0.197792441	0.154417202	-0.834732771	0.800217867	-0.860639632	0.782519817
NITISINONE	0.214973733	0.212868035	-0.06040886	0.095274016	-0.321738809	0.044479568	0.075678892	-0.051138718	-0.057026494	-0.010243597	-0.080502875	-0.0148233	-0.428384185	0.011482723	0.051383339	0.061518081	0.271454602	0.010374107	-0.16839236	0.352802724	0.112849273	0.106092401	-0.015283928	-0.111464791	0.067470096	-0.155877471	0.293068022	-0.08295776	0.177730456	0.038239144	0.168042079	0.091908753	0.3853423	0.100716457	-0.17968969	0.073674545	0.269383818	-0.038937375	0.25625658	0.068982877	-0.093312584	0.080841556	-0.180868477	0.006243839	0.257639527	-0.107318662	0.124101512	-0.044717897	-0.008429293
NITROGLYCERIN	0.920394838	0.343233854	-0.675761104	0.282400459	-0.324643791	0.053511288	-0.091957077	0.749923766	0.548948646	-0.278057247	-0.162987962	0.615250707	-0.843812406	0.197408423	0.003938376	0.209905311	0.563163221	-0.274914324	0.310500085	0.096837968	0.827052712	1.25742137	0.800663412	0.9838503	0.176729307	-0.259395719	0.655001342	-0.013823496	0.803544521	-0.472019047	0.18458499	0.077118367	-0.340533495	0.323688567	-0.252222061	0.004687463	-0.378470004	-0.192375302	-0.103450425	-0.736284137	0.056620929	0.157512903	-0.555801272	0.495681882	0.355312049	0.854524553	-0.534492016	-0.746041	0.636161089
OCTREOTIDE	2.6952157	-0.795243442	-0.480285585	-1.0296303	-2.24624968	-0.511684656	-1.33960056	4.0398035	0.261168003	0.229682192	0.463441193	-1.12699842	-0.631049395	-0.103692897	-2.06454968	0.574251592	1.6930697	0.694288135	1.31490946	4.02021551	1.30701923	1.89972496	0.926533461	2.50222301	3.25820971	0.028151834	0.113066919	1.42776787	-0.439643055	0.421002328	-0.923283219	-0.728671014	3.75175166	1.21257639	-2.1991272	1.51202548	1.08659041	-0.641542077	2.31394053	2.21481323	0.675818443	-1.98667037	-3.77918434	1.55315077	1.0308491	1.87362754	0.306937188	0.236972451	5.00431967
OLANZAPINE	1.15671659	-0.41446501	-0.266466439	0.936181784	-1.04644608	-0.700538993	0.110673986	2.48496437	-0.45771873	0.882313311	0.789358914	0.241424337	-0.400111377	0.459580243	-0.750486493	-0.974599898	1.20212948	0.296166956	0.961707652	1.00938702	1.41107678	3.10142803	0.590720475	0.452047318	0.630332947	-1.0755558	1.06670272	-0.165849954	1.69424868	0.324115068	-0.095193833	0.262882471	0.541875243	0.825054646	-1.21086228	0.656677961	1.51669633	-0.298713863	0.422121793	-0.305072904	1.39720023	0.44607085	-0.826904833	1.40841043	1.39967299	-0.78808403	0.795975685	-0.002243758	1.70491087
OLOPATADINE	0.045778383	-0.012654468	0.010407697	0.062716156	0.018249713	0.024821317	0.044818606	0.078940384	-0.016105514	0.023946138	0.014074492	-0.089261845	-0.054826897	0.003246822	0.138275102	-0.024862832	0.080427118	0.014728134	0.109794639	0.049745854	0.035570361	0.12181145	-0.025112331	0.017920578	0.074834071	-0.071210891	0.055095892	-0.037882663	-0.02179865	-0.067581765	-0.037535574	0.029035613	-0.091285907	-0.074103691	0.030140474	0.008148688	0.102262333	-0.012618204	0.017021183	-0.066075742	-0.005282995	-0.066847324	-0.073504485	0.083908282	0.047425378	0.012367273	0.079458758	-0.071341969	0.116502501
OMEPRAZOLE	0.664780319	0.195931271	-0.614916086	1.39943695	-0.267529428	0.935801387	-0.35155794	2.34742999	-1.12451148	-1.46785486	1.00395906	0.532023549	-0.346327841	-0.223267049	-0.711250007	-1.31367373	2.8250916	0.555272102	0.877851844	0.766447484	1.81268322	1.87030315	2.40594816	1.00233531	0.490695447	-0.919557095	3.22783566	-0.260087252	1.41840589	-0.33820048	0.057663824	-0.314228803	0.698027551	1.5703696	-2.30471063	-0.104679845	1.30516529	-0.454775244	2.94453549	1.5235939	-0.004937056	0.383211821	-0.600504518	1.01301634	2.48764753	2.33807874	0.897280514	-0.260400385	3.0870204
ONDANSETRON	1.59010196	1.43494773	-0.812568724	1.59387326	-1.57916737	-0.526908815	-0.327549994	4.13888311	0.532537103	-0.592139065	2.28051353	-0.102657527	0.186906636	-0.460427493	-1.43401945	-2.49890685	1.26892638	0.551871777	2.06946707	0.858527064	1.9754473	3.94694877	2.07853055	0.079207502	2.17122483	-0.441211313	-0.531581581	0.864691496	2.70764661	-0.117785171	-0.316945463	1.46114409	-0.415992826	-0.102126367	-2.14572692	2.65786839	2.48804045	0.473255813	1.77713215	-2.2671957	2.45311308	0.71026963	-2.27652144	2.15048623	2.19247532	-1.34597933	1.08205676	-0.996790707	2.18102551
OXYBUTYNIN	0.073163219	0.162860379	-0.28014186	-0.035155669	-0.077906691	-0.073296316	-0.023907911	0.203762859	-0.067101501	0.104865819	-0.106873997	0.161411673	-0.224013731	-0.040410399	-0.007027947	-0.183728099	0.025007632	0.05040573	0.093572669	0.158446908	0.349333674	0.094489031	0.393431515	0.103402182	0.111506112	-0.178466171	0.339969993	-0.214131936	-0.233021304	0.122066148	-0.325302213	-0.02355138	-0.092916787	0.219456613	-0.316025615	0.011323978	-0.040044446	0.077171773	-0.322926283	-0.152093336	-0.112760261	-0.055782408	-0.072526477	0.1076883	0.361607909	0.127789259	0.098924778	-0.078286111	0.189792693
OXYMETAZOLINE	0.055166181	-0.070828766	-0.160610139	-0.035738442	-0.038862832	-0.061514527	0.014505939	0.10053958	-0.04675119	-0.042502061	-0.054835834	-0.053238515	-0.067052402	0.060920067	0.034879372	0.118217573	0.034844901	0.004370633	0.08139322	0.057296183	0.067710258	0.143667176	0.142113656	0.013682958	-0.005800033	-0.09085919	-0.074726589	-0.086356446	-0.025060143	0.042437866	0.051756252	-0.108253449	-0.043272413	0.003488579	-0.09508501	0.025580008	-0.026386224	0.019290384	-0.076848917	-0.108425081	0.125281915	-0.063916534	0.127885953	0.117401592	0.013298849	0.061853532	0.024040962	-0.095212944	0.111709937
PACLITAXEL	5.01502323	1.97494507	0.282669127	0.626859248	-3.84132695	-2.05185866	1.8423605	1.58862734	1.05704093	0.705934107	1.07760358	-3.19873023	-1.90281796	-1.16387737	-2.45855474	-0.575340629	-0.200216323	-3.66340756	1.74834657	3.51977539	3.64900184	-0.632945955	3.15328979	2.67545033	3.24451256	-0.24206011	4.68856478	0.605304658	2.3987813	1.97101104	-1.20431054	1.34250605	-1.65507233	-2.79490304	-0.026731558	-1.19247961	2.9868958	1.88473201	-1.02929533	-3.85490012	1.3341552	-0.288825393	-0.440032393	2.64691973	-1.12305212	1.75256598	-0.126228645	0.550956011	1.3671087
PANTOPRAZOLE	0.271935731	0.383695662	-0.427500129	0.54088974	-0.253328323	-0.17216444	-0.396230161	1.13828337	0.307332933	-0.149901226	0.191049397	-1.03158474	0.09518382	-0.17327714	-0.642875314	-0.28333658	0.668525517	-0.645431936	0.683176994	-0.022822078	1.02243853	0.852097154	0.818017542	0.548889101	0.744224966	-0.386051834	1.63522434	-0.090035401	1.08526111	0.245355636	-0.209541947	0.16440022	0.109731868	0.796145082	-0.747452915	-0.488690943	0.413930148	-0.558393896	1.05907285	-0.257452965	0.013771098	-0.230690688	-0.475360632	0.808813095	1.44864953	1.13543808	-0.151646376	0.04431928	0.653806508
PAROXETINE	0.986230552	0.041872669	0.10426303	0.472497791	-0.464299679	0.326999396	0.57154119	0.947074652	0.725978971	-0.482890904	-0.003376492	-0.524793804	-0.821901143	0.060663872	0.048537888	-0.209208101	0.640545428	-0.187427714	0.782940745	1.00451052	0.625228286	1.89637995	1.02958906	0.329974264	0.140905589	-1.16181517	0.248804823	-0.477795094	0.885439336	0.265462488	0.339296401	-0.347049266	0.155494556	0.349983633	-0.077277824	0.174862742	0.481324255	-0.883001328	1.07710528	-0.287243813	0.86681813	-0.119598031	-0.30619362	1.12255704	1.00610268	0.276840568	0.117852561	-0.45535776	1.02672362
PEMETREXED	3.8595922	2.21739531	1.7388202	2.61799645	-4.51794863	-2.06416607	1.41674769	1.19874442	-0.028551633	3.23448706	1.46381366	-3.00008035	-0.640553951	-0.915239394	-0.566054285	-3.27337313	1.55634189	-3.33901811	1.26703286	1.16575301	1.85617602	-1.72983813	1.1851207	1.55933809	1.40386367	-0.556134701	2.53153014	0.002664535	2.68519187	0.974779785	0.065936908	1.20615244	0.180701047	-1.33698404	-1.69130778	0.655958652	2.74140596	2.52427888	0.809654951	-2.41007495	0.043955915	0.272803783	-0.685270786	2.03166008	3.23467255	1.1181649	0.191048667	-0.195371851	1.54410803
PENBUTOLOL	0.082037471	0.080818974	-0.021610089	0.061349504	-0.00241764	-0.111293435	0.070611924	-0.043677077	-0.080113269	0.024253428	-0.110136084	0.055442449	-0.122729927	0.021442873	0.000152055	0.057668559	-0.190177754	-0.06361483	-0.050977387	-0.135448098	0.030848604	0.059343353	0.038225878	0.010906267	-0.000929767	-0.175281882	0.061256677	-0.152584031	0.056595225	0.031175459	-0.117907152	-0.125774637	-0.066757195	-0.068268649	0.000217418	-0.09854237	0.067568049	-0.048774809	-0.053915802	-0.059417512	-0.089290239	-0.00339083	0.019995131	0.047816016	-0.009937849	-0.063153066	0.057063375	0.021771932	0.048671909
PENICILLAMINE	-0.13650246	1.64233172	1.8254143	-0.866042078	0.197048962	0.521276653	1.13080335	0.866285801	1.40320516	-0.013150427	1.2115984	-0.840850234	-1.13021243	-0.702938378	1.00843239	-0.093607664	-1.32085109	-0.971264839	1.39588332	0.641198575	-0.451621741	0.73505795	2.64020586	1.60682499	-0.268779665	-1.36281681	1.62450361	-0.756840408	0.96038425	-1.99735987	2.031147	0.496235996	1.10356236	-0.063989803	-0.588882685	-1.23613083	0.444514364	0.272484839	0.633057892	-0.455139279	0.255730122	-1.0577327	-0.185959756	-1.51252317	1.14381671	2.3685565	-0.850469053	0.68533808	1.2028091
PENTOSAN-POLYSULFATE	0.469026506	0.208741352	-0.020971712	-0.001664915	0.192310974	-0.076895915	0.16300413	0.27662617	-0.269839674	-0.119398199	0.203062803	0.156872779	-0.124563359	-0.217776373	-0.090422548	-0.042647056	-0.095310487	0.148072541	0.380191714	0.246754557	0.549975336	0.279336572	0.130128518	0.249066517	-0.089801401	-0.306547314	0.582346261	-0.351444989	0.193339691	-0.383041561	0.23820971	-0.242641345	-0.105585612	0.002572567	-0.386100888	-0.104327977	0.287638158	-0.223855346	-0.198493585	0.035263348	0.145245522	0.021032156	-0.084056921	-0.06690076	0.145240322	-0.013510061	0.297345996	-0.386770487	0.236658573
PENTOXIFYLLINE	2.67511678	0.567319036	0.735538483	-0.65490073	-2.14206004	-1.01941741	2.11276793	1.55150437	-1.19753385	-0.691236079	-1.10809731	0.342102468	-2.96902823	-1.64326477	-0.364228189	-1.30641067	-0.226456732	-0.945452392	0.790044904	0.003497607	2.24491787	-0.436881632	0.849973321	0.931940496	0.725151837	-1.8386991	1.29821146	-0.664185345	2.08388686	-1.02704751	0.726382375	1.47501719	0.264692962	-0.653972805	-0.517084956	-0.590530634	2.54202485	-0.464122951	-1.47310984	-0.887010992	-0.860171735	-0.989523411	-0.649276674	-1.0514164	1.70069134	0.788719296	-0.936641276	-0.008544701	1.05786121
PERINDOPRIL	0.25145027	0.275015891	-0.108941585	-0.119089156	-0.222572029	-0.347013146	0.145061836	-0.071338497	0.154854834	-0.253662497	0.053828735	0.042783003	-0.353868008	-0.358276814	-0.16688849	0.09037517	-0.015411289	-0.096842617	-0.031202564	0.209770814	0.045617867	0.321400851	-0.064068705	0.037448615	0.108215094	-0.158138543	0.238392651	-0.059610028	0.224298775	0.00202013	-0.039426439	-0.04815967	0.144157544	0.183686554	-0.238757387	0.042272694	0.157113478	-0.002691685	0.170756891	-0.104200587	0.031948622	-0.071244061	-0.132676378	0.043193381	0.247825027	0.068495847	-0.091491081	-0.113102056	0.010860573
PERPHENAZINE	0.376422942	-0.202251971	-0.016987713	0.091287956	-0.035484921	0.121406339	0.090745084	0.343169093	0.06965258	-0.372077823	0.028750343	-0.101214536	-0.056343	-0.254246235	-0.098041609	0.04473139	0.209854826	0.019910933	0.26866886	0.193014309	0.376121432	0.800785959	0.564263403	0.238514036	0.169172928	-0.154928982	0.123729058	0.1236993	0.445610523	-0.194715351	0.078680813	0.052379884	-0.066323087	0.122860044	-0.399195969	0.17162919	0.193059385	-0.400615275	-0.140921116	-0.047500402	0.239236072	0.091497831	-0.159212217	0.199030116	0.042303406	0.196048886	0.247348845	-0.326224208	0.433229655
PHENOBARBITAL	1.05817473	2.39615512	1.11650884	1.95915341	-0.339599103	3.28713083	1.87995219	2.76334453	-1.27862942	0.471805066	1.53477919	-0.250895381	-0.900794804	-1.81171906	0.953193426	-1.73376739	0.69893539	-0.071628705	-0.9079988	1.48883533	1.97857046	6.82438183	0.770359814	1.92405283	-0.788761914	0.430760294	2.83517885	0.026851691	3.82876444	-3.3199985	0.23957178	-1.07597888	1.61073911	-0.647444665	-2.87450385	0.425934792	-1.22902083	1.34766591	1.03062928	2.03470778	2.83671284	0.100024506	0.128135309	1.37321723	2.4541378	3.05400777	-0.706647098	-3.75509572	1.653988
PHENOL	-0.605757713	2.16774535	-0.698235035	1.39531064	1.31371534	2.27464628	4.27685261	1.22745514	-0.151117668	0.420918614	0.762655616	0.955062687	1.41447055	-0.546230793	-0.080687381	1.03291333	0.417171925	0.22663565	-1.05985832	3.17636347	2.00356317	1.57618773	3.14983392	1.51079381	-1.79318142	-2.45272088	1.28396583	-1.24667466	1.15003419	0.389403552	1.52016425	0.159091532	0.218392417	0.63636291	1.43151605	0.67322886	0.166932762	2.57776451	-1.34903514	-2.33791566	-1.62424862	2.15794945	-2.01251316	0.709843755	-1.90390849	1.90823042	-0.61546433	-2.67805481	2.29758358
PHENOXYMETHYLPENICILLIN	0.010976159	-0.034127098	-0.01131938	-0.016296553	0.037346717	0.038605511	0.046920586	0.095425837	-0.058988757	-0.013973692	0.049684387	-0.008777886	0.019478533	0.013264264	0.035041411	-0.03773091	-0.030071212	0.004325212	0.030131236	0.04406422	-0.014028455	0.016065422	0.096816286	-0.033881575	0.049533628	-0.011162	0.03660864	-0.024756225	0.02275696	0.056336477	0.034107208	0.024791613	0.016284341	-0.021876948	-0.032795046	-0.000198608	-0.007609548	0.010457345	-0.054817546	-0.020057207	0.02716784	-0.020059191	-0.026772101	0.048268128	0.023972785	0.006359449	-0.011196829	-0.033063784	0.023345295
PHENYLEPHRINE	1.10018623	-1.01981807	-0.309779525	0.934116602	-1.25108862	-0.641022563	0.139833495	1.76668036	0.520206153	-0.450534105	-0.71275562	0.734374642	-0.688838363	0.493552923	-0.633814156	1.20228088	0.939481258	0.18038711	-0.306021929	1.17945254	0.851225793	0.83098197	0.96160382	0.785696864	0.439118803	-1.16804004	0.029947169	1.43780053	0.485041469	0.519823849	0.648305297	-0.085239939	-1.20992088	-0.811381042	-0.567939043	-0.008761293	-0.232004508	0.155023947	-0.326774418	-0.529460132	1.60270846	0.562322617	0.238115504	0.429548085	-0.698976457	1.08389175	-1.0772711	-1.4833976	0.686869383
PHENYTOIN	2.19513869	0.656283677	0.429831058	1.06241071	-0.13445881	-0.922660172	-1.46534574	2.28950381	-0.481209785	0.65920794	1.34389555	-0.394622386	-2.06197977	-0.379943848	0.073509269	-0.166853979	1.8349365	-0.851529181	0.207764491	1.0599066	2.93069959	2.87847948	-0.367765635	1.7974726	0.30952552	-1.67831802	1.25037754	-1.42510247	1.86011553	-1.02800226	2.54315996	-1.56866813	-0.079740338	-0.258331567	-1.99131	0.412803441	1.91466391	0.026148975	2.33232236	0.259870738	1.25544775	-0.737279475	-0.958750725	1.60760093	1.73998272	0.667828321	1.26070452	-0.419051737	1.18881881
PILOCARPINE	1.542377	-0.069022417	-0.471985817	0.841405272	-1.34253025	0.087348878	0.049074896	2.31397128	0.175289437	-0.544463813	1.16287518	0.677754343	-0.852619946	-0.235668346	0.117102183	0.307582855	1.10068989	0.388122499	-0.400298446	1.2376101	1.8131361	2.08817458	1.79861522	0.942861199	1.55578804	-0.768103421	0.62131089	-0.278438747	0.517291725	-1.09559274	0.391967237	-0.051706858	-0.725987077	-0.087286919	-1.6615119	0.402226239	1.0245502	-0.123207316	-0.760811925	0.44062385	0.624860346	0.577356994	-0.899983287	1.56365538	0.785859108	0.443239212	-0.102768473	-0.483439445	1.04322922
PIMECROLIMUS	0.705322742	-0.121174201	-0.292723984	0.130955473	-0.497440487	0.378671765	0.366140306	0.868149161	0.135517552	0.206858784	0.484462261	0.647626042	-0.475998938	-0.543761909	0.709814727	-0.632036507	0.72425431	0.335077822	0.244861349	0.58342129	0.891673326	0.632474244	0.792500973	0.140890196	-0.071517997	-0.60952419	0.39860943	0.24684982	0.647686541	0.012729161	-0.148818672	-0.846193969	0.514908195	0.616664469	-0.773483932	0.187685385	-0.163808808	-0.282456696	0.011755309	0.066738889	-0.187569872	0.306076169	0.408040076	0.558669865	0.445701331	0.127024218	0.000715589	-0.161430821	0.996525466
PIMOZIDE	1.16796505	-0.02582559	-0.39645052	-0.109230638	-0.149781689	-0.324529737	0.007344038	0.813827634	-0.01299155	-0.745431244	-0.195280775	-0.255249798	-0.076773457	0.300016642	0.042198688	-0.200927943	0.900498867	0.314866811	0.120969601	0.047231522	0.413397938	1.65870237	0.285053611	-0.345361114	-0.241985217	-0.438482791	0.136200592	-0.523780704	0.381186396	0.415651917	0.336780429	-0.062938839	0.269871503	0.256613523	0.439368039	0.219716117	0.099785365	-1.14490438	0.18280603	-0.324936301	1.10911798	-0.145652264	-0.285825729	0.656600475	0.108686291	-0.051059596	-0.215518668	-0.561728179	0.225606635
PINDOLOL	0.239661708	-0.023531456	0.007385561	-0.195042193	0.186432093	0.075395733	0.234585226	0.532805383	0.253555536	-0.310445964	-0.07292936	0.064306602	-0.357621849	-0.040637914	0.007744921	0.143509328	0.218995228	0.330928653	-0.15846777	0.344885498	0.225592658	0.347661853	0.681823611	-0.002125565	0.101684354	-0.142131045	0.25823921	0.086506277	0.143580794	0.311592489	0.310275048	0.093224213	-0.094887681	-0.027674364	-0.011347747	-0.044059169	0.170985371	-0.135780796	0.101859786	-0.088578939	0.114689335	-0.335155338	-0.046447098	-0.156389266	-0.070545055	0.007851668	-0.187613904	-0.302982211	0.220514566
PIOGLITAZONE	2.24966908	-0.596027136	0.430469126	-0.376711488	-2.01437712	-0.564028919	0.420438677	3.45201159	0.577192962	-0.781044006	0.774691641	-1.36881411	-1.88458669	-0.629667521	-0.361645311	-1.26635611	1.20626581	0.814798713	-0.309571594	1.12663245	0.765877604	3.49049568	1.54949427	0.824792683	0.59295392	-0.020950142	0.91184628	-0.652877152	2.73788261	-1.03282523	-2.0644362	0.098792568	0.741495371	1.23038268	-0.922742009	-1.55533826	-0.280309439	-1.10413039	0.398697257	0.166584894	-0.479319662	0.21515286	0.709980965	1.0735997	0.240150809	1.2864058	-1.24826372	-0.538899243	1.49458694
PIRBUTEROL	0.003634577	-0.042674962	-0.017241895	-0.00088646	0.002218419	-0.009779002	-0.023529461	0.006246767	-0.002470001	-0.032158308	-0.033274047	-0.034003351	-0.011431146	-0.052117284	0.01214202	0.036089029	-0.001340819	0.000830467	0.028563652	-0.034991246	0.020930501	0.029853107	0.030010035	-0.014760622	0.015833572	-0.002214667	-0.01056083	-0.030805139	-0.002033898	-0.026600314	-0.001216457	0.000956347	-0.008710052	-0.022989437	0.023179941	0.023163468	-0.005363645	-0.007693942	-0.008588126	-0.015090448	0.028031694	-0.024144484	0.024315544	0.004456722	-0.006773498	-0.014070232	-0.02361707	-0.025439275	0.000585595
PIRENZEPINE	0.459932804	-0.232423291	0.468740523	0.050381005	-0.099661574	0.497234762	0.605639994	0.794643283	0.20343259	-0.850008786	-0.328795522	-0.447448611	-0.421248168	0.142714754	-0.100094408	-0.156438097	0.520462096	0.948551118	0.436447978	0.441089272	0.108417392	1.08264613	0.650788605	0.076286443	-0.602374613	-0.005444658	0.354919314	0.409040064	0.260714561	0.617622733	0.430251986	-0.083796956	-0.136632323	-0.016102515	-0.042129163	-0.320205539	0.511906803	-0.309929579	0.728260875	-0.795342445	0.718159616	-0.091406934	-0.281996548	0.556081831	0.40805462	-0.354654044	-0.163168371	-1.03621817	0.784198999
POSACONAZOLE	1.7204113	1.00538945	0.821778953	0.979314923	-1.52965665	-0.841231763	-0.03714145	3.63810682	0.468882442	1.17921531	3.48037362	0.247970238	0.286120594	1.94753397	1.42518854	-2.71858263	1.71284592	-0.6282686	0.364209443	0.849430442	1.84997034	1.09362519	1.96535087	1.29729819	0.67804879	-0.952683628	1.35652196	-1.45161414	1.54732132	0.546424091	0.548211753	0.38686946	1.59577775	1.19864845	-0.915646493	3.35846543	0.448336691	0.22875604	1.76521564	-1.40661263	-0.668293774	0.563119471	-1.8309691	1.41702425	2.00562525	1.27134562	1.44891524	0.50754714	0.864601851
PRAMIPEXOLE	0.270230383	-0.107352503	0.092482969	0.037731648	0.113776304	-0.067148045	0.080730729	0.033756569	0.176066175	-0.20168905	0.047700305	-0.040602602	-0.199151829	0.030328289	-0.05952761	0.083447732	0.117337279	-0.058361698	-0.264028162	0.100061819	0.052923426	0.156176075	-0.074974723	0.00804519	0.160852045	0.001049982	0.098135367	-0.301140606	0.155351341	0.034886722	0.220139116	0.113372929	0.111074045	0.10135778	0.093698911	-0.180773482	0.249064147	-0.201988295	0.108322307	-0.036798306	0.093534015	0.003805647	0.201015636	0.010906764	-0.015441313	0.256138772	-0.098983333	-0.134179175	0.05736915
PRAVASTATIN	0.959988594	0.385601133	0.775087357	0.530684233	-0.73680079	0.346769333	1.48889911	0.705554366	0.040773083	-0.432883263	0.380282462	-1.01615834	-0.809114993	-0.904060125	-0.699738204	-0.77309531	0.839586198	-0.19045043	0.302805871	-0.314095885	0.713999689	1.73858774	0.372913867	0.484483927	-0.05742139	-0.338696122	0.351659298	-0.298681051	1.32982612	-0.265633315	0.247002855	0.271634758	0.343956441	0.806251049	-0.119244993	-1.00628006	-0.145614326	-1.14107955	0.318129271	-0.012379916	-0.081713677	0.845163047	-0.634855092	0.339227319	0.860806882	1.22780156	0.569537222	0.203850985	0.386695653
PREDNISOLONE	2.60268188	0.677179456	0.398679674	0.934855938	-1.38405788	0.303968161	-1.7052654	4.45753336	-1.75976276	0.820922494	1.57621968	-1.15290785	-4.14414358	-1.29551363	0.522672951	-2.87650609	1.74531436	-2.28432894	0.285017937	3.04924059	0.744103372	1.41846299	3.4119029	1.79207146	0.693391919	-2.74389172	0.924210668	-0.435518414	0.682869971	-2.42895508	2.36057639	0.275444537	0.622420073	1.15811729	-0.322145611	0.863631189	0.246433884	2.20925498	0.523100674	0.344429582	-0.035144467	0.176451057	-1.03443849	0.587670922	0.999482751	2.56593943	1.21152806	3.98501062	0.462901384
PREDNISONE	3.65931177	2.32402396	0.9113217	2.86195683	-0.543106139	1.03120697	-1.32937145	3.68469763	-1.91795123	1.84070158	1.49330294	-1.49311769	-4.74215031	-2.01984525	-0.963845491	-4.63346767	2.20365882	-2.91895652	1.2921021	3.52138352	0.320088863	0.08440315	2.52385473	2.440516	0.755804837	-2.90007377	-0.027921034	-1.27979815	0.895888031	-2.10115933	2.2292335	-0.779905379	1.829229	0.979987681	-0.267630994	3.16960263	0.601451457	0.713944077	0.603034377	0.214670017	0.307603776	0.812941551	-0.592322648	0.171804458	0.752073824	2.20750475	-0.641342282	4.50223207	1.49887896
PREGABALIN	0.824529111	-0.420336217	0.156754851	0.806549072	-0.141638786	-0.026443005	0.06685435	1.91802299	0.07007847	-0.850781918	0.711191177	0.519656718	-0.771227777	0.131564811	-0.725564182	-0.755084217	1.17188883	-0.596109867	0.146655962	0.82774353	1.42730772	2.78784347	0.559838295	0.655499935	0.178856611	-1.41198623	0.382724822	-0.584574342	0.871538043	-1.3644402	-0.545360386	-0.247486934	0.936157465	0.311974406	-1.37177372	0.540093899	0.877869308	-0.971552193	-0.025172347	0.495984316	0.567011356	0.862888634	-1.37035918	1.3687073	1.11005735	0.227119029	0.602253139	-0.63272655	1.00806546
PROCAINAMIDE	-0.028466605	0.116240554	-0.227057949	-0.056426778	0.097015269	-0.004040417	-0.11546053	0.342095435	0.167305708	-0.510772467	0.054650322	0.067152523	-0.630561888	0.246714473	0.067630433	0.052846227	0.089805752	-0.108873323	0.21801503	-0.010675252	0.264908612	0.001483692	0.384828389	0.184334263	0.299042076	-0.627953351	0.023923246	-0.401490569	0.322861195	0.257644266	0.449806035	0.271521151	0.073699027	-0.055503801	0.067352392	-0.486932606	0.13372758	-0.067938216	0.102608286	-0.455016375	0.068425581	-0.223096117	-0.10276781	0.223294809	0.202780724	0.178435311	0.072598271	-0.459637254	0.312211633
PROCHLORPERAZINE	1.33289242	0.18947643	0.434805393	0.292108089	-0.417290539	-0.374202132	-0.355035514	1.11826539	-0.383858919	-0.449487865	0.997022927	-0.387667716	-0.329587877	-0.259986758	-0.054873884	-1.09792149	0.258052558	0.236249566	1.27717566	0.525506377	1.13427746	1.34602571	0.796549618	0.323969245	0.528231263	-0.726887584	0.446893036	-0.103109747	1.13523149	-0.242003292	-0.615235984	0.905570567	0.176448077	-0.00248294	-0.927330315	0.528992772	1.16832387	-0.75310427	-0.258833975	-0.996824503	1.09085536	-0.320950001	-0.948132217	1.22252357	0.756920338	-0.431274086	0.955861866	-0.254029393	0.993371129
PROGESTERONE	-0.261851251	0.146689251	-2.32863545	-0.492750466	-0.57024312	1.6599623	2.57151484	3.03620172	-0.133623779	1.88530505	-3.13112116	-1.22054446	-2.59850025	0.686044335	-1.46287453	0.472205818	1.26942408	0.613507271	-2.79353404	5.26831484	-0.654041409	5.82256317	4.25407696	3.37311411	-0.315940708	-1.41516292	4.20156384	4.2739687	2.73561859	-2.45834351	0.113317378	1.40052199	-1.62215483	0.558214307	-3.76633596	3.02781844	0.854149759	-0.611710489	-0.829539657	-3.01745319	0.859571218	1.62908208	3.93322968	1.35811603	-3.04529572	-0.165012956	-0.103350401	-3.04162312	1.17578733
PROPRANOLOL	5.2547493	0.883447289	-1.85470212	-0.261444449	-1.92533088	-0.018092275	1.48351049	4.48244905	-1.0021348	0.278875947	0.452661902	-0.422050059	-3.4879992	2.42899227	0.053715292	0.637334406	2.53057837	0.518663287	-0.839520156	4.29333591	2.28807831	3.71273875	1.04078853	1.08673358	2.06192851	-0.182707727	0.906372011	0.831449807	3.03660107	-0.874822438	3.24129701	-2.07427931	1.74192452	0.231262922	-2.11823344	-0.083873116	0.074332058	-2.3204422	1.86166584	0.766162157	-1.37680984	0.293602645	-1.36251998	2.3984108	2.35462284	3.89311361	1.10300589	2.44672203	2.01116872
PROPYLTHIOURACIL	0.827890575	-0.13309297	0.315820992	-0.111095317	-0.531884134	0.41919148	0.374743938	1.06458163	-0.084853694	-0.465560317	0.075608157	0.504171312	-0.340821505	-0.654337466	0.334477961	-0.239343449	0.174090326	0.429701269	-0.16895546	0.584472418	0.342195421	0.901472628	0.208840474	0.367531657	0.57806015	0.23617962	0.260795236	-0.313484788	0.603302658	-0.326151311	0.938384354	0.419107378	0.328068972	-0.041098461	-0.145406306	-0.137423351	0.745522618	-0.331368744	-0.504452586	-0.012602687	0.213504523	-0.001824372	-0.071667813	0.194130138	0.672593772	-0.066195443	-0.393969327	-0.165338546	0.703824401
PSEUDOEPHEDRINE	0.150972366	0.047105223	0.007878344	0.068112798	-0.013649116	-0.144054413	-0.03416051	0.055791069	0.036362995	-0.036549982	0.0394754	0.105799399	0.031479593	-0.052151766	-0.035619143	-0.009023987	-0.001051344	0.085146084	-0.015566455	0.126194701	0.041751344	0.115356892	0.053295955	-0.022669017	-0.028416144	-0.09336783	0.104583137	-0.160541221	0.040664479	-0.090511799	-0.171491519	-0.083572224	-0.019276982	0.093006082	-0.00631378	0.045209367	0.1299465	0.045931164	-0.09185952	-0.077310287	-0.091739766	-0.022799229	-0.129257619	-0.007514218	0.068991445	0.077611104	0.024726229	-0.170759633	0.073698022
PYRIDOXAL-PHOSPHATE	0.358453393	0.557087302	-0.02176135	-0.063135661	-0.162036255	0.387017488	0.180952907	0.251422852	0.234792173	-0.005363686	0.15224582	0.181389451	-0.658115864	0.186114579	-0.257751316	0.027936429	-0.446459085	0.262151122	-0.067160107	0.643443167	-0.083171427	0.350397617	0.182352707	0.476181507	0.211158589	-0.755523026	-0.008034935	0.382748783	0.619342268	-0.056481414	0.171341181	-0.234291837	0.045792382	-0.389162928	0.077200301	0.348651439	0.399123251	0.55030787	0.050208617	-0.101886526	0.110007256	0.263751209	-0.041828368	-0.053821188	0.099199407	0.244911939	0.024807064	-0.607787251	0.596734047
PYRIDOXINE	0.996340096	1.35808372	-0.171847016	-0.536327422	-1.11042261	1.40795481	0.609636486	0.931675732	0.94275856	-0.224864259	0.304243356	-0.245913118	-2.38831377	-0.975968778	0.433655828	0.009752018	0.290710419	-0.207262814	-0.323013365	0.360904783	0.901393414	1.44092226	0.971373975	0.730183363	1.17258966	-1.45187998	0.175364926	-0.459784955	1.35977936	-0.291024297	0.276529104	1.1022948	1.08035576	-0.020048952	-0.408143759	0.182641476	1.21596563	0.944931448	-0.186179787	-0.367876291	0.096415348	0.097321808	-0.248633027	-0.070181452	0.408684134	0.659903407	-0.305173308	-0.529762447	1.20150328
QUINAPRIL	0.030544758	-0.041568205	-0.01255935	0.022640016	0.07379432	-0.049523257	0.004633596	-0.045045674	-0.010860478	-0.045848798	0.111288741	-0.037126131	-0.099165633	0.035480082	0.036861397	0.065167978	0.020082614	-0.056062337	-0.043167193	-0.09348888	-0.031619988	0.012421669	-0.001606044	-0.033439849	-0.030317135	-0.005461372	0.07987497	-0.000553804	-0.001969357	0.007315673	0.018103147	0.05966467	0.007203566	0.022485733	-0.073081918	-0.01896569	0.00051873	-0.020756252	0.003284653	-0.037271064	0.060869638	-0.006091238	-0.078369603	0.027047485	-0.02427778	0.065695278	0.031490602	-0.022933684	0.048668161
QUINIDINE	1.65624583	0.100621514	0.497058392	0.60260582	0.055734184	-0.063113883	0.797320902	1.21489668	0.681759477	-1.48036337	0.092463896	-0.88786298	-0.821049273	0.064588949	0.228600875	-0.111983523	0.524430275	0.02385664	0.484501481	0.284758449	0.769316256	0.894238174	1.03530681	0.849687159	-0.047713716	-1.07146573	1.34750152	-0.160438702	1.43032503	0.159194946	0.975529373	-0.037727226	-0.5381428	-0.170110166	0.836458802	-0.266195297	0.746014416	-1.17878413	0.735728741	-1.35061622	1.45845294	-0.223299056	0.49012804	0.128475785	0.325356603	1.26106048	-0.779759288	-0.437140495	0.662626326
QUININE	1.59398341	0.735701561	0.528212488	0.958710015	-0.217821792	-0.052650869	0.743324757	1.44315255	0.833029091	-1.1472044	-0.066828877	-0.676835656	-1.18762684	0.256867528	0.319818914	-0.587106049	0.020568678	-0.079496227	0.37007764	0.266623944	1.18550873	0.602919757	1.65443003	1.13001812	0.530113935	-1.02901042	1.18096268	-0.913320839	0.951417983	0.531118333	0.94781673	0.702118218	-0.323314279	0.126037195	1.08726275	-0.168883726	0.686354816	-0.730193913	0.376118183	-1.10737836	0.920138717	0.149064377	0.491603673	0.180859387	0.494023144	1.50986302	-0.604616404	-0.910122216	0.125295416
RABEPRAZOLE	-0.076172203	0.492757022	-0.369677126	0.549864829	0.063116923	0.27408427	0.005927464	0.279538184	0.279487133	0.221113145	0.211859509	-0.537396431	-0.200359464	-0.266568691	-0.456148952	-0.340475589	0.682861328	-0.755373478	0.355683386	0.182481661	0.729371965	0.516098917	0.745949388	0.302576095	0.011021483	-0.364884406	0.935067177	0.00847185	0.286494106	0.063194417	-0.103739247	0.200854227	-0.027299387	0.64718014	-0.702049673	0.516370714	0.265547007	0.337306976	0.470103651	0.291401923	0.089461081	0.105700217	-0.031938788	-0.121452391	0.839001834	0.488678634	0.256472379	-0.045776654	0.621290028
RALOXIFENE	0.34357968	1.27659822	-0.566650152	1.02064002	-2.47674537	0.781747699	4.56293917	3.33452392	1.48508155	0.400177717	0.811204255	-1.71036375	-1.72249556	0.618855894	-2.04168367	-3.04187393	-0.072055139	-0.949039817	-0.093243666	2.76874852	0.967132926	5.67630243	0.924554169	2.91785932	0.637438178	-0.510972142	0.07568834	1.07972932	2.64050269	-0.879920423	1.09470594	0.606394291	-0.348014086	0.56397146	-3.13684535	-0.463614762	0.281583756	-1.91262162	2.9392035	-1.64234614	-0.403733641	0.491010308	-0.042749025	0.733522713	0.703031301	1.97654057	1.6114037	-1.14467466	1.38157094
RAMELTEON	0.037050523	0.069528267	0.025642641	-0.078118734	-0.111569352	-0.024378922	0.127638251	0.128533363	0.136493951	-0.11775896	-0.003607542	-0.08961682	-0.146902815	0.01704385	0.05891034	0.016010774	0.101532951	0.033184867	0.136970744	-0.00613664	0.157415196	0.26021719	0.144173756	-0.112088747	0.031111823	-0.114824533	0.093512781	-0.00024753	0.080974326	-0.082365483	-0.094678141	0.04353286	0.014656664	0.005217654	-0.148548588	0.025467506	0.049820967	-0.037726104	0.027719026	0.130442902	0.113195464	0.026039911	-0.174748763	-0.02331136	0.040983617	-0.017694127	0.141327664	-0.138875619	0.063592553
RAMIPRIL	0.074992552	-0.129040435	-0.017734248	0.165785983	-0.053272359	-0.023949681	0.04866346	0.074006774	0.031605315	0.032063689	-0.047401141	-0.013111309	-0.136919051	-0.101972565	-0.04641578	0.040933479	0.028230062	-0.11076954	-0.013753183	-0.09648481	0.153493628	0.167320579	0.086886399	0.013510765	-0.045696285	-0.181341171	0.017624658	-0.207674041	0.063370831	-0.068897784	0.038097572	0.068050742	0.060044896	0.065328457	-0.132594809	0.035191152	0.04862196	-0.110907458	0.022668831	-0.080247127	0.227505893	0.081894025	0.061905641	-0.041729607	0.09192837	-0.056097068	0.034076195	-0.207704306	0.215262294
RANITIDINE	0.89366281	0.646175981	-0.180651516	0.827013969	-0.031024996	1.03377676	-0.524817586	2.31318188	-1.22810471	-0.801321268	0.324302614	0.717765272	-1.12500298	-0.479913056	-0.403125316	-0.834718823	1.35554111	0.258266509	1.02665675	0.352272928	1.77351367	2.10780334	1.39358521	0.6449067	0.054857936	-1.11288083	1.61315227	-0.182012692	0.999757111	-0.444517374	0.199842885	0.490701258	0.098856628	0.820978999	-1.98805892	0.485487282	1.76006699	-0.806261539	0.907200098	-0.187354743	1.01472187	0.10830351	-1.09858942	1.41420484	1.47118521	1.36121619	0.143983901	-0.53472656	2.37750721
RANOLAZINE	0.534279585	0.286930829	0.15121609	0.391135871	-0.186934724	-0.244920552	-0.041643068	0.143863395	0.242020085	-0.52790159	0.04034492	-0.442840993	-0.452649266	0.209740818	0.183825016	0.203346729	0.066898227	-0.350997627	-0.4075284	-0.069598936	0.268921047	0.529368281	0.005739653	0.045492109	0.519965947	-0.246550336	0.098220483	-0.508465886	0.168842539	-0.258405328	0.424806297	-0.027024968	-0.091115892	0.341054767	0.222667769	-0.172932357	0.238091752	-0.080080688	0.421941221	-0.375158161	0.173570871	0.028267048	-0.028406983	0.061164659	0.086666286	0.311684102	-0.33970654	-0.247569829	-0.082903929
RASAGILINE	0.148909733	0.137054667	0.062143087	0.029843271	0.00523762	-0.175082564	0.002285575	0.010667238	0.114095233	-0.085608482	-0.0470815	-0.107056022	-0.129282251	0.050624643	0.18654494	0.060185775	-0.050123647	0.088789783	-0.018921735	0.103958212	-0.088702485	0.052385237	0.26762256	-0.071517319	-0.075058751	-0.214767352	0.042598702	-0.312837213	0.070882328	-0.12427748	0.429897428	-0.056168202	0.055190377	0.116841547	0.089661896	0.067148216	0.260646969	0.035689097	0.156987965	-0.071709529	0.040413834	0.063346982	0.232721314	0.1164058	-0.024383524	0.30608359	-0.097907618	-0.200921416	-0.086070605
RIBAVIRIN	1.43118	1.38800454	1.72805274	0.592363358	0.732337117	-1.08518803	2.25005341	3.3384881	-1.60693347	-1.26858318	0.166439325	0.162260577	-0.56302315	0.468235523	0.525210679	-4.04488134	3.06437635	-0.19950287	-1.08050621	2.37639856	1.24104798	0.007776404	1.89545941	1.59182525	1.58167911	-0.525788009	1.68219614	-1.04438293	1.81422544	-0.315429449	0.198251992	-0.198236123	2.10529017	-0.001868221	-0.954356492	1.71671736	0.697987914	1.40739918	0.032660242	1.67768407	0.421100736	0.741426349	-1.46725655	1.95897341	2.88460827	-0.578011751	-0.962219536	1.0273304	1.83064044
RIBOFLAVIN	0.879459262	1.70685863	0.585316777	-1.70480239	-2.72532344	2.6998136	-0.297923028	1.62900627	0.881970823	0.718971252	0.824785769	1.1223985	-2.3198421	-2.33528447	1.56426167	-0.132389709	-0.350532442	0.416138649	-0.150988936	-1.49609482	0.059653286	-0.508574903	1.73255515	2.15167308	0.161148638	-0.703901291	1.35550678	-1.90579164	2.54339051	-1.16532516	0.23718141	1.44476044	0.235275149	-0.575806975	0.44151932	0.277876496	1.66067111	2.10215378	1.31253636	0.589121878	-0.612212718	0.622601748	0.354286551	-0.63307184	0.530538142	1.13173735	0.191611826	-2.15207458	1.05160904
RIFAXIMIN	0.13352637	-0.041650951	-0.122914925	0.2905536	-0.320340753	0.558833063	-0.124261849	0.909699023	-0.271735698	-0.406939894	0.422437936	0.269978255	0.112130985	0.294444263	-0.182669088	-0.346894413	0.066217937	0.37779662	0.195970416	0.197766945	0.799003243	0.773096263	0.205850825	0.062851273	0.519143283	0.022727676	0.227833807	-0.30354768	0.448973656	-0.118949406	0.049411345	0.291113824	0.56267786	0.648683965	-0.356065899	0.065128356	0.034111098	-0.055805378	0.04903882	0.687302649	-0.136056796	0.149958849	-0.175986096	0.280505121	0.392612696	0.478670806	0.155710161	0.248535767	0.098103844
RILUZOLE	1.2277261	0.113136239	0.037000731	0.498780489	-0.880838037	-0.642773151	0.313475877	1.29906297	0.161531508	-0.731845438	-0.245897487	-0.407716215	-0.794779599	0.491286993	0.579830468	0.396491706	0.761207283	0.378137261	-0.149090201	0.644419372	0.468270093	1.45391405	0.00093627	0.005523315	0.072043128	-0.593986869	0.341770738	-0.736804724	1.11097252	-0.323108494	0.854078293	-0.276613802	0.074868389	0.692044437	0.058501706	-0.977233469	0.43337059	-0.358683348	0.671872377	-0.484373033	0.148286492	-0.392387003	-0.174622878	0.451776534	0.585651278	0.719810903	-0.580309153	-0.227510095	-0.182988986
RISEDRONATE	0.420658767	0.485573709	0.045753647	0.853095531	0.159421518	1.45494735	0.165703997	2.08844376	-0.006387694	0.578232944	0.935368359	-0.883822143	-0.509394765	-0.05970547	-0.48250562	-0.950663269	0.101203933	-0.495864481	0.490300626	0.584949076	0.704031765	2.8029871	0.55301553	1.25614524	0.482863218	-1.35519016	0.590820432	-0.983234465	-0.004102672	-0.526778936	-0.146260723	-0.702367842	-0.153492913	0.309804916	-2.04731011	0.448959291	0.277929515	-0.495362014	0.758187592	-0.497815251	0.650508583	-0.338951498	-1.90736699	-0.416162372	1.41150904	0.293066233	0.668495536	0.345788866	0.776188493
RISPERIDONE	0.957354605	-0.473782659	-0.001675396	-0.260846734	-0.082458802	-0.843085289	-0.401160747	1.02463734	0.311277211	-0.492478192	0.113896765	-0.331683785	-0.296870589	0.334335089	-0.421461105	-0.533573866	0.799733996	0.246040419	0.444639832	0.9850263	0.291064322	1.40194237	0.662099063	0.065875329	0.029666033	-0.803948164	0.052924749	-0.141901016	0.421107948	0.234280303	-0.209804058	0.04478487	0.277236491	0.22518222	-0.102007054	0.006898879	0.729006886	-0.352182597	0.462015241	-0.166630924	0.875658691	-0.078880943	-0.054172296	0.410277575	0.32283023	-0.09788768	0.557272971	-0.286607057	0.997308314
RIVASTIGMINE	0.083164237	-0.10375917	0.093398862	-0.064829901	-0.036910642	-0.131178483	-0.133616179	0.06726186	0.053766903	-0.079363115	-0.029106885	-0.099778704	-0.077937417	0.03400116	-0.091726817	0.005688411	-0.074519448	-0.004745408	-0.024590198	-0.026575927	0.09130951	0.123359978	-0.069275163	-0.009228697	0.00986647	-0.152044207	-0.085033521	-0.107932046	0.04809368	-0.028805224	0.066333421	0.062510029	0.000771567	-0.040399008	-0.096432909	-0.06468074	0.177909628	-0.069516771	-0.038153533	0.017495541	0.067621909	0.042629667	-0.045526993	-0.036512822	0.06443271	0.132464543	-0.02765708	0.047389068	0.021885244
ROPINIROLE	0.048193701	-0.012022672	-0.008968753	-0.009097868	0.032086954	-0.023808558	0.017439839	0.016430121	-0.018808398	-0.017733332	-0.052113358	-0.038544383	-0.065104999	-0.013392299	-0.010254924	-0.009931004	-0.013444741	0.007541904	0.049694121	-0.047877822	-0.027472094	0.025767932	-0.014059627	0.006215174	-0.013217781	-0.014281402	-0.032881811	-0.075765632	-0.06931629	0.051407579	0.021934943	-0.013836683	-0.012401188	0.027683059	-0.052890588	0.012458539	-0.042573761	0.004879634	-0.034996316	-0.007355886	0.015841091	0.009281287	-0.029771971	-0.01946084	-0.00631764	0.053069703	0.004823837	-0.074602313	-0.006287603
ROSUVASTATIN	1.15388215	-0.267286658	0.163241819	0.311950862	-0.848695278	0.316606581	0.659454882	0.577973425	-0.420432985	-0.199075505	0.061534468	-1.5665195	-0.796824276	0.116141722	-0.696651101	-0.496095449	0.219663456	0.233416274	1.00211811	0.474133641	0.509284198	1.16509378	1.05949712	0.426606566	0.272044629	-0.364609957	0.50138545	-0.316890299	1.46743369	0.194325462	0.285026461	0.393642485	-0.377039284	0.079663038	-0.226303637	-0.529329121	-0.090014592	-0.165633738	0.435188562	-0.398722708	0.232418761	0.400354892	0.247793466	0.497728556	0.622689664	1.10900474	0.668891728	0.30964157	-0.079086781
SALBUTAMOL	0.527728856	-0.242338806	0.108010039	-0.020831928	-0.48039344	-0.295985878	-0.204673678	0.800365627	-0.068633467	-0.634560466	-0.255703419	0.229745269	-0.464508086	0.111264162	0.114662312	0.188172862	-0.048865389	0.028488411	-0.322615832	0.652480125	0.158346146	0.386398792	0.507122099	-0.050381631	-0.009286407	-0.148540944	-0.170555741	-0.098915145	0.127824768	-0.369141072	0.29726547	-0.14278844	-0.282927543	-0.348192722	-0.279232621	0.005217986	-0.087772936	-0.211536705	0.100163653	0.001287567	0.353960037	0.617127299	0.190875843	0.401074439	0.314626455	0.204544231	-0.200529546	-0.683422446	0.389918178
SELEGILINE	0.071817212	-0.10743051	-0.04418432	0.016722927	-0.039900724	-0.272634536	0.193580568	0.077918179	0.114635997	-0.146810383	-0.17329745	-0.046210386	-0.151379541	0.05200104	0.283826888	0.054886539	0.10895858	-0.049174979	-0.018291805	0.132347748	-0.030199077	0.189443141	0.28876996	-0.014740945	0.09459579	-0.192414165	0.322644651	-0.200158417	0.157319635	-0.025228931	0.29313916	0.015612838	0.341852337	0.042435847	0.096163049	0.051859118	0.186509103	-0.100371145	0.141799167	0.009033523	0.046151586	0.178479329	0.314278066	-0.112896532	0.18823424	0.19126147	-0.133270964	-0.107248835	-0.096976452
SERINE	-1.67205799	0.642894626	-0.91533792	0.852198839	0.429495037	-2.73884702	1.75458026	-2.05182147	0.941186011	-3.39375281	1.00258553	2.78031826	3.03556323	2.12669468	-1.88392532	0.915748358	-1.77460337	3.13436317	1.52371025	4.39829969	-0.862328649	-4.99254608	2.81174731	-1.38169074	2.57810307	-3.1605072	0.892234206	1.09637487	1.91632378	-0.444104433	0.328658253	-3.04976845	3.33016348	2.20679593	-0.244395912	0.297338784	0.267970562	4.14007139	1.62442982	1.18674982	3.19758582	-0.499145091	-2.25977874	-1.08830535	-1.50395226	2.02292299	-0.674046099	-4.17323542	-1.09109473
SERTRALINE	0.862718403	-0.359586686	0.094557338	0.030614419	-0.557966352	-0.61140883	0.075974703	0.346290022	0.397373974	-0.415569782	0.036719866	-0.244704723	-0.205010846	0.148432076	-0.741137624	-0.462416381	0.388662189	0.060443647	0.09220279	0.593155921	0.699633241	1.57134116	0.352597177	-0.327506602	0.45570612	-0.506615162	0.350780845	-0.157901451	0.548853517	0.276806831	0.485257685	-0.330714196	-0.04916019	0.22486566	-0.415123254	-0.459310114	0.711794436	-0.548675776	0.352487922	-0.118050404	0.532915771	0.005821677	-0.23730886	0.680542648	0.192620739	0.488479495	-0.282312483	-0.219087705	0.806573153
SILDENAFIL	1.77955365	0.41314283	0.448003769	-0.00125719	-2.87328506	1.63770986	1.40749633	1.98342741	0.776565433	-0.048178688	-0.341316491	-0.597271085	-1.86075819	0.550004721	0.523346364	-0.841518283	1.39597118	0.336168855	0.266443461	1.28561294	1.81301999	1.56807852	2.33078861	1.43056524	0.461692363	-2.5226047	1.52000046	-1.24568176	1.62817824	-0.826349199	0.311459959	0.003677045	0.619307637	0.536159515	-1.67224956	0.22455661	0.615034044	-1.05468976	0.838526666	-0.763311446	0.969454765	0.281218022	-0.461987287	1.04607236	0.796878934	1.05025256	0.35394153	0.440063566	1.69426036
SIMVASTATIN	2.49185205	0.134145558	1.12238431	1.09576631	-1.17030084	0.465907633	3.00196695	1.39050758	0.786302328	-0.619957685	-0.079315551	-1.51047587	-1.74298286	-0.927900791	-1.38488603	-0.592621982	0.3886756	-0.871520579	0.802034557	0.595927656	0.385478139	3.68222284	0.233404294	-0.003267307	1.00400126	-0.728948057	2.04970932	0.131133601	3.25569463	-0.215610459	0.595168352	-0.665490746	-0.300323963	0.843101561	0.293992251	-2.31478381	-0.905295193	-1.67476928	1.2917738	0.399380445	0.64798069	-0.091084704	-0.845055401	0.116328947	2.27309132	2.12479401	-0.713970482	1.02644444	1.80261374
SIROLIMUS	3.2456882	-0.304177463	0.580417931	0.271826565	-1.82267904	-0.250123829	1.24753249	2.44687343	0.057713404	3.84603357	3.62449098	-0.579031885	-4.12292624	-1.67322505	0.779946566	-1.5901804	1.90699065	-1.09367859	-0.7234056	2.87194896	0.406426847	1.31797254	0.262140244	1.34096491	0.255807489	-1.04348969	0.811652601	-1.83340847	2.61037731	0.664598048	1.38075495	-1.71979451	3.15943384	1.63860023	-1.24724317	1.53352129	-0.005045624	0.226935521	0.335696727	-1.03387666	-0.532668412	1.60257804	-1.0179888	0.689637899	1.2047714	1.88346791	0.750473738	0.558550119	0.520512044
SORAFENIB	5.71050835	1.0609026	2.70463204	0.531948805	-2.18583226	-0.044072107	3.10730743	2.41757417	-1.80461073	2.40419316	1.50104713	-2.84815621	-0.096753337	-0.457043499	-0.949395001	-2.75144386	1.91150081	-1.25618911	-0.289627701	1.59201658	2.2205708	1.85713947	-0.375676394	1.4202646	2.07934976	0.341070652	3.29230976	0.194417551	1.58067524	0.758600235	1.0983851	-2.54957128	2.45042753	0.1569857	-0.583260775	0.68233043	2.10954571	1.44096971	2.24487662	0.083375819	1.53971148	0.908723354	-2.15392375	1.95483816	0.355813295	2.1164248	-1.24214256	2.64585781	1.43032551
SOTALOL	0.105637111	0.031972211	-0.117245898	0.00114885	0.035968058	-0.090642341	0.017379906	0.167574242	0.103548713	-0.20812206	-0.007411208	-0.006236028	-0.27990514	0.075453885	-0.052128021	0.059689593	-0.049019996	0.025915092	0.052187681	0.14009054	0.079398654	0.152732745	0.222495228	-0.060110971	0.045720063	-0.064290404	0.080115043	-0.171396166	-0.050771065	-0.038359098	0.125368372	-0.08684925	0.028494293	-0.080882989	-0.160826787	-0.053918157	-0.160178259	-0.135662615	-0.020482056	-0.067725495	0.161884502	-0.063406773	0.015210108	-0.00414883	0.07443507	0.011193262	-0.161542431	-0.157323107	0.094399013
SPIRONOLACTONE	1.39782703	-0.140047953	-0.283245206	-0.109217502	-1.16255891	-0.476688594	0.579725325	1.71881986	-0.097209796	-0.363713801	-0.046330746	-0.623664677	-1.87552297	-1.14773285	-0.795530379	-1.46803677	0.383400828	0.230433807	-0.706756294	2.04080391	1.83884776	1.62827575	1.8636359	1.03959405	1.05747283	-1.53097594	1.70272112	-0.205965906	1.42596948	-1.39237893	0.249873504	-0.265076309	1.79281378	0.92509228	-1.21928823	1.36315536	1.50677705	-0.498706341	1.11638141	-0.139793411	0.390759468	0.882971585	0.625500321	0.257078588	-0.071452461	0.259297192	0.907063186	0.510632634	1.24632037
SULFAPYRIDINE	0.13206467	-0.11828395	-0.145205602	0.111389332	0.118320882	-0.058006	-0.007222003	-0.017693922	-0.050627668	-0.099652186	-0.015437286	0.083641544	-0.023634102	-0.078426525	-0.020714512	0.033315823	0.056090489	0.043273337	-0.004709651	0.180770919	0.046143781	0.102289557	0.382669687	0.123300627	0.087382332	-0.052216839	0.101923183	-0.0735121	-0.1006874	0.078742363	0.156959221	-0.062465847	0.019345919	-0.002708362	-0.054578412	-0.063880801	0.134379625	-0.173057526	-0.107758299	-0.025294507	0.173793539	-0.098137237	0.004536277	0.060631048	0.083112001	0.017997909	0.099471018	-0.164123416	0.083237559
SULFASALAZINE	1.90657139	0.415279031	0.049842592	0.235699505	-0.349029511	-0.026750471	-0.139661208	1.10889626	0.277319044	-0.819464922	0.299129307	-0.549934924	-1.02237737	-0.224982634	0.032887172	-0.249035195	0.702651143	0.434117526	0.405660331	0.783566475	1.32014585	0.877033532	0.594321132	0.636569917	0.474709034	-0.973037124	1.20814884	-0.916224182	0.822972834	-0.242472365	0.575423479	-0.185052246	0.080508456	0.407130599	-0.794719577	-0.403835058	0.929881096	-1.29810643	0.315467715	0.097411759	-0.169605151	0.061518356	-0.25418669	0.866881132	1.22485566	0.97840476	-0.148524642	-0.398789167	0.517150581
SULINDAC	2.01609421	-1.11182988	-0.049048238	1.13000703	-1.40970707	0.939754784	1.84298539	1.39309335	0.053924933	-1.96544349	0.088179454	-0.445147872	-1.91681719	1.11044204	-0.971907139	-1.84365189	-0.375101924	-0.843946517	0.135101497	0.239250302	-0.293135405	2.76944995	-0.391516507	1.46041727	0.613057196	-0.499236822	2.87698269	-1.94649732	1.10691619	-1.57150865	0.411356628	-0.711249948	1.81278777	0.425410002	-1.21922815	-2.39789748	1.44145381	-3.45773888	1.18421531	1.50857449	-0.002644065	-0.194835648	-0.888587117	1.55799162	1.83543801	5.15248489	-0.977658689	-2.2498858	3.37182069
SUMATRIPTAN	0.078544915	-0.033722706	-0.050801408	-0.245406792	-0.18701531	0.029069055	-0.096575968	0.432813555	0.33081463	-0.322283745	0.019085383	0.046147313	-0.211336046	0.141314253	-0.119338527	-0.008018477	0.358334124	-0.01574111	-0.114566408	0.182082564	0.562004864	0.271084368	0.462966859	0.018634915	0.061731789	-0.51443541	0.154543102	0.004294478	0.288439631	0.095407985	-0.132715434	0.016397759	0.000886286	-0.068828978	-0.445162743	0.211586401	0.196724012	-0.005601023	0.169836372	-0.143314257	0.31178537	0.347403616	-0.076892808	0.135473177	0.020331135	0.047858559	0.046092838	-0.322169513	0.179935053
SUNITINIB	5.06065702	0.154107153	1.83210528	1.02491879	-2.71461773	-0.436680913	2.37564135	2.66733122	-1.67082334	2.84354544	1.51934719	-4.28804779	-0.413701653	-0.768117547	-0.825043142	-2.58082223	1.31263363	-2.16847754	-0.431078821	2.58429646	1.5386188	0.644287586	0.534785807	-0.328148127	0.887683809	-1.0553658	2.72350335	0.3695907	1.29995179	1.72735131	0.206181958	-2.34723186	1.85940707	1.3739506	-1.96649218	0.754356444	1.92735839	0.381292194	1.39517951	-1.07533908	2.0659852	0.622726083	-2.40610409	2.21639848	0.362357259	2.46966553	-1.04514551	3.8630023	1.97282326
TACROLIMUS	2.1119833	0.703773677	0.330259115	-0.273467988	-0.685516953	0.960452974	-2.19783163	3.61948657	-0.05297954	3.05275559	4.36162329	1.47956717	-3.82599139	-2.47426462	1.16600716	-2.63709617	2.88029599	-0.862996519	0.686175644	1.87278008	1.41508925	2.58301568	2.17866993	2.15665531	0.644889534	-2.11335611	1.89827442	-1.2820015	2.91831493	0.749021947	1.69198704	-2.23203921	0.955335498	1.22612751	-0.187569976	1.97011185	-0.835182905	-0.135037288	0.095441483	-1.66201234	0.277571857	1.43875289	-0.503744185	-0.22283566	2.73832369	1.22746611	1.91054153	0.672056198	0.360158324
TADALAFIL	1.12555695	0.625392556	0.309404165	-0.044490155	-0.946148694	0.255056381	1.2799021	0.909606159	0.28894949	-0.336277217	0.21621047	-0.080335081	-0.414998442	0.040967897	-0.267581999	-0.483101696	0.410655469	-0.241370678	0.573189855	0.355508745	0.455024183	1.36002409	0.76741755	0.565247893	0.520008326	-1.50525379	1.04598784	-0.495640576	0.94936353	-0.257793903	0.694054484	0.60690558	0.75181663	1.00885665	-1.04150808	-0.227902561	0.212926641	-0.191563293	0.78867811	-0.523780763	0.510649502	0.483043373	-0.026284942	0.472726077	0.815453947	-0.038770225	0.260566175	0.336182356	1.21960092
TAMOXIFEN	2.95344734	1.55240762	-1.78373718	2.28400254	-3.56137681	2.40748596	4.70841932	2.64135575	0.278050989	3.38969898	0.458851069	-2.31791663	-2.67782736	1.06792688	-3.5906446	-1.69039094	-0.158313975	-0.660320163	-1.08589256	4.84982967	2.91652942	5.3141017	2.80047011	5.01862383	0.503484428	-0.526874185	1.48045933	0.911909819	1.95457506	1.28717434	0.916697145	-1.46903098	3.64721537	1.84187937	-1.35499048	-0.614145458	1.75059628	-0.658306539	3.46016526	-1.15248966	-0.030590667	1.44002593	-0.001601721	2.42866302	-2.20086145	1.89599717	2.16844964	0.479418248	1.48783052
TAZAROTENE	0.758300483	-0.169132426	-0.775698185	0.876540303	-0.192563742	-0.825591922	0.554564178	1.13551402	-0.141426414	0.997160137	0.052157588	0.137345463	-0.329378068	-0.09541332	0.53690213	-0.032303762	0.583432913	0.249112025	-0.31000948	0.736686409	0.377272785	0.871480107	1.2175746	0.421078056	0.695334554	0.171809345	0.66057539	0.092869513	0.835537553	0.287501872	-0.616625369	-0.158941656	0.076349273	0.030529175	-1.133412	-0.475157052	0.509160161	0.122764573	0.000434186	0.89312309	0.357765853	-0.12208806	-0.554021239	0.731607854	1.6701889	-0.284478664	-1.32304871	-0.074042767	0.505884111
TELMISARTAN	0.947434843	-0.266882956	0.159850582	0.15365535	-0.714125276	-1.08004439	0.973034978	0.974441946	0.152717084	0.020658899	0.011512986	-0.623250306	-0.94286412	-0.33703059	-0.479766876	-0.121991768	1.18428183	-0.090202771	0.023169268	0.35735777	0.317982763	1.26261353	0.303634703	-0.136784479	0.093337849	-0.302866757	0.336767673	-0.173522919	1.06031907	-0.00622041	-0.439872414	-0.087019034	0.070032142	0.44109562	-0.774977565	-0.665424228	0.218299791	-0.522713602	-0.228790209	-0.157374918	0.745556891	0.142976239	-0.165526688	0.155531481	0.002701177	-0.039228339	0.047571931	0.059462268	0.512706816
TESTOSTERONE	3.05027246	-0.680332303	3.38127756	-0.024722127	-3.79980612	1.75509608	-1.07018638	2.06706691	3.89878988	1.88127506	-1.4788866	-1.21643806	-4.50999832	1.35036051	-0.369605839	0.793779373	-1.27633023	0.034010369	-2.82643366	4.03354263	2.27843475	1.05587673	4.89027357	2.05451107	1.23097038	-2.65273213	1.16487074	1.12564373	5.36013365	-1.64567399	0.517141402	-2.67408133	-0.593199849	1.67925692	-3.28830266	2.24654984	1.27434564	-1.48893154	-2.17508197	1.92295635	0.258253694	5.12288761	1.90601575	2.5894649	-1.0551219	-1.82847154	1.24789047	-0.728371859	0.696751475
THALIDOMIDE	4.12962723	2.18086958	1.91242981	1.78307331	-0.530770421	-1.04289687	0.035959363	1.95143688	-1.02929997	2.70327449	2.53480649	-0.589074612	-3.06061792	-1.53940105	1.17268944	-1.97609675	0.964638174	-1.53957748	-0.529915035	2.58261156	1.91439366	1.90533662	1.37170291	2.8059237	1.05278885	-2.58226371	1.55165541	-1.85502982	1.09719813	0.844016612	0.125705317	-1.72229934	1.10356331	1.87051284	-0.506355047	2.61981678	1.67589509	0.577490449	0.75529784	-0.244282544	-0.119531631	0.621752679	-0.66893661	-0.259613186	2.96376562	1.47320771	0.45205012	2.28997421	0.567989767
THEOPHYLLINE	2.80213475	0.797443628	0.56595099	-0.406998783	-1.1394999	-0.45311591	1.14474118	1.56652904	0.466364503	-2.05781031	-0.012990313	0.42444399	-1.69122732	0.562483132	0.734809041	0.884475768	0.996978641	-0.479985833	0.646329522	1.50928748	1.61175549	2.03836179	1.38836253	1.11667752	0.225776613	-1.52474189	0.983726859	0.456337631	2.8563633	0.617919564	1.1714642	0.154069155	-0.297151268	-0.33002156	0.73010987	-0.687953413	1.45598686	-0.621278644	0.047605146	-1.37707853	1.30081809	0.76555419	-0.756081522	0.155908003	0.829993188	1.72172678	-0.814629674	-0.490806073	1.69548726
THIAMINE	2.85156655	2.03572845	-0.24720338	0.168432519	-1.46630824	3.78057647	-0.080118619	0.352300763	1.97670269	0.071463816	0.115562201	0.300709128	-2.46180439	-0.038254827	0.727156878	2.290483	-0.966941476	-0.207118213	-2.09971476	0.11508964	-0.324242324	0.523286581	1.35774088	1.8554641	2.69423366	-0.893739343	1.22763145	-1.02828467	2.90343785	-0.854427814	-0.008893123	0.247536495	0.639872849	0.091982119	1.56719863	0.828153372	1.61458457	1.63722837	0.898589671	-0.043096401	0.840367258	0.944189966	0.289378107	1.082147	1.39716566	0.876579285	-0.021105496	-1.38812613	0.917274475
TIAGABINE	-0.048079189	0.017590879	-0.103329338	0.080476694	-0.038455013	-0.15810506	-0.058479819	0.079172805	0.009425448	-0.023451148	-0.063465998	-0.231549665	-0.1532868	0.073612593	0.04842915	-0.092336573	0.085894354	-0.031956554	0.204026431	0.062604293	0.015137315	0.111606084	-0.01579796	0.002988902	-0.076396182	-0.047598947	0.038372789	-0.107326634	0.068830907	-0.056269534	0.076500118	-0.053593546	0.057819583	-0.053426065	-0.075161241	0.126591772	0.018646764	0.027855342	0.113974772	0.027766574	0.073123612	0.071747407	0.024223195	0.161271006	0.07129658	0.020613233	0.188975215	0.026871486	0.015986078
TIMOLOL	1.11416471	0.575133145	-0.949428916	0.047605563	-0.388996422	0.438111097	1.11702931	1.39676368	0.492686331	0.156964272	0.143852755	-0.071712516	-0.80038476	0.082544386	0.318430036	-0.725485206	1.24516618	0.329915434	0.072396115	0.836909235	1.01533484	0.87827903	0.546483457	0.440833837	1.15220237	-1.18217719	0.23714833	1.07268107	0.996356428	0.716781437	0.796604812	-0.474187464	0.505187511	-0.332855999	-0.903265536	0.476411313	-0.446119785	-0.001656954	-1.12641466	-0.012134993	0.022685217	-0.370157003	-0.325468242	0.59878397	-0.052881517	0.044095829	-0.179646328	-0.17735067	1.58160388
TIOTROPIUM	0.625113726	-0.259049416	0.253940463	0.219733596	-0.538225412	-0.030885059	0.12659961	0.687624097	0.096368387	0.030088019	0.085740738	0.447777569	-0.24888517	-0.112933151	-0.517249942	-0.25583303	0.433050632	-0.349000841	-0.169823959	0.07893648	0.493430585	0.197805673	0.209959865	0.172551036	0.054850325	-0.190183982	0.237580091	0.073265992	0.173482925	-0.151231125	-0.295713902	-0.362813801	0.420700639	-0.060002383	-0.214266554	0.099608608	0.033653647	0.424538732	-0.35329172	0.25254041	0.130669802	0.181572199	-0.261537343	0.551704943	-0.019010978	0.414932936	-0.079256341	-0.300599694	0.439746767
TIZANIDINE	0.023102243	-0.099629283	-0.049956929	-0.068140999	0.051123291	0.048889719	-0.053485967	0.025410868	-0.038922586	-0.02829165	0.003361912	-0.038818188	-0.026911896	0.001956581	-0.052051649	-0.01764694	0.077008665	-0.034103237	0.072527163	0.092766233	0.09767665	0.14823778	0.115544751	0.032884408	0.059541881	-0.061613057	0.069201469	-0.061782319	0.000384201	0.001541133	0.120326869	0.042689551	0.055237122	0.043475065	0.057351265	-0.019115455	0.077172972	-0.013091903	0.010049651	-0.039352808	0.108073771	-0.094466783	-0.024913805	0.042206802	-0.001720477	0.139012098	0.078579739	-0.017620064	0.08375328
TOBRAMYCIN	0.834166288	1.33060539	0.951847374	0.16871056	-0.420410663	-0.146191195	0.02052453	1.16650331	-0.297499925	-0.327919573	0.824950337	0.712488413	-0.364840686	-0.231823355	0.611552954	-2.05625176	0.571250558	-0.7404567	0.497966796	0.442482173	0.861406565	0.199566424	1.73009408	0.498617321	0.609620631	-0.764068007	0.368695885	0.032802425	1.25510108	0.986771524	-0.238273427	1.15665317	0.223761871	-0.412204504	-1.01046884	1.40330029	1.06300771	0.421071023	0.167172402	-0.773077011	-0.276769578	-0.079719774	-1.4664973	0.446642607	1.11448443	0.30445081	0.294558555	-0.310694486	0.577248931
TOLCAPONE	0.242528588	-0.0625019	0.060149755	0.045626536	-0.103894144	-0.039709892	0.104239874	0.163959488	-0.1280379	-0.111737236	-0.004380769	-0.250379205	-0.087044977	0.017768068	0.013211588	0.065391868	0.062619343	0.119948223	0.134065717	0.030353125	0.051223885	0.114487618	0.224802479	0.013672095	-0.0177412	-0.184757248	0.053092696	-0.171242669	0.118308902	0.165212974	0.258688837	0.03744816	-0.128109738	-0.034762219	0.214551747	-0.252118915	0.035504416	-0.04058519	0.019577514	-0.047757074	0.164681092	0.102698945	0.18440032	0.0523002	0.03226722	0.206818283	-0.181023911	0.04327086	-0.061367389
TOPIRAMATE	0.524671972	0.045668691	0.0995913	0.299704999	0.165278479	-0.809579015	-0.235442534	0.586166084	0.147256285	-0.212768719	-0.027235331	-0.499235094	-0.453837126	0.209486797	0.397078246	-0.359036267	0.43567732	-0.148883626	0.262407482	0.543333828	0.394740731	0.864948988	0.214843214	0.520425022	-0.151892334	-0.937981725	0.371742874	-0.382322878	0.256774604	-0.660225451	0.211070463	0.296431869	0.571661949	-0.112151809	-0.51546973	0.326042652	0.483998299	-0.608018219	0.287616849	0.081200562	0.153800681	0.284429729	0.02311559	0.074927524	0.452904463	0.317010462	0.351078331	-0.758606136	0.368999392
TOPOTECAN	4.25124454	2.94187188	0.441450119	1.46930134	-1.79798472	-1.71947825	0.529224932	2.17582035	0.539280176	2.67463851	0.743750811	-3.8653264	-2.13668156	0.169133529	-0.959404707	0.368280679	0.448463053	-1.61673903	0.276013523	2.22798061	2.14085627	-1.03445923	1.46874499	0.301202387	2.32382464	-1.84398353	2.28387952	-1.47934103	2.76224232	3.9741416	0.202070639	0.071618296	0.120403126	-1.76794684	-1.6552608	0.207480416	2.92058659	1.25615823	0.272001714	-2.70138097	1.08460367	-0.274681419	-2.20467257	3.37854576	0.9400087	0.740462244	0.26734668	1.81225169	-0.6808061
TRANDOLAPRIL	0.035951056	0.008154419	0.003841644	0.021824846	-0.017616291	-0.020801606	0.046824094	-0.038800452	0.01652227	-0.01062612	0.010198946	-0.042214759	-0.004643668	0.004523168	0.000793381	0.015891627	0.018648803	-0.040136792	-0.01329498	0.008381547	-0.023143522	0.04511134	0.057563677	0.009715466	-0.03429294	-0.03912016	-0.012686694	-0.069966011	-0.002622183	0.055627368	0.013710648	-0.019362114	0.022859817	-0.004666212	0.041167609	0.033201225	-0.024317887	-0.042905863	0.003286793	-0.02925724	0.049745128	-0.03445252	0.021655465	0.040916216	0.010814255	0.032928772	-0.001013404	-0.007104947	-0.008644638
TRANEXAMIC-ACID	0.367694139	-0.215331793	-0.921890199	0.323226154	0.018891618	0.267547339	0.211101621	0.995895803	0.539516866	0.506165922	0.78450948	0.361943454	-1.72082508	-0.034120418	-0.147338346	0.179489702	0.259690672	0.480635226	0.369865954	0.819796383	1.42129135	0.667532802	0.860140324	1.20980358	0.27570045	-1.08231187	1.38691652	0.349285066	0.274183124	-0.262118727	-0.623696983	-0.446738899	0.239918351	0.633081794	-1.05289721	-0.109511666	0.568089545	-0.043243717	-0.887917578	-0.762264669	0.092598192	0.92904526	-0.35084489	0.489103168	0.494961441	0.156571046	0.154341742	-0.001880295	0.660912335
TRAVOPROST	0.018829672	-0.011258675	-0.065098003	-0.019349363	0.012669489	0.001792999	0.011262603	0.047353484	0.023590382	-0.024796011	-0.014648178	0.003978995	-0.042814471	-0.00378132	-0.012791124	0.060429812	0.009096232	-0.012986689	0.01739005	0.002250254	0.059986655	0.064118244	0.013274559	0.023387961	0.007639068	-0.06428355	0.025025364	-0.068240032	-0.031646393	-0.003353026	-0.037556432	-0.028699033	-0.00061245	-0.012708982	-0.01596698	-0.003545051	0.023976704	-0.041080903	-0.038318683	0.013176835	-0.02759588	-0.014547467	0.023343779	0.020784419	-0.030359853	0.054474775	0.010617591	-0.002840962	0.061090551
TRAZODONE	0.392275035	-0.157962918	0.040009297	0.007666308	0.048282914	0.110661507	0.112086512	0.398998767	0.090939529	-0.171748906	0.121045649	-0.227213562	-0.147058263	0.122247882	0.054727837	-0.053011041	-0.088193364	0.033842646	0.159005031	0.02597064	0.180908173	0.384959847	0.384311318	-0.037255678	0.194629267	-0.239961922	-0.058837637	-0.052524515	0.095766954	0.253767163	0.139625132	-0.115931801	0.194135144	0.054327563	-0.323462963	0.063982926	0.169265389	-0.638639629	0.044278257	-0.262268871	0.184014305	0.080270827	0.045658391	0.338124305	0.266658336	0.058925904	0.140595421	-0.278197616	0.227875799
TREPROSTINIL	0.103064299	-0.018655622	0.010400954	-0.048770368	-0.031834714	-0.060157631	0.114667304	0.130169898	0.04739235	0.059045266	0.010853293	-0.104977496	-0.061208874	0.025816158	0.165094435	-0.010569176	0.048671354	0.054558575	-0.007314428	-0.047952712	0.085401736	0.157369226	0.099265531	0.112823062	0.073464096	-0.049359813	0.029010555	-0.143340871	-0.004933097	0.009606821	-0.034847301	0.011523079	0.021676498	0.032044258	-0.067647994	0.223528773	0.054684598	-0.068098687	-0.024886321	-0.119427986	0.080877215	0.044869091	-0.144690856	0.082639456	0.126708448	0.172128022	-0.007840353	-0.060035862	0.039524745
TRETINOIN	0.692904949	-0.636186421	-0.632894158	0.840055823	-0.247554943	0.903130829	0.435234487	2.50545764	0.068270199	0.255670041	0.585912168	0.36991486	-1.30908239	-0.115092672	0.487763733	-1.41373336	1.86650062	-0.397448272	0.157033235	0.468846828	1.58825755	1.520329	0.898057163	1.09733224	0.987778366	-1.94393492	1.17645729	1.10043752	1.17855954	-0.653252661	0.805499017	-0.427707881	0.595083535	0.340114534	-0.84173888	0.604262054	0.399887711	-1.09123302	-0.865840077	0.960095644	-0.67990464	-0.423206508	-0.442688823	0.201572567	0.746435523	0.914252877	-0.157502353	-1.06417072	1.77721393
TRIAMCINOLONE	0.250750661	0.455940872	-0.58464247	0.003815609	0.112821952	0.665015399	1.34883702	1.57840347	0.042454004	0.690412462	-0.124367423	-0.295257777	-1.02521288	-0.1425969	0.175845385	-0.068535499	0.473156989	-0.308483839	0.249746889	1.56803524	0.496682316	0.910066426	0.937398314	1.0158062	0.085060775	-1.35158181	1.15173817	0.939922154	0.99226284	-0.82782805	0.035671581	-0.648613334	1.32811904	-0.116014399	-1.37402761	0.876088202	-0.216973767	-0.438949198	-1.13305926	-0.028211447	-0.42840448	0.174151093	-0.887028992	1.42888117	0.50404954	-0.04827299	0.534299374	-0.058438521	1.42105091
TRIAMTERENE	0.211917803	-0.022546295	-0.015043554	-0.029108217	-0.113801003	-0.092722334	0.136970937	-0.045065135	-0.038990911	0.04123817	-0.061755903	0.102621652	-0.235115916	-0.009780597	-0.227991983	0.000669488	0.099023216	0.052411579	-0.096750028	0.079258502	0.156751201	0.127480179	0.075910769	0.13120015	0.038547434	-0.116088264	0.151321709	0.041503046	0.229239658	0.078876838	0.065008692	0.135537654	0.088739164	0.068980418	-0.043422628	0.092836805	0.207602471	-0.0526645	0.106828138	-0.059224263	0.063671604	-0.154670909	0.187053829	0.026375013	-0.034210976	0.038596463	0.104601882	-0.160280913	-0.000818711
UREA	-0.583901465	4.59173393	3.28622603	-0.093551546	-0.920895278	1.95886886	-0.642939448	-1.60473311	-2.75913143	1.81034219	-0.179532036	-1.00053453	-0.393591195	1.45409048	2.01647902	-0.209664986	-0.907664239	-0.9317379	3.17473125	1.89236522	1.43326163	-0.739364743	3.45387435	1.72535634	-1.88193142	-1.80275285	0.153302416	1.22971237	1.85776567	-1.74876606	0.710438669	0.951167643	-3.12672687	1.14100766	1.12731707	0.080833994	1.79635477	4.49578142	1.69076598	-0.52223748	0.009749671	2.16203761	-0.310460478	-0.171795338	1.18263376	1.79816318	-0.819419384	-2.3983345	0.128348172
URIDINE	-0.172114104	2.31177521	0.185528487	-0.720732689	-1.82200456	3.18463731	0.540826321	0.642840922	1.7859385	0.10388802	-0.707937539	-1.28371954	-0.302592605	2.15034056	0.726132452	5.2440052	0.062956549	-0.775867224	1.81997788	1.72871363	-0.725396037	-1.1845119	1.29778826	2.27726269	1.77160919	-1.11438918	0.284644246	1.86792254	2.29567599	2.01395369	0.242810592	-0.742848933	-2.36641502	2.58201981	2.38350725	-1.38528132	0.580746651	2.46873689	1.35815966	-1.9938544	0.313612849	2.32408714	-0.468383253	3.30538082	2.00516486	1.35997939	-0.626819432	-0.205916509	2.55004716
URSODEOXYCHOLIC-ACID	1.69996727	0.241833195	-0.019584565	0.297312587	-0.550638795	1.61463737	1.07499707	1.09693706	-0.756982982	-0.632822454	-0.141396344	0.573847592	-0.817085385	-1.12569237	-0.583490729	-1.93134284	0.030100428	1.27505958	1.18236196	0.160996139	1.32133853	1.35340774	0.273290098	0.301370144	0.233838707	-0.674369752	1.55299473	0.312905461	0.709257305	-1.10191417	0.146300152	0.754527152	0.068260245	0.855074584	-0.292293876	0.368049383	1.47918224	0.152591497	0.280112654	1.41276848	0.711763859	0.346978098	1.04263866	-0.321475148	0.708788812	1.60535717	0.177984655	-0.732974768	2.68859768
VALPROIC-ACID	3.44074154	0.980327964	-0.429538488	0.669716418	0.543311417	-2.42228007	-0.902736366	1.07001996	-0.164951667	-0.214176297	0.761449158	-3.08078957	-1.71924853	1.62092948	-0.155007228	0.52279681	2.63445187	-0.396711498	2.82218623	1.84788954	2.30586743	3.42528701	-1.28819036	1.28520322	0.520590425	-1.73010123	1.89583659	-0.764693081	1.63131726	-0.77673924	1.4649024	-0.106113009	0.035854578	-0.11429669	0.158352152	-1.92851126	0.907877147	-2.00665712	-0.09148103	-0.649879813	1.62891948	-0.707781136	-0.355816156	0.047926523	0.780471981	0.048205942	-0.923545957	0.437427878	0.321147233
VENLAFAXINE	0.425696105	-0.313736826	0.082298994	0.296559066	-0.165300027	0.108208492	0.374667615	1.05450594	0.532302618	0.01150681	0.20727396	0.017845597	-0.264992535	0.068499088	-0.370335013	-0.55402261	0.035766643	-0.185309649	0.516260445	0.862444639	1.31993937	1.27874219	0.896915853	0.31893	1.01520777	-0.85829556	0.171929821	0.379326731	0.456123918	-0.27778402	-0.60863018	0.432659298	-0.189048424	0.721567512	-1.17723465	0.296588182	0.416691244	-0.950357437	0.538921595	0.077165343	0.266965628	0.19358933	-0.415008873	0.459122777	0.468901932	0.225256801	-0.155146942	-0.273007005	0.525298953
VERAPAMIL	5.47637987	0.587808788	1.70027447	0.965408087	0.509588361	-0.909659982	1.7504822	2.74668121	0.922224343	-2.24575663	-0.730995595	-2.90519309	-0.764455676	3.38641429	0.415129423	0.21667859	1.7622726	-0.066872865	1.09230137	1.52418959	3.16234016	3.92160106	1.23498774	1.65598071	1.12899196	-1.38233554	2.3286109	0.341382802	3.11777592	1.19644618	2.91989636	0.451369554	-1.13041711	-0.731914639	2.27126217	-0.126380324	1.72298658	-2.75597453	3.1881423	-4.65188599	1.59094226	-0.291247725	-1.11369634	2.10707235	1.72017765	5.0801549	-1.75898719	-0.170597628	0.57044524
VIGABATRIN	0.589437723	0.379459292	0.025339326	0.252553433	-0.257762253	-0.559684813	0.255772054	0.715408206	0.12698403	0.220506757	0.23285678	0.00741064	-0.671100855	-0.174234778	0.006719936	-0.536646664	0.779388189	0.473576993	-0.500453591	1.109936	0.786487639	0.179926604	0.098673224	-0.133876786	0.321767449	-0.397295326	-0.393301874	0.082445853	-0.169073522	-0.160877183	0.571511626	0.049966026	0.642492235	0.264507622	-0.323644549	0.261410952	0.728478491	0.331526786	0.587103724	0.693014801	-0.189330816	-0.195765123	-0.610326529	0.40638414	0.264492691	-0.050562996	0.352480173	0.283699214	0.076551177
VINBLASTINE	3.46888208	1.65783536	0.17782408	0.639877617	-1.16111326	-0.523844898	0.173794761	2.68110347	0.667522848	-0.33470726	0.6421507	-2.31173444	-2.27733111	0.049912781	0.216780558	-0.933172345	-0.762504518	-1.31754565	1.46091092	4.19695187	1.16475785	-0.166876301	1.83919668	3.04249644	1.97933459	-1.73787677	1.11528122	0.37980178	2.08297038	1.96714783	2.46230602	2.01184082	0.03437914	-2.16074324	0.696672976	-0.918572485	1.38613892	0.06758859	-0.569876075	-4.30340862	-0.800259054	-0.919626117	0.336558133	1.31699502	0.46069622	2.39073396	-1.22002757	0.880649924	0.768673301
VINORELBINE	3.9129355	2.14336061	0.242907435	1.22513378	-2.24409842	-1.83637571	1.57918262	2.43620086	-0.117145754	2.54618573	1.37462711	-2.39050698	-1.01093733	-0.572529256	-0.890819252	-2.35584545	-0.169330135	-3.0612936	2.47917032	2.26919246	1.33870304	-0.203055799	1.25684261	2.50627685	1.90985668	-0.592899919	3.51476479	-0.3770518	1.56658089	1.57443011	-1.0705198	-0.544052303	-0.483374417	-2.11067343	-1.14422369	-0.540567398	3.19006848	1.2639451	0.560548961	-3.57444382	1.6963073	0.450526983	-2.1765995	1.53514612	1.39980221	1.73875463	0.351288557	0.754687786	1.54365957
VITAMIN-A	2.36196065	-0.511317968	1.19945037	-0.289045721	-1.43954957	3.84318328	0.754587352	1.1097542	-0.14566049	1.66502666	1.21163845	0.201277062	-4.18290186	-2.31303263	-0.837666452	0.872662783	-2.29163265	0.52145952	-1.85824859	-1.13337481	0.425665289	1.40065897	2.78284526	1.92556477	1.02598596	-1.68293309	1.83777845	-0.699937999	1.94485712	-3.34589839	-1.25740516	0.586020887	0.715974808	-0.199069753	-0.5708974	1.35645199	3.32723927	-0.883191824	1.65343964	2.79013443	-1.72972298	0.33600679	1.44235444	0.150969595	0.607445478	1.01996434	-1.08416224	-2.49538851	1.81016695
VITAMIN-E	2.07254338	1.83837068	0.606929064	-1.81829071	-2.30529332	-0.376895279	2.985183	1.91504395	0.543281257	1.39015293	0.440213412	0.343189836	-5.25277281	-2.55881929	-1.3503803	-0.58239466	-2.65099907	-1.33888018	-1.5246048	-0.848688126	1.51445591	1.35049129	1.93138504	2.50371647	1.68934453	-2.07366061	0.200765714	-1.65124106	3.21703553	-2.74422359	-1.41691399	2.20242357	-0.149549127	0.556183994	-2.29136372	1.38948655	2.62488031	-1.44860601	0.56614989	1.33699167	0.306827724	0.643692613	1.9282316	-2.02265024	1.4137224	2.03671551	-2.03631234	-1.26316369	2.1201601
VORICONAZOLE	2.10698223	0.149241567	1.52716279	0.809844732	-0.61720252	-0.818616927	-0.601645887	3.47144341	-0.255211502	0.817647517	3.40235281	1.27184796	-1.30448425	1.88014662	1.38730788	-2.16006088	1.6325258	-0.483350486	-0.345713586	2.29053879	2.06045961	0.86513865	1.9840169	2.27903676	1.10955465	-0.897571921	1.32032764	-1.95728421	2.27212095	1.13627172	1.67820525	-0.217725396	2.10045385	0.333676904	-1.40068376	2.97466397	1.52310419	0.467178494	2.4663651	-0.683380783	-0.984077811	0.779379368	-1.16486037	1.98830593	2.70593286	1.87880504	0.328357548	1.68544424	-0.227019206
VORINOSTAT	3.83689475	0.469099849	1.30755019	1.69244671	0.404779375	-1.07494485	-0.098916523	1.60608077	-0.956112027	0.0984184	0.9346416	-3.32249475	-1.97915423	0.492307901	-1.24063277	-0.638201058	1.26966655	-0.707619905	0.947630823	0.423574954	1.36995828	2.75692058	0.5204373	1.30941057	1.82205784	-1.65554988	2.18936419	-0.731604338	2.14354873	2.42219615	0.159127399	-0.836307645	0.020769524	0.861985683	-0.207505643	-2.11285734	1.9484812	-0.67697984	0.659612238	-1.36593366	1.57614803	-1.44887507	-1.41376603	2.01451349	1.74970675	0.319399297	-1.9282608	2.57204056	-0.860380292
WARFARIN	2.45138311	1.25204849	-0.887996733	3.08690262	-0.136904269	-0.462634057	0.444758236	1.67560279	0.37737152	0.546582758	2.93950391	-0.326609462	-2.53612304	0.30213815	-1.9344666	-2.24822044	1.52068055	-1.62160826	-0.34222436	2.41402721	2.20331597	1.92399037	1.1109277	3.51984191	0.384425342	-1.91048086	1.3224628	-1.28720176	3.14772773	0.672799408	0.341384083	-2.22715521	1.3168596	1.55860639	-2.2000227	0.96646595	1.75232923	-1.14730036	3.12152505	-1.19534123	0.112885274	-0.58263123	0.512780309	2.30640054	1.28427255	1.04374874	2.26182127	0.326513737	1.83146441
ZAFIRLUKAST	0.177612633	-0.073090762	-0.125842795	-0.216721326	-0.047903169	-0.113865353	0.069759749	0.112127982	0.13062714	-0.060927253	-0.096628822	-0.20570977	-0.091525734	-0.013385421	0.097396217	-0.002024377	0.136984527	0.098099403	0.189577535	-0.16166234	0.210511163	0.441671014	0.048980907	0.020550352	-0.082145661	-0.195769608	0.089101933	-0.099304318	0.137242362	-0.093693174	-0.084305845	0.099701032	-0.014740838	-0.107696183	-0.197402552	-0.04277505	0.229307532	-0.185066208	0.081981979	-0.153211743	0.118976034	-0.061561722	0.065252602	-0.068853803	0.025097868	-0.186540946	-0.073096283	-0.108557619	0.266093969
ZILEUTON	0.403403014	-0.275585294	-0.179247037	-0.010571857	-0.404793322	0.455564976	0.511765897	0.080660574	0.214662209	-0.108278021	0.026168708	-0.076214984	-0.068355233	0.263083637	-0.205238447	0.064417355	0.324058473	0.405287147	0.134634152	-0.041427948	0.371562153	0.740563869	0.016986251	0.003692561	-0.117308982	-0.599080145	0.158098564	-0.194155321	0.495209873	-0.190390006	0.533535242	0.026515054	0.141481146	0.127961546	-0.331005365	-0.399437338	0.494001687	-0.040216975	0.022987282	-0.183529288	0.080908835	0.059872396	-0.130547017	0.267956495	0.601309538	0.252607971	0.322259903	-0.130976543	0.6529302
ZONISAMIDE	0.263942748	-0.012487631	0.026212229	0.237064585	0.027218919	-0.165099472	-0.091271117	0.306209624	0.159021378	-0.089389406	0.053931247	-0.068389289	-0.442339212	-0.207769722	0.072970241	0.049901795	0.307036817	-0.119796023	-0.132251322	0.282507449	0.379043788	0.529471159	0.113327734	0.174570501	-0.135397106	-0.035173353	0.123498552	-0.19577238	0.236792862	-0.046631057	0.083117224	-0.092818618	-0.017710812	0.072863035	-0.201633647	-0.057701707	0.207527772	-0.094842367	0.088000782	0.222706154	0.001162828	0.049249966	-0.210598975	-0.022003602	0.179038525	0.1651299	0.069841296	-0.260258436	0.26152572
[truncated: 101 more columns]
