# Supplementary material for: Literature-Wide Association Studies (LWAS) for a Rare Disease: Drug Repurposing for Inflammatory Breast Cancer
Source: Molecules. 2020 Aug 28;25(17):3933. doi: 10.3390/molecules25173933 (PMC7504746; doi:10.3390/molecules25173933)
Supplement: Supplementary file 1 [file molecules-25-03933-s001.zip › Appendix 7_Word2vec 370 Disease Vectors.txt]

2-8-DIHYDROXYADENINE-UROLITHIASIS	-0.004276492	0.015369937	-0.006184799	-0.021864263	-0.016472243	0.009098871	0.011195116	-0.0383959	0.021094658	-0.012281068	0.00969029	-0.010683978	-0.017739311	-0.033163775	0.009153056	-0.029573066	0.009017399	0.020563824	0.010352735	-0.014903224	-0.011613057	0.001476098	-0.000718767	0.006153313	-0.011807939	0.02483093	-0.058442198	-0.033572532	0.01596307	0.016566774	0.005294942	0.023175536	-0.028840458	0.028331539	0.012516854	0.000379672	-0.021106824	0.025315827	0.004569993	0.008480046	0.007574928	-0.014614712	0.026178559	0.001549804	0.002203932	-0.006287005	0.00612899	-0.015081464	-0.025846863
5Q-SYNDROME	0.229730457	-0.098745428	0.010954985	0.198381215	0.182630494	-0.042831048	-0.182049274	-0.275002688	0.184342593	-0.159575239	0.118565783	-0.013665974	-0.205684885	-0.02435438	0.142968193	-0.042824451	0.292051375	-0.271030992	0.055924252	-0.040925566	-0.048334293	-0.061434653	0.001537724	-0.123180889	0.15770559	0.090411395	-0.010514075	-0.077873506	-0.06668365	0.036843997	0.115825653	-0.037343781	-0.168975458	0.214753702	0.041643612	-0.162854493	0.252974778	0.199712306	-0.064848773	0.241231516	0.175646678	-0.099026352	-0.138204008	-0.044202276	-0.167913109	0.000594781	-0.215524256	0.031776484	-0.071608916
ACROMEGALY	2.62268138	-0.054561984	-0.975547075	1.32480311	-0.402837276	-0.627928436	-1.18836927	-0.32721287	-1.17294109	-2.00291348	0.410865873	-0.378084481	-0.267246932	2.44678259	-0.144735172	-1.0278343	3.90967464	2.05110312	-2.59615374	1.62566018	-0.327890277	-2.4335649	0.874040842	0.670767725	3.33642459	-1.02796459	-1.2102915	1.15223837	-0.834169149	-1.07986307	0.20831354	-1.75274181	2.93376517	0.100498386	-3.39694023	2.22519708	4.96747684	0.36920926	1.40446997	3.8597548	0.784460664	2.82093573	-0.59083426	0.791086376	1.30052209	1.64321768	0.380908906	1.30901003	2.22181535
ACUTE-ENCEPHALITIS-WITH-REFRACTORY-REPETITIVE-PARTIAL-SEIZURES	-0.00841435	-0.057652555	-0.061812598	-0.00483965	0.061267361	-0.050194424	0.044883113	-0.072046943	-0.037248865	-0.022619547	-0.030559935	-0.066846967	-0.05121889	-0.046111055	0.005238528	0.047191512	-0.047279507	0.008260571	0.063621834	-0.030187227	0.020172803	0.015719172	0.00487217	-0.008867428	-0.027211057	-0.004262755	-0.023652662	-0.100331493	-0.047873016	0.109624028	-0.019745426	-0.04915813	0.007051118	-0.001387247	-0.008160435	0.04118184	-0.01908249	-0.000660891	-0.023589367	0.01282112	0.02135285	-0.023213606	0.033298798	-0.000625327	-0.02534822	0.020354085	0.001248868	-0.036336713	0.000745475
ACUTE-HEART-FAILURE	0.398655146	-0.125489324	-0.69959116	0.577595353	0.088557035	0.342918992	-0.684578359	0.025428351	-0.34207499	-0.129567161	0.265656859	0.616764843	-0.35559383	-0.124555975	-0.4987486	-0.199687406	0.424919873	-0.87817961	-0.898531199	0.059304938	0.084383436	-0.329431355	-0.163803443	-0.085702203	0.209230497	0.188477039	-0.091529191	0.072240822	-0.58638525	-0.249985218	0.367086858	0.17041865	0.00997663	-0.693504453	0.112067759	-0.208620816	0.321411788	0.760283351	0.248530209	0.346598238	0.275440454	-0.052078087	-0.14300701	0.271063298	0.071120381	0.375673473	-0.384062946	-0.163478911	0.109531067
ACUTE-MYELOID-LEUKEMIA	3.53710055	0.688860953	0.649117529	2.75245905	1.27547479	0.636423767	-3.79989052	-2.42474031	-2.79446554	1.90266371	1.96007085	-0.638849318	-1.07319784	0.435703546	-1.15463793	-1.46199882	4.61713552	-1.38315654	0.997076035	2.71818852	-1.6151818	1.28752935	0.339821488	-1.75078166	2.61141872	0.524983883	-1.69532835	0.343072385	2.46644092	1.83462584	-1.64082932	-0.292344004	-1.14306366	4.10150909	0.481473595	1.60641146	3.25144506	2.68114185	1.09017932	0.477343708	0.751591563	1.28406072	-1.76886535	1.06004512	0.02212761	-3.52056837	-0.553005278	2.8348527	-2.34336352
ADDISON-DISEASE	0.075961791	-0.107865863	-0.330363035	-0.224435225	-0.131150708	0.253703445	-0.210661158	-0.028486822	-0.101085439	-0.076811619	0.06419377	0.121639065	-0.094343856	0.022110337	0.193356097	-0.300568223	0.008514826	-0.072672851	-0.247793332	0.106136777	-0.035770372	0.075803071	-0.078748204	0.044179995	0.151177868	-0.05687755	-0.172561392	-0.03272634	0.081723891	-0.126392573	0.298104823	0.108341962	-0.09836752	-0.069381021	0.062811695	0.115236685	-0.050545119	0.132884219	-0.084807187	0.29693988	0.212695271	-0.157103881	0.054076485	-0.016018219	-0.070592269	-0.098228827	0.068464279	-0.112094499	-0.180921346
ADENYLOSUCCINATE-LYASE-DEFICIENCY	-0.008062212	-0.02264189	-0.024218334	0.004693678	0.007391578	-0.014366744	0.018064234	-0.012081935	-0.002515129	-0.026487246	0.002526566	-0.020589171	-0.028007584	-0.004471004	0.006743431	0.01639997	-0.007731873	-0.009919993	0.027988382	0.000459794	-0.002242074	0.004151451	0.010789562	-0.001967783	0.000823452	0.001360324	-0.008400341	-0.037375499	-0.021095762	0.033735659	0.003240916	-0.014964019	-0.005722112	-0.008384547	-0.006939612	0.001592553	0.005440889	0.002721461	-0.006367397	0.00863995	0.018126618	0.000642821	0.002744333	0.006697807	-0.014889841	0.009765707	-0.000405897	-0.032463875	0.002215355
ADHD	0.764410853	0.981401384	2.28839135	-0.871111333	-0.665422618	-0.987509787	-1.06584418	0.897589087	-1.62505317	-2.39562249	1.30965424	-0.379610687	-1.58567142	1.60371184	-0.442971259	0.636827111	1.73117268	-0.035236321	0.010064286	1.95578671	-0.170458123	0.580482006	0.969949663	-2.29912591	1.81942344	-0.784168899	-1.52161157	0.350088149	0.07644254	-0.284433305	1.55039716	0.214025006	0.367520779	0.693924725	-1.88792348	0.266015977	1.3413645	-2.30911303	-0.679818451	2.89786363	0.572173655	1.4026674	-0.316268623	1.38103187	2.65033722	-1.4085604	-0.13524285	1.3053149	-1.21289957
ADRENAL-CARCINOMA	1.18129897	-1.3888036	0.258237481	-0.845740199	0.407554001	-0.902338862	-0.227239653	0.306044221	0.809596956	-0.925313175	-1.4046104	-0.591905296	-0.161061883	-0.010318002	-1.03998041	0.42607373	0.72923547	0.043241344	-0.264280468	1.42118776	-0.983756423	-0.749107659	-1.36614728	-1.21339679	1.3295995	-0.719193578	-0.535710514	0.781082273	0.881982028	0.163158476	0.168036669	0.653642416	0.772848845	1.28693259	-0.333178371	0.635529816	0.591105044	0.61812216	0.465847969	0.193628445	0.523728669	0.383927315	-0.155471459	-1.09989321	0.145852014	0.638711154	0.266073942	-0.248708397	0.763349295
ADRENOLEUKODYSTROPHY	0.260153472	0.340170234	-6.40765E-05	-0.261149883	0.21845375	0.066471376	0.075372547	-0.519208968	-0.098935872	-0.09842708	0.706665993	0.196209848	-0.31600979	-0.029063584	0.014033162	-0.21419017	0.032357659	-0.154332682	-0.407001942	0.060919981	-0.564493239	-0.021653822	0.031821247	-0.007478893	0.292178392	-0.044330079	-0.466354966	-0.132156149	0.025084924	-0.183139205	0.761668682	0.140971303	-0.162843794	0.107218176	0.001086529	-0.139656737	0.206590831	0.627087653	0.239279822	0.585511148	-0.076222308	0.212211996	0.065935507	-0.016885059	-0.112506807	0.161196515	-0.123417921	0.07952638	0.115476936
ADULT-ONSET-STILL-DISEASE	0.054327145	-0.055883128	0.036461666	-0.079285294	0.072147191	-0.106748499	-0.013543764	-0.052265737	-0.038705509	-0.039847862	-0.005504532	0.033286899	-0.09312892	0.054916669	0.032957468	0.011530486	-0.039270584	-0.051479153	-0.010870887	0.011291306	-0.060671099	-0.035934888	0.11206761	0.005434878	-0.001007558	-0.00854995	0.008712702	-0.081764922	-0.006767662	-0.002017074	0.02726689	0.024312804	0.021200655	0.070896857	0.021306165	0.101249866	0.010885229	0.085232414	-0.037258595	0.039078038	0.073180735	0.0021701	-0.007841823	0.013378976	-0.017010894	-0.033793952	0.006492327	0.052096229	-0.070397392
ADULT-STILL-DISEASE	0.006072027	0.020942939	0.020645021	0.014703466	-0.011684666	0.000713269	-0.034820583	0.035133872	0.017859759	-0.003136065	0.026693316	0.047030982	0.008340477	-0.003008793	-0.015641891	-0.028989619	0.025810296	-0.027542608	-0.023356468	0.023683535	-0.005515479	-0.010252737	0.006223445	0.005266503	0.036025628	-0.020300519	0.009331749	0.045855142	0.027202688	-0.052292354	0.036188882	0.01698922	0.005355957	0.011899469	0.00658382	-0.012166262	0.000211564	-0.013686319	-0.013261647	0.015429091	-0.005824646	0.004292781	-0.008041976	-0.002040718	0.033470765	0.00473545	-0.005971921	0.01409887	0.000757849
ADULT-T-CELL-LEUKEMIA	2.80467582	-2.02521014	-1.59919119	3.01613975	0.424682468	-3.291327	-3.43243194	0.316572338	0.228396371	-1.07206166	3.26846814	1.89910793	1.58725417	2.18613386	0.699116111	-0.474820465	0.674854398	0.346672863	-1.51576471	0.012897291	-2.74892497	-0.11894244	1.56230938	1.26056099	0.018794501	1.90418339	0.816909075	-2.9701407	2.34244561	-0.428025186	-0.794391096	1.19279611	0.113598488	2.43266749	-0.60530144	1.98867643	1.98835206	2.19995213	1.93136346	0.485776514	-0.887561858	0.22409378	-1.72083223	1.39301527	0.586827576	-1.9227376	-2.17456031	2.58448935	-4.03793716
ALCOHOL-DEPENDENCE	0.308008134	0.511239886	0.449620396	-0.167216614	-0.146850422	0.218109936	0.018962652	-0.148753881	0.143603161	-0.616996169	0.107127838	0.000889118	0.352444351	-0.411543459	-0.046447445	-0.363875836	0.431938916	0.16463913	-0.714477241	0.894530237	0.271402776	0.718015552	0.828632951	0.064890415	0.244695842	-0.175511762	-0.010546548	-0.568606317	0.638428688	-0.538674057	-0.116706125	0.308734179	-0.331050336	-0.144080713	-0.418521196	-0.285137028	0.766702175	-0.388386935	0.49807319	1.69198775	0.611087561	-0.206164539	0.873993933	0.906326652	0.814314663	-0.404215872	-0.246620223	0.513826013	-0.366607785
ALLERGIC-CONTACT-DERMATITIS	1.10215878	-0.21352677	-0.389437765	0.526282251	0.359037995	-0.031843886	-0.112944245	0.292565167	0.475239187	-0.182474211	1.00054336	2.26250982	-0.210885748	-0.588465512	0.500022531	-0.483117878	0.536488831	-0.296440691	-0.779780686	0.608742297	0.880611122	0.616758108	0.48281607	0.611452699	0.492849499	-0.885089278	-0.357007205	-0.327311933	-0.356018215	0.609817922	-0.123327933	0.466899127	-0.57845813	-1.32770646	-0.116982616	0.431208044	0.276047319	0.263163894	-0.425483704	0.766915917	0.814750612	-0.863422453	0.65070492	-0.24646388	0.852147281	0.18177405	-0.944106638	-0.273545623	0.134246141
ALLERGIC-RHINITIS	0.448077321	-0.684009314	-0.218414679	0.03399739	-0.993356466	-0.035351265	-0.871176898	0.880160451	-0.300473928	-0.595495999	0.031965207	1.20509577	-0.353656381	0.069049239	0.800453544	-0.809269667	1.70807946	-0.092642903	-1.09686184	0.861576259	0.48772946	0.877866268	0.677408695	0.606344044	0.035629876	-0.600176394	-0.364791334	-1.05500853	-0.236555412	-0.73922652	-0.382487148	0.023623735	-0.300451517	-0.629307985	-0.57277447	0.630339205	-0.861942649	-0.165948868	0.25941655	2.06362224	0.579841256	-0.36054948	0.752422988	0.192046672	-0.381728232	-0.81619966	-0.166039065	-0.590309918	0.060405199
ALLOGRAFT-REJECTION	-1.14358926	0.238885343	-0.045884028	1.34051871	1.05901396	1.23139977	-0.162563279	0.922025442	-0.204278991	1.6113404	2.71338153	1.25346136	-1.35358453	-1.47869968	0.960229874	-0.731692314	-1.66415679	0.150788873	-1.95167577	-1.35163677	1.03335965	1.46408927	-1.09081984	1.21046019	-0.045017365	0.480940759	-1.77781773	-0.752778411	-0.785941005	-0.739234447	0.228483424	0.160153866	-0.793221951	-0.249795303	0.34529826	-0.045693208	-1.23253953	-0.678524613	0.053223282	1.87669885	0.418266803	-0.163318321	0.448432922	0.499480873	0.725352287	0.990664899	-1.05980134	0.263154	-1.98686886
ALS	0.810191453	1.55263662	0.914189398	0.810217142	-0.570241034	0.112999268	-1.21880281	-0.588005006	0.068863459	-1.27929425	1.61869168	-0.135020137	-1.10707045	-0.042192593	1.43934822	-1.11550081	1.47077286	-0.11149554	-3.34434938	0.725194633	-1.38548732	-1.29412711	-0.150928706	0.113608778	1.74695909	-1.00696719	-1.86068976	-1.07631409	-0.342340738	-1.942711	0.804656625	0.579376042	-0.683719933	0.453660369	-0.928280532	-0.317541987	2.29657269	-0.114049211	0.30977267	0.738657176	0.042716898	-1.45580053	1.92053521	-0.364393979	0.492541283	-0.044580884	-1.58557391	0.331589222	1.42693913
ALTERNATING-HEMIPLEGIA-OF-CHILDHOOD	-0.011196604	0.005593976	0.005730358	0.013626118	0.023966504	0.01663255	0.019718135	0.013003916	0.029802768	0.008262807	-0.00744927	-0.010444793	-0.040893585	-0.010521838	-0.007130711	0.025699073	0.021783052	0.028478192	0.004113777	-0.031566251	0.045702998	0.002452781	-0.006894872	-0.03082512	-0.021612654	0.021505853	-0.066363767	0.007344873	-0.080179699	-0.009903404	0.033404477	0.026393829	0.008103521	0.023434689	-0.031697147	-0.00891762	-0.014701495	-0.035354808	-0.037142426	0.027785905	-0.013081778	-0.024730168	0.011950295	0.013990878	-0.008455379	-0.024218099	-0.020780511	-0.008904928	-0.006953121
ALVEOLAR-SOFT-PART-SARCOMA	0.753408611	-0.718134105	0.652207434	1.13068593	-0.221971318	-1.24712551	0.733160675	0.693149269	1.1325289	0.531109273	-0.310919434	-0.435082883	-0.721422255	-0.226181865	-1.86760294	-0.56424433	-0.097252451	-0.270918339	0.294365704	1.76288474	-1.67551625	-0.99646306	-0.322776616	-1.46791804	0.594028473	0.256079257	2.07111335	-0.714148462	0.92024976	1.22259164	1.10681605	0.429556161	-0.249436185	1.4239912	0.010259152	-0.207683936	1.39444268	2.3548274	-1.5006218	-0.722215414	1.024436	-1.53919697	-1.06715322	-0.61252594	0.776820421	0.218837827	0.324485749	1.0583123	0.938403904
ALZHEIMER-DISEASE	0.327558815	1.29096842	0.93353802	0.52858305	-0.104318947	-0.499262959	-0.606548429	-1.40687323	0.657115698	-1.19071102	1.58643198	-0.082259722	-0.213575915	-0.641118646	1.54141355	-0.018765787	-0.247778401	-0.083123773	-3.65862393	0.894129813	-1.18559968	0.13200593	-0.152940959	1.16090357	0.917945087	-1.40660834	-1.33263731	-1.051736	0.223132432	-2.5064919	0.879892766	1.25145817	-0.407324255	0.172456503	0.524920881	-0.646002352	0.964518964	0.332562983	0.189521417	2.84199619	0.176700249	-1.50578153	0.455062032	-0.358423918	0.497333169	-0.966436625	-1.6510278	0.331933826	-0.313991427
AMYOTROPHIC-LATERAL-SCLEROSIS	0.603079498	1.36149681	-0.988928735	0.298457891	0.308015853	0.738402069	-1.44770336	-1.09647191	1.66650617	-1.27194417	1.2922951	0.86180526	-1.14448094	-0.254469961	1.5880115	0.109403595	0.09474349	-0.772179723	-2.93916726	0.223929018	-2.03403997	-0.359644771	-0.957281411	-1.85347188	1.14969587	-1.42438507	-2.03983736	-2.36450243	0.252695471	-1.77551198	2.3638308	1.84999001	-1.34538221	0.285251111	0.24086526	-1.13051629	0.943565965	-0.17000474	0.53998071	2.04312301	0.493077189	-0.894784451	1.0824182	-0.775196433	-0.472333938	-1.26882041	-2.07917714	-0.464583188	-0.403898776
ANAPHYLAXIS	2.70155191	0.377155781	-2.05002737	0.52710402	-1.39006782	1.89278853	-1.10775661	-0.31349054	0.021633299	-0.746167302	2.23079467	5.01567984	-0.51194483	-2.01985455	1.24855983	-0.110522777	2.01961803	0.442160904	-2.78154135	0.413010061	2.24163818	1.50536716	2.09856296	-0.339137167	1.13169968	-0.833785653	-0.81738615	-1.60632086	-2.43599629	-0.366086543	2.22194576	-0.768083692	-1.56132102	-2.86715961	-1.13156736	0.869374216	2.25534368	1.82487547	0.325181544	1.65622103	1.88353479	-1.69906831	-0.397507906	2.02766585	0.180111051	0.715875149	-3.66433907	-0.104603738	-1.32059979
ANAPLASTIC-LARGE-CELL-LYMPHOMA	1.9259975	0.865547836	1.36766076	0.68674767	0.180695117	-1.08660519	-1.04197121	2.80779171	-0.196627393	1.038957	1.13554144	0.333615035	-0.423129708	0.203820229	-0.219644919	-1.01571584	2.9530127	-3.09209085	-1.4364053	0.997268498	-3.4048152	-0.067431539	2.9150281	-0.536219418	0.360628128	-1.06474841	0.689443409	-0.88273108	0.219022721	3.10189414	2.71215034	-0.353560984	1.38358235	2.66674995	-1.35525393	1.38498628	1.14650095	3.51522756	-1.57423019	1.71589148	3.13493204	-0.831285775	-1.87242591	1.61942983	0.220566511	0.026701521	-2.04165149	2.14881897	-1.629264
ANDERSEN-TAWIL-SYNDROME	0.047404934	-0.08311113	-0.087911956	0.049638193	0.092791081	-0.064907767	0.127903059	-0.078698218	-0.040942002	-0.077367768	-0.044781394	-0.076315343	-0.033964559	-0.0182286	-0.014651885	0.055868007	-0.004269069	0.036063146	0.103520967	-0.027162259	0.0002107	0.041311003	0.000136162	-0.103838637	-0.061626244	0.005050348	-0.037557088	-0.124065518	-0.102893203	0.199042276	-0.035321176	-0.063309506	-0.02441591	-0.017747732	-0.023424888	0.001423736	-0.002228069	0.022599286	-0.030951921	0.035630491	0.094725862	-0.006752762	0.041682601	-0.005259353	0.012023968	0.034060739	-0.094272807	-0.036446996	-0.008433778
ANGINA-PECTORIS	0.599140406	0.355730295	-0.314346522	1.13654459	-0.926506519	-0.136839494	-0.86123091	-1.67848492	-0.139378712	0.004020125	0.416888297	0.000620243	-0.814188719	0.154421583	-0.135923013	-0.375142038	0.886566341	-1.14940834	-1.51098418	-0.062002413	-0.706294	0.259512007	-0.325246692	1.19434333	-0.416474938	-0.65552789	-0.765677392	-1.26397693	-0.704887509	-1.18878746	0.139929205	1.1874336	-0.084644198	-0.568549454	0.125354111	-0.784656346	-0.066069096	0.472684681	1.1477263	1.10893285	0.094354898	-0.378914326	0.124076657	-0.059336074	-0.761541307	0.272942454	-0.139794141	0.469461709	0.148190707
ANGIOSARCOMA	1.99216485	-0.832737267	-1.36840463	0.809563279	-1.68553627	-0.483427614	0.41120255	2.69119191	-1.38811576	2.82134438	-0.307203859	-0.429278046	-3.03574681	-2.40377283	-5.40465546	1.24425495	0.378485471	-3.02151823	-0.346024811	1.99828994	-2.40853333	-0.595041096	-2.58617806	0.148939893	-0.429505199	0.367409617	1.33498442	1.27035236	-0.288269997	1.8486253	5.33908939	-0.049098805	-0.629095435	0.306365639	-0.314844757	-0.66229564	2.02830076	3.80149746	-1.71784842	-0.163508028	3.20126867	-1.80612457	-1.69408071	-2.30761647	1.72774398	2.69198251	-2.23465776	3.55528259	0.448753744
ANKYLOSING-SPONDYLITIS	1.43210316	-0.235387132	-0.577213466	-0.594176531	0.352403849	1.29028308	0.20230417	0.86953789	-0.681703508	0.064182781	1.64549446	0.950427294	-0.91730231	1.15415668	1.65803576	-1.3470124	1.09706688	-1.57096756	-1.16130793	-0.153215393	-0.531118631	1.3538177	0.032273907	1.34153879	-0.275441319	-0.451201648	0.415306211	-1.03717661	-0.857744515	-1.91940594	1.1124438	-0.395841807	-0.145999387	1.03543508	0.391394287	0.624104977	0.728691578	0.718900263	-0.972033203	1.55397701	0.232997611	0.46428287	-0.42073071	-1.05650985	1.25723946	0.408573449	-0.775570333	-0.306204259	-0.494021147
ANTIPHOSPHOLIPID-SYNDROME	0.965090811	0.378489763	-1.62177193	0.787065446	1.73271227	0.624904513	-0.85791415	-0.485651433	-0.039015573	-0.694482446	1.55762339	1.13914704	-0.453604877	0.454693913	-0.902866423	-0.078798033	1.27544892	-0.810839415	-0.891319573	0.6230281	0.285613894	-0.141593128	-0.809910715	0.54194814	0.491090536	-1.4354018	-0.503418207	-0.361224234	-1.16217899	0.28884545	2.38557506	1.57643962	-0.219248414	0.479212761	0.180913568	1.49296379	1.58324504	0.665184259	0.97417599	1.0542798	1.38294899	-0.649709344	-0.344366401	-0.500207067	-0.995821238	-0.418647528	-1.15444553	-0.505464613	0.068702325
ANTITHROMBIN-III-DEFICIENCY	0.108226016	0.021664692	-0.050705779	0.056215987	0.033431348	0.061323784	-0.182265967	0.010138839	-0.035774928	0.07054171	0.198829159	-0.041608147	0.015040079	-0.025058059	0.097942293	-0.12703754	0.072069503	0.019708375	-0.146651894	0.047958165	-0.226814717	0.035447959	0.033527833	-0.084361382	0.035800844	-0.000173188	0.023610571	-0.100466356	0.123662196	-0.029644541	-0.065808713	0.131624982	0.133886456	-0.023794571	-0.07377328	0.25420326	0.219909042	0.092888616	0.007863016	0.123958424	0.071404837	-0.032926075	0.041903161	0.024873881	0.016027361	0.069400892	0.023563866	-0.008048764	0.015675865
ANXIETY-NEUROSIS	-0.009357948	-0.056545388	-0.016249109	-0.018900251	0.085592508	-0.020046203	0.047675218	-0.035378635	-0.040075872	-0.072255865	-0.017447094	-0.037756249	-0.032345768	-0.027906558	0.028817561	0.063847035	0.016817235	0.001793112	0.049046155	-0.011023863	0.018936554	0.002766865	-0.011839654	-0.032922499	-0.024444602	0.004283463	0.008780057	-0.081244506	-0.053278554	0.078531861	0.016757915	-0.036219087	0.045791421	-0.008872339	-0.076821186	0.052829441	-0.022817364	0.045426447	-0.00604448	0.003415964	0.107192315	-0.036879685	0.035738349	0.018943666	0.013648808	0.044212867	0.01802426	0.001996579	-0.020558894
APPARENT-MINERALOCORTICOID-EXCESS-SYNDROME	-0.010704752	-0.010179258	-0.04760246	0.014315421	0.033585027	-0.023241323	-0.00197276	0.015242848	-0.019446671	0.008755129	0.013065	0.019214263	-0.010455888	-0.004026356	0.012049655	0.030283228	-0.029480308	-0.027307371	0.006579086	0.02859164	0.002500344	0.022836359	0.038337369	-0.012526107	-0.010015528	-0.018740898	0.003046968	-0.036623515	-0.015302628	-0.01025952	0.012917359	-0.030617338	-0.047008608	-0.028104639	0.013566565	0.003344829	0.007245577	-0.015469431	0.005437835	0.004000623	0.026798081	-0.028244479	0.027747685	0.009232796	0.025009979	-0.013347421	-0.041807972	-0.002530877	0.021540107
ARNOLD-CHIARI-SYNDROME	-0.019381296	-0.095484406	-0.026466569	-0.066242963	0.018384377	-0.000900307	0.047553934	0.000617393	-0.02957586	-0.009689268	-0.007128465	-0.054766692	-0.014398819	0.004040085	0.00612249	0.016417852	-0.025856381	0.028949717	0.016742965	-0.0445453	-0.016282495	-0.028114561	-0.035127521	-0.007476822	-0.032638103	0.042570967	0.048221201	-0.043318994	-0.009978469	0.047866426	0.005310562	0.034650728	-0.012753421	-0.02997623	0.003845932	0.060290445	0.014778596	0.03347316	0.027341088	0.030640822	0.041245431	-0.03520697	-0.010901922	-0.015878359	-0.019179428	0.075790964	-0.0002247	-0.008913703	-0.046984464
ARRHYTHMOGENIC-RIGHT-VENTRICULAR-CARDIOMYOPATHY	-0.003953306	-0.041565698	-0.094460577	0.172768906	-0.09406741	0.104801342	0.05384849	-0.084241226	0.118538409	-0.013968828	0.086843453	-0.136091098	-0.082651675	-0.008601149	0.068005249	0.018685423	0.039748088	-0.000158672	0.006654657	-0.022806231	-0.234632939	0.033754274	-0.03510068	0.255427182	-0.01693796	-0.106343165	0.011766632	-0.049833842	-0.048627567	0.047282361	0.052958977	-0.077599697	0.03086121	0.018327376	-0.071231082	0.033927277	0.151697919	-0.056866393	0.008819387	0.01002662	0.040823355	-0.093805321	-0.02341179	0.023675513	0.160007522	-0.022677682	-0.160781413	-0.006902854	-0.003280204
ARTERIOSCLEROSIS-OBLITERANS	0.042191092	0.031223366	-0.067988277	-0.178667083	0.027563192	0.061304484	-0.052900758	-0.019145358	-0.051695224	0.087864913	0.089166544	0.083069757	-0.072300389	0.034057923	0.009610445	0.06862478	-0.04712975	-0.022338999	-0.221340612	0.071143597	-0.102943778	0.119319618	0.020038433	0.114748709	-0.020217372	0.01680048	-0.113046251	0.07765118	0.078017056	0.128709331	0.047535822	0.162885293	0.059983421	0.11814452	0.043576513	0.194855854	0.072519332	0.012881688	-0.007030977	0.154485971	-0.106255651	-0.116114415	0.008257128	-0.026560685	0.062324293	0.057351783	-0.076225214	-0.005610874	0.009941517
ASTHMA	1.92970753	-0.857352972	1.5679704	-0.163938314	-2.43983865	-1.68427312	-2.09837151	1.40107679	-0.418094605	-1.16450524	2.72186804	2.03609991	-1.41099286	-0.267829359	0.713360906	-0.804436147	2.47726631	-1.52580273	-3.33142686	2.30118966	1.27332008	2.41295719	1.17077219	0.736846685	-1.23935199	-0.910779893	-3.37770414	-1.60221648	1.24543965	-2.97728825	-0.623406053	1.18205667	-1.65386248	-0.601064622	-1.25639439	0.422170907	-0.41857934	-3.14205432	0.755910337	6.31057453	1.23909473	-1.89213574	2.36268282	0.037678	0.175968722	-0.84985286	-3.75137472	-0.427234948	0.422221333
ATOPIC-DERMATITIS	1.20966458	0.950814188	0.443856478	0.342985958	-1.11213195	-0.336356461	-0.930829942	0.352384567	0.659543812	-1.06151783	2.3725307	1.97258019	-1.93856359	-0.672176242	1.57146192	-1.66296864	1.06444728	-1.51311517	-2.12290454	1.67500103	-0.820819974	2.42409801	0.457125038	1.45662796	1.82713735	-1.91357684	-0.987652779	-2.61981344	0.644944608	-1.56900024	0.007319912	-0.137533918	-0.047851779	-0.643389702	-0.764818847	1.43578565	1.5892297	0.200584576	-1.27925944	4.32722187	0.76488173	-1.0047785	0.149220333	0.275797814	2.09874749	-0.075321458	-2.21517801	1.40044153	-0.04054771
ATTENTION-DEFICIT-HYPERACTIVITY-DISORDER	1.24984598	0.372714788	0.6579175	-0.622938514	-0.252043545	-0.457536995	-1.0562551	0.051356081	-0.065080509	-0.956230998	0.555660427	-0.468651116	-1.98500204	0.256943196	0.212816283	0.638796151	1.22992158	0.122992873	0.045996491	1.83261597	0.060675092	0.18322283	1.16224349	-1.26063573	0.469124287	-0.241574526	-1.34180772	-0.412557006	0.140969232	-0.418624431	0.718984962	0.138859063	0.442826957	0.498917878	-0.739723921	-0.317711145	0.299838096	-1.10098374	-0.356020957	2.40244317	0.354362786	0.16456899	0.168247446	0.377531111	1.08390749	-0.319012672	-0.666711748	1.012748	-0.17069976
AUTOIMMUNE-HEPATITIS	1.06604671	1.48326313	0.347728461	-0.327819228	0.671547055	0.505740643	-0.521742642	-0.703378081	-0.810827851	0.60375464	2.20973635	1.02153611	0.075836353	-0.043001447	1.05771506	-2.30750871	0.951911986	-0.51111728	-1.14337039	0.633336723	-0.606190264	0.632040322	-0.197105005	1.4453758	0.055870641	0.497043163	0.780031919	-0.084118784	-0.34056294	-0.774968505	1.52550828	0.337211311	0.132366851	-0.216907173	0.264992028	0.502563655	-0.047456972	1.62639368	0.235462025	3.03821278	1.49892211	0.351073265	0.248114407	0.548723936	0.052358877	-0.206870764	-0.050434098	0.211916	0.797269344
AUTOIMMUNE-THROMBOCYTOPENIC-PURPURA	0.142234758	0.073405989	-0.06842833	0.039253641	0.112974718	-0.093139291	-0.174507901	0.143923581	-0.124995187	-0.199160635	0.171303615	0.035668753	-0.174706638	-0.032936771	0.018765824	-0.061846606	0.085837349	-0.230887413	-0.220124349	0.029425664	0.020351423	-0.210004345	-0.032645769	-0.081754923	0.17410481	-0.093394227	0.098599352	0.011868735	-0.176019058	-0.014564006	0.1294723	-0.002744451	-0.258686304	0.028983031	0.080379359	0.103752077	-0.017360086	0.092659012	0.089726813	0.044026557	0.281843632	0.022417003	-0.06339705	0.022382181	-0.095679909	-0.074183844	-0.104268163	0.008137014	-0.093254805
AVED	0.030526878	0.054490544	0.011001688	0.040598359	-0.032989472	0.003375227	0.000592512	-0.005548333	0.080939502	0.03160888	-0.022316257	0.014061528	-0.026511332	-0.020407133	0.022975469	0.059040368	-0.048160873	-0.113705516	-0.010574003	-0.014193236	0.026204148	-0.012128363	-0.022636177	0.001659986	0.080069013	0.033441979	-0.055881515	-0.078910232	0.004921292	-0.086642586	0.029325835	0.040304214	0.044484183	0.077553444	-0.045562785	-0.022657825	-0.017636452	0.010730877	-0.000833052	0.056501798	0.006659629	-0.060997449	-0.007214781	-0.01534475	-0.048221771	-0.02994024	-0.046439394	0.122844972	-0.076414116
BARTTER-SYNDROME	0.091132604	0.24352026	-0.053783491	-0.114212587	0.003972724	-0.154443845	-0.186820954	-0.29638958	-0.051019676	-0.064665489	0.000490454	-0.086604275	-0.079821214	0.000409323	0.000164222	0.03574058	0.017002033	-0.12560764	-0.06572926	0.145505503	-0.189650208	-0.123899713	0.046376966	-0.09790653	0.287564695	-0.007636509	-0.014781457	0.007832919	0.103897989	-0.087399311	-0.004948145	0.167703316	-0.076774351	0.030494351	-0.07467591	0.011246508	0.230798334	-0.141721368	-0.054296404	0.133334547	0.024456782	-0.081244931	0.118465088	-0.110771179	0.037935931	-0.073088981	-0.103166088	0.008558042	0.019221785
BASAL-CELL-CARCINOMA	1.76767921	-3.0275321	0.60951519	0.103202604	-4.26702309	-0.691841066	1.45994806	0.251166523	-0.635244608	-1.12053883	3.77119184	1.4900099	-2.48652577	0.02663582	-1.10651016	-0.465058208	0.905973256	-1.66799462	-0.826048076	4.0235095	-1.20957994	-0.74619782	-0.164327547	1.06480134	0.451234579	-0.638062537	0.07946457	1.5525955	1.43531835	1.45181465	2.24917555	-1.2942754	-0.351577848	-1.40637553	-2.66032052	1.12720263	2.98308158	-0.987165332	-1.4729321	0.768396437	-2.42567325	-3.32154393	-0.927023292	-1.89437997	3.40896916	0.390901685	-4.17535686	1.22131455	1.49785376
B-CELL-ACUTE-LYMPHOBLASTIC-LEUKEMIA	0.393947333	1.67923927	1.84147668	-0.349408478	2.40349078	0.056579065	-3.04110909	-0.301504076	-3.01825023	0.290467888	2.34758544	-0.909717143	-1.64355516	3.72534728	-1.37724888	-0.413669527	2.14336944	0.462482005	-0.171186537	-1.06656384	-1.16293049	1.18160343	2.05081749	-0.474668294	4.17523718	-3.35171485	0.61570394	1.40356708	-0.681583583	0.396519035	2.00152588	-2.20212245	-1.41624749	3.42052007	-2.017313	2.72622013	2.05280519	0.003354311	0.706685543	0.252898544	-2.34416914	5.17473078	1.55031574	0.035910279	-0.674823284	-0.605906606	-0.318737656	0.155382141	-4.0523715
B-CELL-ACUTE-LYMPHOCYTIC-LEUKEMIA	0.056840334	0.118517868	0.309319973	-0.344236851	0.443464875	-0.102405399	-0.460750937	-0.132705078	-0.27564314	-0.213575736	0.4673253	0.009854896	-0.187195167	0.561182201	-0.017541425	-0.123175241	-0.051365458	-0.048250526	0.308065087	-0.3145715	-0.206175759	0.222422883	0.301344544	-0.325383395	0.100317039	-0.281660348	0.405126661	-0.040908836	-0.160773113	0.016575286	0.521807432	-0.232838795	-0.086952038	0.636111915	-0.235711128	0.227586865	0.22751902	-0.23687996	0.181914657	-0.105584979	-0.37799561	0.692629158	0.280815512	0.026376495	-0.179444849	-0.125426322	0.351198882	0.144698471	-0.780974329
BEHCET-DISEASE	-0.014045456	-0.063979343	-0.057707757	0.107329503	0.093511447	-0.163211316	-0.101398848	0.1139668	-0.104451612	-0.07083299	0.064908885	-0.044282761	-0.3428289	-0.067066804	-0.001137569	-0.096281111	0.088274561	-0.218958408	-0.128831759	0.054363743	0.10212376	-0.091117501	0.094915472	-0.040862665	0.147450775	-0.037499618	-0.08962512	-0.37762779	-0.264247984	0.030781191	0.288362741	0.115291111	0.061279081	-0.029396225	-0.072082654	0.165507734	-0.000292656	0.003637694	-0.021669395	0.072818711	0.338002235	-0.060627926	-0.023312992	0.003974149	0.021337722	0.151832223	-0.157709539	-0.000739209	0.005942472
BEHCET-SYNDROME	-0.042432327	0.028339827	0.01293344	0.019222004	0.023786493	0.028079107	0.045863241	-0.034530006	-0.038925547	-0.023789261	0.003614059	0.00175094	-0.007093522	0.039438669	0.027976664	-0.011801302	-0.04545239	-0.052411363	-0.007678461	0.013783691	0.001025996	0.000265807	0.046850104	0.029492566	0.009433569	-0.000422415	0.01672492	-0.042135377	-0.018452048	0.064215384	0.009532176	-0.019885097	0.061080556	0.015058271	-0.049553119	0.045969315	0.022595076	-0.008486391	-0.105694614	0.029398551	-0.008739755	-0.054180786	-0.056641366	-0.024577191	0.055117711	-0.014438831	-0.067078024	-0.004733887	0.010451164
BERIBERI	0.165814638	0.01319196	-0.140693769	0.117492191	-0.179438263	-0.038153648	0.013408928	0.025779644	0.032277539	0.087794334	0.146150455	0.038574331	-0.110484041	-0.157626122	0.040503617	0.059071105	-0.080842391	-0.186962962	-0.188757941	-0.060282003	-0.048062969	0.0133075	0.153742284	-0.045422807	0.063221231	-0.14377445	0.05082212	-0.133894145	-0.028241407	-0.066453926	-0.068638869	0.130724594	-0.025014713	0.20470579	0.103794582	0.043059677	0.217888549	0.231631175	0.206214502	0.133109465	0.08433146	-0.10661418	-0.032322891	0.008551101	-0.055911016	-0.006713868	-0.210255966	0.05055619	-0.106751822
BETA-UREIDOPROPIONASE-DEFICIENCY	2.08744E-05	-0.024738481	-0.005341957	0.00832266	0.001379509	0.018243283	0.023147274	-0.016023412	0.0004138	-0.025139507	-0.012717853	0.008434705	0.008050573	-0.018345697	-0.013974338	-0.034633562	0.012717966	0.01873083	-0.002317234	-0.002641793	0.000863656	0.001304638	-0.01069716	-0.00053879	-0.004194596	-0.003696543	0.019693065	0.012721596	-0.017864997	0.024148142	0.00944427	0.016141143	-0.025400233	0.021968998	-0.002513767	0.013433137	7.31507E-05	0.002238601	0.016171694	0.005021953	-0.015038324	0.015858786	0.007237474	-0.021847591	0.013931337	0.035058804	-0.043780647	-0.012722635	-0.017687688
BIOTINIDASE-DEFICIENCY	-0.031914745	0.131781489	0.042720731	-0.020386692	-0.012980539	0.065602027	-0.043390147	-0.127850339	-0.032321684	0.0167941	-0.00759591	-0.113759562	-0.097947009	0.118729331	0.032452427	0.201472148	0.066959992	-0.072670393	-0.042807892	0.014301664	0.056802236	-0.020116415	0.032064971	0.002474539	0.118220694	-0.097445555	-0.048854474	0.019389972	0.044404797	-0.04878911	0.040339645	-0.035682719	-0.031267971	0.050075211	-0.002512287	-0.006221442	0.038795367	0.059702255	-0.037066441	0.073291652	0.114447378	0.040246937	0.127106279	0.026241226	0.086646743	-0.062172256	0.079357006	0.014018984	-0.181983247
BIPOLAR-DISORDER	2.00311494	0.722777665	0.541729093	0.08844509	0.058511976	-0.292997777	-0.85244292	-0.544314921	-1.45432746	-2.05260205	1.09648013	-0.210051119	-1.08848929	0.756766438	0.745519221	-0.547596276	2.44048214	-0.001075492	0.310948521	2.08774328	0.556890249	1.47747719	0.236494824	1.09740031	0.253626853	-1.22707152	-1.16281509	0.631090164	1.05440271	-1.23595405	0.517756104	1.36346722	-0.329032958	-0.540129721	-1.47990978	-0.440550357	0.267408311	-1.18672037	0.808978319	2.18151665	0.20097819	-0.737229288	1.39886057	0.192581356	0.596194088	-0.880341828	-1.13681126	1.15194583	-0.365687937
BLADDER-CANCER	-1.81978059	0.279291213	-0.642209113	1.77299666	-6.67862177	1.44049013	-1.90403271	0.46902737	-0.505387843	-2.34749866	2.55181026	-3.58772802	-0.316141486	-0.762483716	1.20414424	-1.00177336	2.61337328	-0.748408616	2.77870774	2.61412644	-0.249799624	-2.007025	0.407092243	6.43801737	1.09856033	0.219758078	4.37704849	-0.527089715	2.18875051	-2.06398201	-3.17740059	0.097211048	-0.252782404	2.91032195	-4.26609373	-0.783105731	1.68525827	3.93119264	-0.929896712	-0.135616198	-0.355897129	2.53110433	6.65338373	0.158368126	5.72979689	1.16420186	-4.37075424	0.290763468	0.605136812
BLADDER-PAIN-SYNDROME	0.145529613	-0.053984262	-0.044145774	0.212770075	0.380674332	0.21051985	-0.320834786	0.232766226	-0.091049053	0.173066348	0.355991095	-0.408254474	0.126036584	-0.031927362	0.536199093	0.126840904	-0.192727044	-0.226429746	0.179052591	-0.019728245	-0.122976258	0.212499395	0.519095302	0.250200868	-0.227041751	0.00083912	0.350179762	-0.626832843	-0.088264749	-0.164590716	0.024804262	-0.381731629	-0.270840824	0.218500614	0.102601282	0.173584729	-0.380332023	0.346473873	-0.457794011	-0.028154917	0.345027149	0.090524681	-0.09741313	-0.065090336	0.113131709	0.185987815	0.221972868	0.261799902	0.465992153
BLEPHARITIS	0.139493361	-0.261653632	0.002932389	0.669489384	-0.195496023	0.488039494	0.266838044	0.284965307	-0.121389717	-0.319095165	0.399481714	0.652722418	-0.4624542	-0.164466694	-0.061487556	-0.478525758	0.666006744	-0.818031192	-0.849405408	0.23028408	0.630113482	0.314558625	-0.047332726	0.420467019	0.581120908	-0.462095112	0.302234828	-0.089628466	0.034304902	-0.101723783	0.727479875	0.166271195	-0.028139614	-0.346517593	-0.383332968	0.395655483	0.100414596	0.009322456	-0.221949011	1.03479528	-0.155919164	0.115666635	-0.247607082	0.099939719	0.212211743	-0.05460887	-0.388625056	-0.284060627	-0.31060189
BODY-DYSMORPHIC-DISORDER	0.031257067	-0.056504302	-0.053534318	0.008454953	-0.009090764	-0.063474938	-0.021531673	0.034361955	0.002439903	-0.073912598	-0.070345521	-0.043822046	-0.027240677	-0.020861277	-0.020881277	0.118099451	-0.016784171	-0.062317699	-8.5844E-05	0.059741896	0.02730633	-0.001648786	0.012165633	-0.069508828	-0.073853262	0.010210458	0.011145092	-0.071160473	-0.028776055	-0.04753942	-0.01005332	0.04888127	-0.012928075	-0.077013053	-0.036865659	0.061464857	-0.002050092	-0.009276197	-0.003100987	0.089460641	0.153366297	-0.073958807	0.015819637	-0.003087157	-0.079176664	0.027489852	-0.097315013	0.017837914	-0.0270389
BREAST-CANCER	0.565723121	1.29206669	-1.98678589	0.153424725	-6.40720272	1.46862864	0.157406867	0.971777678	-3.53322172	-4.19410133	1.35162663	-4.55185175	-0.029104853	1.09946823	-4.01781273	-1.09331775	1.1961391	-2.2590239	2.66857243	5.3216629	-0.700146139	2.00023675	-0.909312248	5.70903635	2.74429774	1.91583145	1.17613494	1.92737949	1.84568644	-1.16855443	-2.63388395	-0.113492012	3.29269791	0.493666768	-4.53333378	2.56318283	3.2926383	0.442601472	1.81883383	-0.655181825	0.716912687	0.326486856	5.64718294	0.626800716	3.34173632	-0.181783542	-2.61923838	-0.536105931	-0.412472159
BRUGADA-SYNDROME	0.116752945	0.101470873	-0.150175244	0.191988871	-0.120243445	-0.442059636	-0.053521741	-0.104196206	-0.188659683	-0.051739339	0.1286847	-0.256528854	-0.044181466	0.126052305	-0.187668279	-0.18780905	0.203471959	0.027738152	-0.309888542	0.375987321	0.060348492	0.026475266	-0.019925917	-0.020836657	0.061392974	-0.121073596	0.150255337	-0.047880594	-0.038241848	-0.021629991	0.126944661	-0.099832565	0.032025483	0.008966116	-0.067261025	0.027224505	-0.080116861	0.08684773	0.124678075	0.016563399	0.109385461	0.103057429	-0.03595474	-0.029238926	-0.001779571	-0.222106189	-0.110884883	-0.059275858	-0.100502774
BUERGER-DISEASE	0.063604571	0.042931225	-0.078571722	0.044276301	0.113571756	-0.037218284	-0.025027202	-0.032699034	-0.031404685	0.056800906	-0.02381088	-0.068856351	-0.041828331	-0.069194958	0.015489971	0.039345268	-0.052555472	-0.069925636	-0.043643404	-0.041203365	0.004952862	0.054592639	0.161523417	0.062820986	-0.012134966	-0.025447788	0.04300588	-0.011777121	-0.103078723	-0.007650172	0.03250416	-0.033725388	-0.00502859	-0.014474819	0.051857676	0.072615907	-0.004135499	-0.048309326	0.069285356	0.014453307	0.045565367	-0.078227416	0.071850523	0.054301661	0.047488965	-0.013740753	-0.001221492	0.020525841	-0.029876802
BURKITT-LYMPHOMA	1.30892241	2.06634593	-0.181110948	1.09558547	0.497247428	-2.68212605	-1.56862855	0.333952785	-0.343895048	-1.29321635	2.92511606	-1.15453053	0.011083635	1.43211579	-0.496259719	-0.616674185	1.48074353	-2.29797745	-0.907760143	0.991891444	-2.83872461	0.969029605	2.70747995	-0.133637264	1.57676804	-1.01732552	-0.853935778	-0.590664029	1.38197649	2.57270217	0.848112106	0.150239021	0.065144211	3.42238045	0.049655527	1.93013895	2.00160742	3.74779105	1.69658244	1.12303221	1.58416557	0.278722435	1.60354376	0.214881495	2.98209953	0.322300255	-1.31599116	3.05071926	-1.29650652
CANCER-OF-THE-ANAL-CANAL	-0.114909403	-0.324870318	-0.273631483	0.069064528	-0.297501683	0.012053534	0.309995443	0.425031185	-0.098773241	-0.355129838	0.332857072	-0.384981513	0.045549989	-0.153483495	-0.474759489	-0.315113932	0.593744993	0.31025809	0.237324953	0.307253569	0.178804278	-0.7546947	-0.599871099	-0.014033747	0.102141902	-0.292990804	0.983827353	-0.245994419	0.034168422	-0.059963152	0.384430468	-0.136889607	0.02103449	0.029840138	-0.369180769	-0.283196211	0.354722559	-0.119061589	-0.214883223	0.090248302	-0.206049427	-0.254286468	0.389593005	-0.088743858	0.329590499	-0.158199802	0.009034419	0.089271434	0.520678639
CARCINOID	0.213528857	-2.26757145	2.01732755	-1.10364306	-5.99577188	-4.72180843	-0.669170499	-0.17469427	2.63609052	0.423713237	-1.14310896	-2.2113831	1.4946934	-1.13320696	-3.02244902	2.47250795	0.286001384	-0.582254589	-4.0766902	2.29602146	-3.1805687	-0.389909595	1.56514764	-1.49628592	2.7892983	2.1043849	-2.13541961	3.72672296	-0.004935582	1.60013068	1.49107111	-1.04828072	2.0697875	1.18168163	-2.64104939	2.35744262	0.832006991	0.273412555	-0.688640952	0.358737916	4.58171606	0.521347284	-1.17149425	3.65155983	0.646894693	5.02516651	-1.41053176	0.661236107	5.04173517
CATECHOLAMINERGIC-POLYMORPHIC-VENTRICULAR-TACHYCARDIA	-0.028289827	0.029177075	0.068287104	-0.011812701	-0.024013538	-0.069172457	0.019676019	-0.087236561	0.041602418	0.017431824	-0.006727414	-0.071276777	-0.104972169	-0.059076119	0.02360831	0.032999538	0.043105077	-0.082278878	0.011274815	-0.025193527	-0.002064633	0.00632645	0.007415689	0.054561697	-0.06842152	-0.043195542	0.010344695	0.006478298	-0.079875797	0.001586276	0.008750126	0.037422948	-0.007091079	-0.028081317	-0.000699715	0.054536	-0.052192379	0.043135464	0.051314153	0.038272746	0.046242405	-0.000621284	-0.046538197	-0.046994835	-0.082744286	-0.004245822	-0.033451829	0.013736105	-0.029733412
CENTRAL-DIABETES-INSIPIDUS	0.306293279	0.348073423	-0.145353884	-0.033868406	-0.161771387	-0.208033815	-1.17865562	0.478242785	0.149989203	-0.234412208	0.050784621	0.109726623	-0.540492594	0.418581665	-0.034274019	0.120725922	1.07918668	-0.025897477	-0.875678241	0.444359899	0.288147449	-0.741487324	0.101756893	0.138473496	0.942800224	0.215045422	-0.178404003	-0.085075878	-1.14464569	0.11232955	1.78007245	0.389646739	0.213933811	0.14212054	-0.705190122	0.409470648	1.12180841	0.434513569	0.15482147	0.570228696	0.433465987	-0.368639588	-0.250256479	-0.381096095	-0.349459589	-0.195991978	-0.501199186	-0.057103686	-0.301090479
CEREBROTENDINOUS-XANTHOMATOSIS	0.009344561	-0.034671374	-0.000421635	-0.01780751	-0.048721824	-0.002139517	0.028981371	-0.074043155	-0.020187231	-0.007145314	-0.006281796	-0.064305633	-0.127022997	-0.022403894	-0.027807541	0.026049569	-0.036423821	-0.070306614	-0.048555698	-0.032681216	-0.047181618	-0.083649568	0.068868555	-0.011773672	0.013699528	0.048384432	-0.03842001	-0.037287522	0.011696922	0.045511141	0.08680246	0.017857857	-0.000299854	0.006107469	-0.015546648	0.041729793	0.055555355	0.043424752	-0.018847808	0.036773074	-0.045188278	-0.039442416	-8.85027E-05	-0.017438231	-0.0016726	-0.033085242	-0.06868168	0.066033125	-0.058968835
CERVICAL-CANCER	-1.70150042	-0.842214406	-3.42033434	0.555316269	-4.98644829	2.14022875	1.3078866	2.16799831	-3.16296816	-3.70272231	2.69108725	-3.06545281	1.87584925	3.8720789	-4.38711071	-1.94774544	1.84026217	0.39716658	3.21344328	3.10292029	0.133763149	-0.369821668	-1.05936515	6.2426877	1.61236858	2.16060805	2.14952588	1.34618175	1.36141372	-1.89838111	-0.388380527	1.86319506	-1.46427429	-1.38193917	-4.28884315	1.436077	4.44373989	-0.503392875	0.563955963	-0.887112021	-0.247977495	2.13106608	4.99262094	1.63848293	4.52834558	-0.846133113	-3.55804849	1.32832384	0.650261819
CHIARI-MALFORMATION	-0.108598806	0.691191256	-0.431273431	0.999878347	0.321828336	-1.03719091	-0.8100878	-0.235374197	-0.602975786	-0.30073294	0.147523627	-0.176507503	0.087096825	0.699878156	0.175481111	0.295768529	0.732002258	-0.397971958	-1.8952564	0.112591803	0.193122581	-0.256872058	-0.437365413	-0.16591315	0.090621032	0.316788584	0.416752011	0.164138809	-0.614478707	0.315356076	1.66419256	0.057370797	0.005126097	-0.026017431	-1.17951775	0.202296153	0.70514375	0.060637098	0.633118689	0.151408643	0.153725892	0.256993145	-0.586583674	0.201336399	-0.165925115	-0.513676465	-0.188272998	0.200715214	-0.429485828
CHOLANGIOCARCINOMA	2.87899303	1.96286094	0.065920889	-0.288036048	-2.33050776	0.664540172	-0.439798146	-1.39662635	-2.48831534	-0.349109292	-0.055398848	-1.52311087	3.56389141	1.77115667	-1.27915812	-2.68416643	1.95645404	0.212173507	0.821053445	2.86834693	-1.78888285	-0.357322872	-3.77046466	1.17035568	-0.387492478	3.2168467	2.65076041	5.3104701	0.52263087	-0.641099155	-0.224844009	1.22884727	1.89809132	-1.09466553	0.678584456	-1.30030179	1.85724795	3.2621913	-0.416298389	-0.304371148	1.64716101	1.51572943	-1.27219129	0.195469841	1.23083198	1.02453971	-2.04052496	-1.02866042	5.83017206
CHOREA-MINOR	0.007091165	0.0317568	0.058931999	-0.040224198	-0.073663712	0.017183906	-0.028157247	0.057250559	-0.020726597	-0.021255607	0.084210835	0.020022171	0.046886701	0.037037034	0.052012768	-0.134085178	-0.022041893	0.034037497	-0.109550327	-0.038326889	-0.036711767	0.042033896	0.018594747	0.03768323	0.043952443	0.048191216	-0.014670357	0.063706219	0.089278564	-0.003990673	0.077736065	0.134534895	0.009863627	0.038709678	-0.017606013	0.051625319	-0.017603526	0.056516729	-0.052682355	0.136153758	0.058847647	0.045680486	0.028012576	0.048630241	0.072373867	0.021367444	-0.023040792	-0.013939217	0.003335328
CHORIOCARCINOMA	0.137418658	-0.099547543	-4.61060762	-0.965639234	-1.77087712	-2.78180528	-1.87590981	2.2390182	1.86336076	-0.658755064	-2.94554257	-0.861033499	-0.4983688	1.74704993	-2.48422456	-0.209832907	-2.45475364	0.991316378	-1.38359821	3.37226129	-0.250706434	0.79081583	-2.67502713	0.890181005	2.74697042	-0.754383385	1.05397475	3.53850937	1.84755623	-0.827542901	0.316359729	4.03133011	-0.267075568	0.097768135	-1.94151139	-0.727145493	1.00776911	0.091550812	0.136108503	-1.91819096	2.66943574	1.35469592	1.09184754	-0.427375406	1.61983478	1.36704528	-1.16302371	-0.150229394	2.69261479
CHRONIC-EOSINOPHILIC-LEUKEMIA	0.611902177	-0.638521552	-0.326546341	-0.131743401	0.442253172	-0.385575324	-0.278049111	-0.329805851	0.128812522	-0.085211426	0.133510843	-0.003072785	0.27041927	0.112703189	0.008000523	-0.523159325	1.53190756	-1.3760587	0.269962132	-0.280119449	-0.807821155	0.125972986	0.602414489	-1.11971295	0.028348343	-0.833756089	0.158808991	0.596145689	0.346042335	0.500090122	0.358151257	0.23581332	-0.504121482	0.560294688	0.871475577	0.555330276	-0.302809954	-0.28739816	-0.664469242	0.112314314	0.420579612	-0.668944776	0.01724351	0.411714464	-0.063853458	-0.942533314	-0.307030946	0.376758456	0.022641953
CHRONIC-GRANULOMATOUS-DISEASE	0.794688046	0.790009141	-0.261111021	0.379561752	0.889511943	1.1711365	-0.416255802	0.058811106	0.12463586	-0.659418702	0.689324319	1.02236903	-0.465997905	0.338047683	0.865909755	-0.201102838	0.88015604	-0.341592878	-0.601581037	-0.979215205	-0.216243282	-0.556664526	0.573920429	-0.297834933	1.18401527	0.733088195	-0.899306715	-1.31470597	0.682293892	-0.144859806	1.43690014	0.313431531	-0.54035449	0.583944082	0.152992621	0.272493422	0.76257962	1.51323771	-0.727098942	1.04386246	-0.605632782	-0.229848236	-0.334655166	0.259508014	0.01101401	0.510209441	-0.581890702	1.12086022	-0.565463603
CHRONIC-LYMPHOCYTIC-LEUKEMIA	4.60830021	1.52673662	-1.95786834	1.19031668	-0.229828387	0.733674526	-2.34175205	-1.38139415	-1.54707146	-0.323103756	3.70324111	2.02035594	-0.842796683	-0.358885765	0.952232718	-1.09609866	2.73199677	-3.35979676	3.82683229	-0.218285099	-1.53306007	-1.29410422	0.16154696	1.15536773	3.81536269	-0.831652641	1.70509446	0.44964242	2.14502478	1.96614909	0.083324939	-0.252506733	1.13922882	4.02733374	0.472065508	2.81557369	1.52106869	0.567565441	1.56581485	1.80433953	-0.974715114	2.20215988	1.38792574	0.903839827	-0.850040197	-0.622514963	-2.32120109	2.13514757	-1.80355585
CHRONIC-MYELOID-LEUKEMIA	3.07727623	0.200979829	-0.142446548	4.23265219	-0.114890955	0.428988963	-1.36596084	-1.55540109	-3.4342804	0.914835215	2.69272232	-1.22062862	1.79919493	1.5549587	-0.497242212	-2.38400269	3.27144003	-1.9157778	2.96112299	2.38781452	-0.581850827	2.85313082	1.65693367	0.309697449	1.71124423	0.441615045	0.406953692	2.25443363	1.61795163	0.935231209	-0.386390656	0.010871303	-0.392447174	2.67607737	1.63687944	2.47541046	-0.097765833	-0.832095623	1.87944949	2.6740346	0.180823565	1.74903059	-0.266516805	2.31398344	-1.78806305	-1.27079904	-1.58415377	3.38967848	-0.501514435
CHRONIC-OBSTRUCTIVE-PULMONARY-DISEASE	2.60607052	-0.173833624	1.73788333	-0.793366313	-2.36392736	2.82824516	-2.04382324	-0.755111814	0.734993756	-1.81755531	0.703054726	2.08402443	0.757772923	0.108318962	0.747170448	-1.06906784	0.929701149	-3.30859351	-0.613359749	1.83050609	-1.34953964	-0.396438777	0.225555673	1.2049489	-1.37312138	0.768993199	-1.97830772	-1.24937916	1.24023211	-2.61697936	-0.712050557	-0.519211411	-0.863897085	-2.1774621	-0.376715302	-2.06051397	0.087844685	0.489026964	0.319382876	3.67402411	1.56940258	-0.85715735	1.15007055	-0.998646677	-1.24060214	0.363681644	-3.27731395	0.98167038	-0.781656802
CHURG-STRAUSS-SYNDROME	0.043776449	0.087864049	0.000628343	0.050566979	0.015170192	-0.195269391	0.138290897	0.140846655	-0.043498639	-0.237615705	0.122815341	0.266156554	-0.417325407	0.082123235	0.107477739	-0.169902951	0.189751029	-0.187812731	-0.221056223	0.053057719	-0.163409039	-0.04263195	0.241354451	0.163345039	-0.039808568	-0.215733781	0.039393976	-0.007916879	0.025659863	-0.322419524	0.214202583	0.085247293	0.030180713	-0.031886619	-0.084476732	0.044952557	0.037796255	0.158023015	-0.261030406	0.180554986	0.246022657	-0.004241557	0.056985825	-0.035448976	0.046066392	0.042012934	-0.398583025	-0.010158202	-0.054143257
CLEAR-CELL-SARCOMA-OF-SOFT-TISSUE	0.039272226	-0.096406415	-0.103848942	0.07166297	0.147043049	-0.155460164	0.018048745	-0.047579117	-0.043273792	0.012142905	0.097952709	-0.042305801	0.018604413	0.069185063	-0.018112402	0.045899317	-0.006932443	-0.041740727	0.028210778	0.083904728	-0.158777282	0.11499387	-0.043273065	-0.193391636	-0.052453585	-0.124925442	0.013015911	0.038627792	-0.109945871	0.114047252	0.145191997	0.094701074	0.067764305	0.107181594	-0.058443084	-0.125131905	-0.101721533	-0.079243258	-0.114906952	0.033773854	0.068201251	0.007891787	0.051162001	-0.028669259	0.124559835	0.03261108	-0.23203361	-0.095228076	-0.080996417
CLUSTER-HEADACHE	0.306022018	-0.072422482	-0.058384195	0.161712497	0.169344336	-0.252991199	-0.474278122	0.251053661	-0.119950816	-0.197608158	0.382511735	0.223069429	-0.095894687	0.139007211	-0.010404863	0.051209502	0.714081526	-0.593977749	-0.714159429	0.368449241	0.635262847	0.08240822	0.131454185	0.022297284	0.229511499	-0.661696911	-0.023786394	-0.382198453	-0.476159722	-0.03652443	0.417279214	-0.286449909	-0.264302135	-0.101366192	-0.553213477	0.640375316	0.42096445	-0.116083033	0.338061899	1.31073892	0.433000654	-0.11813169	-0.212620094	-0.00220835	-0.086110801	-0.57940799	-0.534342408	-0.481857032	0.468944937
COLORECTAL-CANCER	0.54058677	0.28391552	-2.42890358	0.223450989	-5.28070354	3.28408313	-1.9957273	-3.86512399	-4.81188822	-3.75301147	2.62492347	-2.49854851	2.32875299	1.81178176	-3.27445364	-0.829712689	-0.277745277	-1.85068095	0.710248411	0.900799572	-0.94169265	-0.456724256	-2.94468379	2.50905538	1.92153108	2.83152509	1.81782687	1.19983804	0.336176276	-0.586238325	-2.85953951	0.997685671	1.44362104	1.31098163	-2.8700211	0.64431113	5.48778725	-0.230598956	1.97146761	1.43517888	2.47018647	0.942512989	3.88858438	0.91696322	3.99135375	2.80811143	-0.858833134	0.425492883	3.55827999
CONGENITAL-ADRENAL-HYPERPLASIA	0.814246535	0.655439377	-0.343675554	-0.948156595	-0.120083034	0.408566505	0.015912317	-0.151483357	1.56242812	0.401946634	0.505971849	0.02197014	-2.40833783	-0.206135064	1.80156147	-0.728895783	0.620878577	0.5396685	-2.02269554	1.86079884	-0.712601423	-1.43466377	1.01181209	0.056323819	2.93887091	0.673183978	-0.75400269	0.728576422	-0.418833762	0.973317921	1.39788365	0.53387934	1.2408452	0.848361135	-0.789366901	1.25235951	1.02191532	0.84699738	-0.45961231	0.974110067	1.11787522	2.51562572	0.744221747	0.501970351	-0.009919366	-1.16226041	0.672264516	-0.500879526	-0.940464675
CONGENITAL-HYPERTHYROIDISM	-0.008317648	-0.036837596	-0.006680991	-0.120074093	-0.012269218	0.02117263	-0.042712987	0.032809731	-0.043659631	-0.022880385	-0.038277526	0.028260579	-0.005615785	0.002089718	0.013454585	-0.023009935	-0.005444815	0.121437095	0.023446525	0.024414809	-0.056288354	0.029567357	-0.013047032	-0.058182683	0.125398368	0.074756429	-0.120575376	-0.130581334	-0.051975258	0.021680176	0.0322777	-0.100159548	-0.026405308	0.023865111	0.088195495	0.049665131	0.057424158	0.014148209	0.015466552	0.041284263	-0.056229983	-0.009171738	0.126406252	-0.05219949	0.053751819	-0.041733384	0.050460234	0.00479142	-0.032183599
CONGENITAL-MYASTHENIC-SYNDROME	0.058773339	0.048463848	-0.011117183	0.153015807	0.090525575	0.00316006	0.028337849	-0.010533987	-0.041316062	-0.023863532	0.013881483	0.021998951	-0.052235607	-0.086258918	0.008062431	0.066421717	0.027731154	-0.014629725	-0.077294648	0.082302451	0.004934782	0.065011516	-0.025024867	-0.104090601	0.186916634	-0.021505777	-0.013747642	-0.058163475	0.022557262	0.037583068	0.005126257	0.176237881	-0.192613676	0.029811215	-0.144402251	-0.100395486	0.129218608	0.050036974	0.049469505	0.099276535	0.082417041	-0.00608868	0.031668134	0.039127208	0.030467834	-0.029336399	-0.177730337	-0.043542828	-0.069886185
CONGENITAL-NEPHROGENIC-DIABETES-INSIPIDUS	-0.007877	-0.004590021	-0.008334854	0.016507713	-0.000673887	-0.000250856	-0.013020854	0.005349073	0.00757942	0.009897558	-0.016470034	-0.001294385	0.003294517	-0.004015131	-0.008256841	0.020626487	0.01786517	0.01157344	0.013665044	-0.0082375	0.014584672	0.00886635	0.011096437	0.014382379	-0.028825628	-0.029562941	0.004458336	-0.024153452	-0.017704628	-0.013648983	-0.002183757	-0.005755845	-0.001400786	-0.02068045	-0.008986482	-0.001586347	0.020358091	-0.022492964	0.003977518	-0.004260486	0.022672087	-0.015454507	0.007100927	-0.00253009	0.006165847	0.014434459	-0.003979109	-0.02743567	0.005932443
COPD	2.03155303	0.242819935	1.69500256	0.626824439	-2.80358481	1.39806068	-0.643787026	-0.002370112	-1.76353526	-2.5288403	1.21309638	1.59801674	1.46935236	1.58800375	0.923843682	-2.51192045	2.70632958	-4.40708971	-1.48661482	2.54801583	-0.268028259	-0.626771271	0.686280429	1.29942775	0.127923772	0.745487154	-1.57476163	-0.0233013	1.82710207	-2.08196306	-0.974451363	-1.73211825	-1.44342148	-2.53264809	-1.80847192	-1.10633397	0.995798528	0.224510938	0.822365701	3.05551553	1.97336531	2.26569366	1.85941696	-0.471319675	1.92908657	1.54832745	-3.10403013	-0.438926667	0.041852135
CORTISONE-REDUCTASE-DEFICIENCY	0.031281807	-0.091407098	-0.088197611	0.076776169	0.012841146	0.040707771	-0.002668479	-0.078553267	-0.043322474	-0.031115359	-0.031005276	-0.021707585	-0.065553509	-0.076511167	0.03448683	-0.00710178	0.107393272	0.005777162	-0.055110365	-0.003078559	-0.0563832	-0.046014223	0.061580904	-0.085756332	0.060904697	0.042134024	-0.057138924	-0.033679947	-0.025697881	0.071983345	-0.052933343	0.048105691	-0.119864836	-0.027021214	-0.047500785	0.025724787	0.060069662	-0.074783705	0.037520438	0.102356896	0.080194563	0.1329647	-0.012713458	-0.021684786	-0.056056522	-0.000256425	-0.023423044	0.002459378	0.024232512
CROHN-DISEASE	0.385443568	0.271414131	0.074860096	1.0577805	-0.308647394	0.370927513	-0.909278452	-0.619953871	-0.447732419	-0.951563776	1.25304794	1.58292902	-0.774321675	0.109099403	0.471789986	-1.99021733	1.15312839	-0.348342836	-1.35037124	-0.551131666	-0.500362754	-0.481150627	-0.033140827	-0.392974555	-0.215212554	0.456700563	0.818321526	-0.442711622	-0.262164325	-0.460809976	0.650020778	0.619180858	0.352026284	0.117062218	-0.35817045	0.134202048	0.076646417	0.41936323	0.279690683	2.47730541	1.18657744	0.112276644	0.906731606	0.987190545	-0.677411675	0.569831729	0.448755503	0.734643102	0.988724649
CROW-FUKASE-SYNDROME	0.131325319	-0.086183034	0.015040291	-0.018917389	0.069377258	-0.07739614	-0.123670392	-0.124986596	0.133672923	-0.113375396	0.085093826	0.171370313	-0.008600834	0.022155898	-0.074915759	0.076196134	0.211652786	-0.141016275	-0.092035674	0.186645553	-0.006513234	-0.084956557	-0.034532547	0.022953812	-0.070441216	-0.094427124	0.045709074	-0.046886399	-0.13917698	-0.118846424	0.060035612	-0.103271291	-0.062255714	-0.093146883	-0.025566345	0.045614786	0.058373071	-0.037490979	0.040951371	0.164378926	0.122140817	-0.147241071	0.047013693	-0.067782186	0.087472521	0.03989239	0.049715482	-0.05137004	0.016236043
CYSTIC-FIBROSIS	2.00152183	0.583412468	0.725827157	0.479750544	-0.149007544	1.8502996	0.030194813	-2.37004876	-0.124178536	-1.28009295	3.04912019	-0.619655907	1.4472121	-0.162441194	-0.601290166	-0.30093801	-0.525942326	-0.217330471	-1.77166128	0.894462526	1.07852435	-1.24256182	2.13486648	-0.741951346	0.005735904	-0.798556864	-2.59567976	-1.75098324	1.09497976	-2.12276554	0.318746626	1.46461928	-1.56980872	-0.812036097	0.009044749	1.15746891	-0.766374767	2.63452625	0.047443204	5.23178482	0.56770134	-2.40793991	2.37075543	0.771900713	-0.415410787	0.132380813	-2.74768019	1.41865373	-0.560815692
CYSTINOSIS	0.07112401	0.058322661	-0.056148142	0.063533671	0.149385586	0.056915175	-0.068289287	-0.0906009	-0.077033907	-0.020403143	0.150451541	0.111985706	-0.260454953	-0.003324654	0.068882905	-0.223112762	0.06834881	0.030837789	-0.106367089	0.026420366	-0.143318832	-0.050907157	-0.002041447	-0.072881624	0.127536699	-0.199160352	-0.091668673	-0.236568213	0.038884778	-0.130283773	0.108471036	0.110985324	-0.064774856	0.055399291	0.025776316	0.080793798	0.098768964	0.020416455	-0.116615504	0.045749102	0.006117623	-0.083995931	0.101353221	-0.06586688	-0.070557505	0.186422616	-0.12612696	0.06838654	-0.066616885
DE-QUERVAIN-THYROIDITIS	0.039512452	-0.050056294	-0.076481894	-0.004560429	0.036975097	-0.024836205	0.033214357	-0.031195087	-0.062893294	-0.032346923	-0.042183217	-0.039935242	-0.055737343	-0.063299678	0.007861219	0.055857599	-0.020506395	-0.022722781	0.067920961	-0.006329786	-0.018138709	0.044267181	0.013246182	-0.043829247	0.014442833	-0.037906461	-0.0203717	-0.10004051	-0.003101625	0.101003043	-0.008634277	-0.033572797	0.008797308	-0.021957552	-0.028835025	0.005687949	0.013462903	0.029785693	-0.008593274	0.028972417	0.00280708	-0.001264872	-0.005239429	0.003507171	-0.068003304	0.064516865	-0.007064592	-0.033736736	0.020450817
DERMATITIS-HERPETIFORMIS	0.079782367	0.820459843	-0.088952258	-0.19575958	-0.195976034	-0.063311636	-0.616981506	0.314904571	-0.042624902	-0.069062978	1.11681104	0.355316728	-0.375370204	-0.074669711	0.646306634	-1.00897551	0.892281413	-0.809845746	-0.56046772	0.202056199	-0.41772455	0.32846573	0.269983798	0.646573186	0.441282839	-0.31951037	-0.172995403	-0.278064787	0.067355432	0.032898594	0.775679827	0.052264769	0.06832701	-0.355910122	-0.150639802	1.28940642	-0.206425771	0.238641441	0.1694213	0.977245867	0.539337516	0.003291653	0.115083538	0.021489389	0.116920583	0.228975981	-0.622411072	0.112246133	-0.11649698
DESMOPLASTIC-SMALL-ROUND-CELL-TUMOR	0.224747404	-0.113095887	-0.572291791	0.534295142	0.710826814	-1.46925211	0.774803579	-0.089939654	0.884394825	1.14283073	-0.833363652	0.322048336	-1.31901491	0.029242283	-1.47997808	0.017693715	0.095849291	-0.734173715	0.767299831	1.3183136	-1.62154174	-0.467815608	0.607086241	-1.43041682	-0.247150704	0.777626216	1.55193436	0.221186161	-0.934707582	1.25961614	0.96669656	1.00290418	0.950375855	1.21211457	-0.40281406	-0.110302031	0.588620901	1.79816878	-1.31466007	-0.43225652	0.639090478	-0.171099573	-0.400412798	-0.715008199	-0.461138994	-0.073904909	0.085177332	1.18796587	0.188514054
DIABETIC-NEPHROPATHY	1.31698263	1.03621233	0.578117788	0.386135191	-1.94160712	0.134202167	-0.350976735	-0.513389885	0.383159876	-0.533070624	1.50746775	-0.065006614	-1.14963865	-0.955066204	1.9429158	-1.22401416	0.656037331	-0.572459221	-1.94113064	0.587895334	-1.3481698	-0.272691429	-1.01597965	1.11376345	-0.191641569	1.251454	-1.15411043	0.547360599	0.509286821	-1.95829046	0.998083055	0.573608041	-0.374525905	0.281280786	-0.906852424	-0.83507216	-0.35986641	0.936190367	0.259354532	1.48025203	-0.270588368	-0.440027416	0.289444208	-0.51635921	0.677408099	0.831829846	-2.03212357	0.320204705	-0.174678966
DIABETIC-NEUROPATHY	0.166670129	0.048670504	-0.285105854	0.379933804	-0.301490247	0.650489151	0.019064069	0.442514807	0.253981143	-0.417055756	1.26966763	0.172975168	-0.933781147	-0.346238464	0.473660767	0.834911704	0.4455809	-1.48726404	-0.522914588	-0.103643499	0.758025467	0.959027827	-0.398827136	1.04170024	-0.086070202	0.028295556	-0.83676374	-0.21183899	-0.72838074	-0.417814732	0.53058517	-0.191918656	-0.29762274	-0.438729912	-0.498886108	0.199121103	0.096114606	0.183319673	-0.130287141	1.36383724	-0.053729326	-0.217900187	-0.628273964	-0.421019524	-0.184008941	-0.745735466	-0.170885667	0.007645045	0.522088349
DIFFUSE-FASCIITIS	0.035432976	-0.086603344	-0.025512062	-0.050426826	-0.019344024	0.054119952	-0.113153681	-0.039712243	-0.067541555	-0.006674407	0.056906585	-0.02902396	-0.050437179	-0.029147292	0.047571674	-0.067111589	0.086045399	-0.085851751	-0.01809527	-0.052067805	-0.003810419	0.044666633	-0.048007153	-0.00606641	-0.009764615	-0.041343462	-0.02101611	-0.023598302	-0.041082438	0.028806612	-0.064294905	-0.017650647	0.031910524	-0.049795225	0.002993461	0.037608314	0.091202229	0.061987877	0.006506577	0.032318555	0.070687547	-0.013520437	0.082130261	0.038164068	-0.046974056	0.017633852	-0.060283992	0.073143706	-0.011290616
DIFFUSE-PANBRONCHIOLITIS	0.131164208	0.105630517	-0.084391244	-0.12657012	0.130779326	-0.067155555	-0.44320336	0.181836843	-0.024126925	-0.386153668	0.135368213	0.262210548	0.225085199	0.409513891	0.46730575	-0.445673704	0.370738894	-0.523355603	-0.388226449	0.329926908	-0.011403007	-0.329807281	0.064768799	0.155369461	-0.123085946	0.125987515	-0.194173753	-0.268862247	0.142031476	0.017230297	0.091043212	-0.120856397	-0.104147047	-0.34491235	-0.165144965	0.034330715	0.038075086	0.744527817	-0.237700105	0.433025837	0.287469745	-0.16033648	-0.002707336	0.153551877	0.248126402	-0.063418627	-0.030628296	0.304315656	-0.125640005
DOOSE-SYNDROME	-0.045025736	-0.047969427	-0.05645173	-0.015296415	0.028619446	-0.007195387	0.007744763	-0.034996599	-0.049897704	-0.059399921	-0.02547748	-0.07678923	-0.051757716	-0.042213142	0.051867921	0.078783572	-0.00504795	-0.011413552	0.061729938	0.028628752	0.050486315	0.017937047	0.008522629	-0.006328112	-0.023925707	-0.013916349	0.027630359	-0.096135944	-0.037765872	0.098196924	-0.005297685	-0.083130181	0.016417272	-0.018422881	-0.008754238	0.050720558	-0.002116476	0.020274861	-0.004391287	0.035798378	0.054209769	-0.035472646	0.051126104	0.002523312	-0.042288449	0.053295407	-0.010826597	-0.048587341	-0.030354988
DRAVET-SYNDROME	-0.057620309	0.207924008	-0.0877629	-0.013400841	0.06813433	-0.01196964	0.054428071	-0.080476448	-0.009242045	-0.089902446	0.091969557	-0.123118892	-0.08057677	-0.052127693	0.093246743	0.127811	0.175527275	-0.114381745	-0.144947603	0.138579905	-0.024907203	0.009790665	-0.072716519	-0.127253219	0.050466407	-0.027273968	-0.053580247	-0.122387342	-0.031217083	0.058732722	0.115816295	0.040203013	0.055942744	0.002879491	0.008198261	-0.020641539	-0.045412738	-0.016056433	0.141179606	0.176285103	0.110285453	-0.028926697	0.070431091	-0.049804665	-0.09624584	0.016857935	-0.064961344	0.030376788	-0.104714207
DYSBETALIPOPROTEINEMIA	0.027606228	0.021427147	-0.010543251	-0.049518939	-0.030997483	0.027726868	-0.001635396	-0.007706286	0.035525885	-0.026708929	0.021953408	-0.034633782	-0.015665406	-0.001626848	-0.019251699	-0.088379644	-0.024941614	0.012820411	-0.02082797	0.01490136	-0.014068254	-0.028936638	-0.023202809	-0.030292857	0.049676817	-0.014363228	-0.016182968	-0.005053932	0.044594623	-0.011053156	0.016171463	0.039196737	-0.015882526	0.006611921	0.015140775	0.008179024	0.027705411	-0.03168371	-0.006129402	0.036228154	-0.03742839	0.002734469	0.027171064	0.016358689	0.029494086	-0.031992082	-0.022725303	0.005625108	-0.010531965
EMPHYSEMA	0.115616195	-0.259818614	2.13225961	-0.587226868	-3.06424618	1.30446589	1.43123686	-0.766318202	-2.67533159	-0.886371553	-1.11365592	1.03637815	1.03110492	0.351094484	-1.71720135	-0.968487561	0.006278966	-6.18793869	-4.07448912	1.75817215	-0.901484549	-0.836104512	-0.190268502	1.84338951	-0.841756642	2.35398269	-2.61905384	-0.04845871	0.157953396	-1.42006958	0.172957376	-1.6415627	-1.22622132	-5.25642967	-1.83714736	-0.323419899	1.80467463	0.366652101	-1.33243597	2.81167436	0.298315078	-1.08787084	-3.81845427	0.403246701	1.74013674	1.34316635	-3.70326161	1.68418753	-0.682284355
ENDOMETRIAL-CANCER	-1.19055915	-0.727381706	-4.10468245	0.750983953	-3.20398855	0.296643138	-0.75364846	-0.400040269	-1.92111433	-1.90956426	0.899111331	-3.83617091	-1.97445834	1.38382888	-3.51535821	-1.01605773	2.22313547	-0.422382951	0.672977209	3.36110258	-1.9776566	0.619892359	-0.535223722	2.47624087	1.08514702	1.83473849	4.28234434	2.49636436	3.17201233	0.25365898	-1.23243582	2.22203994	1.20130157	-0.214602083	-3.80392504	-0.862647235	2.80422425	-0.186374873	0.491264462	-3.08163667	-0.505327582	2.93967628	4.68066502	2.33336616	0.677271008	-1.0130347	-2.71582603	0.904658556	1.55749822
ENDOMETRIOSIS	-1.04595923	-2.54970717	-3.32035804	1.62179327	-0.714373171	-0.151550889	0.081765406	-0.932207763	1.4919281	0.93187058	0.322550029	1.11796677	-2.79915905	1.1092608	-2.76839328	-1.5722543	0.708732724	-1.02236104	-1.51148188	1.81228578	0.353635103	0.541375577	-0.247929186	1.41247118	0.362885892	1.5409683	3.48776579	5.57298279	0.296741694	-0.403526455	0.668676853	2.33495092	-0.685102105	-0.594667315	-2.81249785	0.594155252	2.1610539	-1.48759544	-0.671811998	2.26025033	1.37482607	2.92856288	-1.2554332	3.76657414	-2.10831451	-0.130089626	-3.23419976	-0.089214325	2.42328382
EOSINOPHILIC-CHRONIC-RHINOSINUSITIS	0.005046215	-0.048268527	-0.011399275	-0.004520687	0.036157414	-0.032239918	0.045668662	-0.053451035	-0.040825229	-0.023715964	-0.021250108	-0.031708933	-0.02679788	-0.017236611	0.023190392	0.015932888	-0.016919764	0.017730204	0.057928059	-0.002811983	-0.00672417	0.013021497	-0.004127222	0.001983562	-0.020226182	0.022612875	-0.018014055	-0.045195375	-0.019023305	0.050254673	-0.005386791	-0.019376243	0.0139383	0.00336932	-0.020392699	0.003635129	0.009128386	0.029253651	-0.002903456	0.027196795	0.029342435	0.019313211	0.012186371	0.001613431	0.007259894	0.02433596	-0.008745085	-0.053915035	-0.022737978
EOSINOPHILIC-ESOPHAGITIS	-0.402785122	-0.358020484	0.083871774	0.6375916	0.129662201	0.16999948	-0.672840655	-0.142450318	-0.549963593	-0.3098436	0.417144477	0.62981087	-0.173960939	-0.30370909	-0.178894818	0.049768083	1.11765051	0.164745137	-0.307896316	-0.228097469	-0.129562646	-0.065301128	0.70122987	-0.310011089	-0.069505319	0.117446795	0.844854712	-0.140632197	-0.241329223	-0.081818849	0.043214735	0.140797555	-0.329817981	0.305205613	-0.096042432	-0.239318058	0.257601887	0.021890653	-0.282157302	1.2055881	0.582786858	-0.057352159	0.144426987	0.39930293	0.34062472	-0.035548989	-0.648092628	0.301791698	0.004814974
EOSINOPHILIC-FASCIITIS	0.066637784	-0.069287814	0.136952981	0.386507779	0.026793605	-0.09016493	-0.003273484	-0.067878902	-0.045454811	0.095153235	0.35256359	0.397619992	-0.466898173	-0.242868066	-0.094246447	-0.189239815	0.452227145	-0.620326698	-0.193545729	0.346628517	0.181889951	0.079664312	0.25153622	0.316468358	0.002785261	-0.437568545	0.207819611	-0.135771602	-0.096318804	0.024697268	0.31736654	-0.29501003	-0.105190061	-0.149902225	-0.09345413	0.177739576	-0.003916231	0.604224384	0.39884311	0.46130836	-0.126880333	-0.056422979	-0.304911703	-0.1150617	0.16905269	0.149451599	-0.584493995	0.421720147	-0.134386495
EOSINOPHILIC-GRANULOMATOSIS-WITH-POLYANGIITIS	0.003511432	-0.048307605	-0.022341576	0.006632417	0.036681999	0.013802798	-0.010807374	-0.021209434	0.018120527	-0.011314294	-0.015320452	0.020456936	-0.097612187	0.019559298	0.027736336	-0.013440593	0.011079214	-0.040011618	0.0125286	-0.003346698	-0.00406805	0.003589299	0.06297189	-0.077876896	-0.035428237	-0.028822046	0.05874043	-0.072955854	-0.090268366	0.078340165	0.075405799	0.045885351	0.003978445	0.001523959	0.035112429	0.056437582	-0.007822342	0.061172277	-0.070674524	0.026081557	0.082837157	-0.019835951	0.064873599	0.010785418	-0.055405747	0.074368939	0.006981788	0.021017015	0.033265796
EOSINOPHILIC-SINUSITIS	-0.00994913	-0.038609054	-0.028357821	-0.015082276	0.005538478	0.010535621	0.021810966	-0.024259739	-0.047941841	-0.016004909	-0.019692129	-0.025263241	0.017202539	-0.037494548	-0.018521994	0.034246765	0.014636383	0.031919971	0.023100432	-0.028615525	0.033684712	-0.009028639	0.004714497	-0.028199261	-0.015182511	0.007058931	0.023221593	-0.045664039	-0.04531762	0.057130609	-0.008280245	-0.037512984	-0.007998515	0.025280878	-0.011403546	0.014408692	-0.015093333	-0.003737821	-0.024102612	0.016263101	0.03498371	-0.041640475	0.024157954	0.00392833	0.003562542	0.007489144	0.013631769	0.006587347	-0.0228201
EPISODIC-ATAXIAS	0.010750581	-0.048504088	-0.058320105	-0.037541188	0.032601036	-0.006642425	0.018761968	-0.025026381	-0.036897931	-0.054992981	0.006160793	-0.098766834	-0.086806536	-0.019218788	0.000471044	0.059691496	-0.073481143	-0.023066266	0.011717936	-0.014457743	-0.032933522	-0.013732478	-0.007651565	-0.052223604	-0.013223909	0.01569191	0.017635204	-0.05474272	-0.017347269	0.030614562	-0.050263234	-0.077477738	0.031268127	-0.039027292	-0.00788283	0.035436373	0.016261878	0.000428593	0.001659501	0.026539858	0.038940713	-0.083848029	0.099837139	-0.002480559	-0.020218188	0.023695676	-0.020254945	-0.02948036	-0.009464489
EPSTEIN-SYNDROME	-0.035834882	-0.056530461	-0.040750474	0.039431747	0.058966987	-0.015432192	0.063191652	-0.067525223	-0.06139151	-0.063561253	-0.02982029	-0.052522637	-0.043495499	-0.014290703	0.02060918	0.080993459	-0.009996954	-0.001697866	0.068592854	0.001126335	-0.019745776	0.02167204	-0.020025348	-0.019286171	-0.050600357	0.014243878	0.030849967	-0.109497331	-0.069896787	0.089487925	-0.013771768	-0.048563659	0.034393583	-0.017606903	-0.045165699	0.015319398	-0.002211259	0.042217072	-0.02327279	-0.01672573	0.054110341	-0.041515842	0.05419286	-0.005602603	-0.016428139	0.039427295	-0.006701997	-0.047234844	-0.01467902
ERYTHEMA-NODOSUM-LEPROSUM	-0.052159607	-0.111620046	-0.068804801	0.337698579	0.052181542	0.005169425	0.153012991	0.294730961	-0.364072204	0.045749567	0.203605294	0.216428429	-0.069588348	-0.103786089	-0.028186198	-0.22710973	0.257111937	-0.025705379	0.191756696	0.265773743	0.069714785	0.082183383	0.176005185	0.386789918	0.095393911	-0.369424105	0.001486565	-0.207687527	-0.113525823	-0.031624798	0.142249092	0.077055194	0.123254791	0.377880126	0.133206591	0.071471162	-0.054986175	0.167030573	-0.074786492	0.182092264	0.278689981	0.074999124	-0.08962965	0.09775839	0.095135525	0.071957782	-0.085072391	0.307696283	0.030204298
ESOPHAGEAL-CANCER	-1.40568578	-1.54135525	-1.58194399	0.401275873	-4.10072517	1.47848535	-2.60271239	0.505405486	-3.66955876	-3.78529644	1.34353065	-2.56827855	2.8929925	0.346411645	-1.95429027	1.38485706	3.53354573	-1.17122579	0.302722365	2.14513183	-1.10162461	-1.94677699	-1.40599418	3.02498412	0.797824204	2.57539821	3.75142932	2.44492054	1.10213506	-0.946761966	-1.65859675	0.594567716	-0.28411442	-1.33050787	-1.861974	-1.40246487	4.75878239	5.77873755	1.32724822	-0.809454083	-1.21682119	1.95217586	1.6555047	1.70026326	3.14210272	0.369649529	-1.98877311	1.86339283	2.20573521
ESSENTIAL-THROMBOCYTOSIS	0.991688907	-0.142296046	0.021320015	0.255616367	1.09475875	0.126389876	-0.876076698	0.43165946	-0.089508347	0.187096998	0.326796323	0.337729663	-0.041785982	0.507514715	0.928007424	0.229815573	1.38240814	-0.408491313	-0.046857625	0.685435474	-1.13109231	0.290782899	0.556201518	-0.415873051	-0.464529365	0.187368363	-0.154281497	0.333978206	-0.029344849	0.417391002	0.453941107	0.168194622	-0.787437141	0.266303539	0.237249553	0.796647549	-0.010294293	0.49091047	-0.486325771	0.680623949	0.775888443	-0.038705807	0.015653167	-0.125273019	-0.373253047	-0.880232036	-0.466903508	0.879210353	-0.321571499
ETHYLMALONIC-ENCEPHALOPATHY	0.00849594	0.012490304	-0.083683185	0.036459465	0.022832191	0.003492607	-0.010240577	-0.014831984	-0.061617386	0.010819508	-0.004510019	0.021916898	0.013215066	0.032469284	0.021629369	0.024608517	-0.043540884	-0.036938451	-0.003048808	0.012070255	-0.024143424	-0.029382167	-0.002952289	-0.023554845	-0.025042746	-0.037436184	-0.014152924	-0.021900207	0.013961612	-0.009994647	-0.016593538	0.027832484	0.027502401	0.022924481	-0.03267381	-0.005428665	0.000781222	0.021557631	-0.015737053	-0.015592231	0.010145437	0.023915216	0.00076855	-0.021458929	0.021802185	0.041307502	-0.021354487	-0.014834745	0.035929449
EWING-SARCOMA	0.771984637	0.537273169	2.07733822	2.17995048	-0.345867246	-2.68878055	-1.43912244	-0.083634354	-0.059173953	2.5280726	-0.667789996	-0.044363942	-1.23010087	-0.132084623	-1.92216301	0.326271236	0.161022961	-0.576911151	-1.51251054	2.93566346	-2.01852608	1.23325264	-0.534528315	-0.859609962	2.47755766	0.861215174	-0.343447626	-0.615783095	0.937830985	2.1990521	2.00313973	-1.50030839	2.8770175	1.903566	-1.08635271	0.072678834	2.19647574	2.92889214	-0.471952826	-0.788209021	1.76031959	-2.26884532	-2.70381069	-0.915587187	3.14719152	1.54435194	-0.714430451	3.05096483	0.594410777
EXTRASKELETAL-MYXOID-CHONDROSARCOMA	-0.236096859	-0.208239689	0.152985409	0.446852177	0.854159296	-1.21124208	0.464823514	0.220881373	1.31826603	0.626192391	-0.085713789	0.07371264	-0.448594749	-0.086403914	-0.631085277	0.072941378	0.337362885	0.105074033	-0.000596957	1.02647984	-1.32856381	-0.299901307	-0.485925019	-0.506507337	0.83439213	-0.470401883	1.65441227	-0.403016806	0.300716549	0.987516463	0.640359819	0.547897637	-0.046124641	0.61194855	-0.308699369	0.00077554	0.801115215	1.66212857	-0.946535885	-0.510588348	1.40336215	-0.949933171	-0.47762394	-1.33746183	0.400053054	-0.418015271	-0.359759837	0.460892856	-0.030928725
EXTRINSIC-ALLERGIC-ALVEOLITIS	0.009730893	-0.084638462	0.045025807	-0.095697455	0.041722495	0.063379429	-0.025221784	-0.071329191	-0.017129758	-0.065397963	0.023716927	0.090514801	0.0300426	-0.019417541	0.063704588	-0.008864272	-0.088493332	-0.131545857	0.065307595	0.134711832	-0.098630004	-0.029350154	0.12886849	-0.029558141	-0.043862701	0.030353319	0.010437089	-0.041246705	-0.0542771	0.108242512	-0.009184093	-0.03355059	-0.030363925	-0.065184295	-0.014671173	0.138206691	0.002185638	0.308341593	-0.127086878	0.117554225	0.141904518	0.090074025	-0.039100554	-0.021438435	-0.111761294	0.111614466	-0.082560979	-0.129666314	0.021409309
FABRY-DISEASE	0.105896831	0.738262951	-0.248621479	-0.011867238	0.125872642	0.478879064	0.296750247	-0.267167747	0.26331377	-0.389569521	0.430664301	-0.235713184	-0.628054619	-0.475763053	-0.021952868	-0.239524111	-0.091814749	-0.534567416	-0.80747515	0.1625956	-0.4879269	-0.432095349	0.409886777	-0.13356787	0.73737359	-0.046980891	-0.361317337	-0.534239709	0.212625802	0.000796812	1.26423573	0.419958502	-0.275393665	0.055627972	0.017863935	-0.158927754	0.894450307	0.448215425	0.214064911	0.958138168	-0.218312308	-0.343059838	-0.057048764	-0.132290363	0.317542523	0.021129526	-0.575748146	0.497919858	-0.069775514
FACTOR-XI-DEFICIENCY	0.052089132	0.034969412	-0.209945902	-0.024008922	0.055530466	0.320959419	-0.175342217	-0.189961001	-0.001942967	-0.121931188	0.043079548	0.011343896	-0.165679663	-0.003809783	0.080343276	-0.045493055	0.162438735	-0.113642476	-0.377905399	0.072921567	0.110974208	0.028837349	-0.144441441	0.063864641	0.38462013	0.062183883	-0.202208832	0.041769858	0.217665285	0.008346562	0.199705809	0.114007756	0.016051607	-0.076793	-0.064853698	-0.001207499	0.298223644	0.061714597	0.112430543	0.060940083	0.132523715	-0.040216751	-0.119411729	-0.085901126	-0.129078656	0.020421177	-0.054688439	0.283241302	-0.167046502
FALLOPIAN-TUBE-CANCER	0.283163339	0.42691204	-1.06727707	-0.7837767	0.979353011	0.682561874	0.102095962	-0.138921887	-0.198598713	1.98681831	-0.722639143	-0.063589044	-0.975228727	0.711290538	-2.08672047	0.267801881	-0.388079554	-0.015883159	-0.806302011	-1.1168195	1.57431352	-0.553930759	-0.20982264	-0.311786085	-0.014038647	-0.910580575	1.40836167	0.780438066	-0.32021749	0.660636544	1.40775955	1.1580106	-0.650808454	-0.128513902	-1.02134812	1.22636163	0.150915593	0.185249388	-0.389275789	-0.097176828	0.012076365	-0.21069786	-0.178678185	0.117108338	-2.3196938	-0.300640672	-1.25494218	-0.124962658	0.735260487
FAMILIAL-GLUCOCORTICOID-DEFICIENCY	-0.016922353	-0.016576538	-0.069728129	0.047592171	0.02577452	0.010302305	-0.033536594	-0.047957894	0.03793896	-0.023894802	-0.05669399	-0.081004359	0.09503901	0.040379874	0.009043217	-0.016645698	0.056787822	-0.013938087	-0.011986689	-0.032751337	0.010834787	-0.023815833	0.032365251	0.002125384	0.009697363	-0.02624893	-0.033521261	-0.099325255	0.056350738	-0.017786156	-0.006325899	-0.064610831	0.019924121	-0.054186735	-0.096057206	0.074983701	0.00216599	0.049621604	0.006652519	0.054798964	-0.002890114	-0.024983561	0.03460617	0.059803821	-0.025216378	0.015710287	-0.018925469	0.002952597	-0.015911378
FAMILIAL-HYPERCHOLESTEROLEMIA	0.211294889	0.518820107	-0.016163344	-0.114689469	-0.295169771	0.565050066	0.337219894	-0.658316672	0.030885402	0.389398754	0.27730906	-0.347857952	-0.024410455	-0.09916503	0.254888624	0.012587714	0.059497114	0.285288513	-0.54846108	0.035250671	-0.260961413	0.203093693	0.452214122	-0.504355967	0.045472018	0.431504548	-0.465091527	-0.534263313	0.513343692	0.029471278	0.128520727	0.490418047	-0.133978739	0.142072707	-0.246700794	0.032092098	0.145093948	0.209208131	0.433528721	0.569069028	-0.007453324	-0.048605196	0.589738429	0.062905178	0.357516289	-0.154420301	-0.280883431	0.496445775	-0.2615017
FEBRILE-SEIZURES	0.063153155	0.016944557	-0.141918495	0.309405297	0.231012225	-0.290648311	0.097203657	-0.029150682	-0.239591315	0.009663192	0.292562604	0.265657961	-0.08826042	0.085564002	0.066925645	0.02662072	0.188553855	-0.097091287	-0.440737188	0.189628705	-0.1226843	0.062199678	0.199322194	-0.154820994	0.504495025	-0.104167357	-0.043778092	-0.186509997	-0.265118778	0.034254614	0.337494314	-0.00535675	-0.038654313	-0.279401928	-0.247646868	0.090185531	0.202176556	-0.051082004	-0.095543042	0.468326271	-0.064754665	0.103933193	0.099373609	-0.283164859	-0.017896179	-0.341579348	-0.276328862	-0.120327868	-0.235228866
FIBROID	0.565217495	-2.72126365	-2.36299801	1.77389479	-2.06138229	1.13108146	3.10705996	0.889271677	-0.810092449	-0.780085087	-2.5428164	-0.748651028	-1.57419384	0.760664403	-3.73130822	-0.423722446	1.1516223	-0.121572658	-0.744940817	2.15879273	1.15749276	0.094279699	-1.86110735	0.268887818	-0.017048322	2.27207065	1.09842777	3.29494166	-0.973399401	-1.53813255	1.71503079	-0.439485252	-3.97281098	0.317605704	-6.00970459	0.805396616	0.219384119	-2.28420186	-0.611649811	0.733986378	-1.05036795	3.97908807	0.803946912	1.50522912	-0.810885131	0.099832386	-0.283368289	0.486626953	1.38401699
FIBROMYALGIA	0.751434922	0.275606066	-0.045447782	-0.5123595	0.081866056	0.804717124	-0.557275534	0.271818191	0.475460619	0.053776056	0.299051613	0.309178501	-0.963063896	0.02110374	-0.005538215	0.27673915	-0.371255219	-1.20022678	-1.07432878	0.307977915	0.089248665	0.819774151	0.422286689	-0.072346427	-0.332716614	-0.712666392	-0.664270401	-0.251604885	0.002646293	-0.64701438	0.161528438	0.293619692	-0.022546219	-0.351510465	-0.729832053	0.555638433	0.370759249	-0.482428879	-0.331482589	2.15134573	0.451842755	-0.326954037	-0.584105015	-0.062897131	-0.103061572	-1.16317344	-0.965452731	0.403550208	-0.291618288
FIBROMYALGIA-SYNDROME	0.094085626	0.00810554	-0.0165195	0.094897285	-0.060400479	0.058529899	0.038960967	0.029257918	-0.069937751	0.026522152	0.138322487	0.043144632	0.128136158	-0.024461186	-0.102791786	-0.096075401	0.041566189	-0.159279317	-0.099948391	0.162816361	0.062266707	0.085452788	0.037029039	-0.062747493	0.122528754	-0.04305562	0.108805336	0.012268265	0.031869553	0.134353533	0.071030982	0.021098958	0.023600668	-0.050643556	-0.013018029	0.013235892	0.105869152	-0.016763449	-0.062489927	0.095874585	0.107864283	0.000256366	-0.129018098	-0.00403466	0.030739196	-0.079024039	-0.104741231	0.074258655	0.055891376
FOCAL-SEGMENTAL-GLOMERULOSCLEROSIS	1.14312434	0.644701302	0.136158302	0.446383357	0.20689334	-0.255718619	-0.759549737	-0.862794638	0.502698958	0.415901363	0.106518693	-0.266093045	-0.925794363	0.216198102	0.888724089	-1.29686391	0.44343704	-1.21685445	-1.24048805	-0.025640953	-0.123187207	-0.595611393	-0.457840115	0.533905149	-0.528801501	0.101739265	0.172763079	0.087681294	-0.051379915	-0.173538908	0.447825253	0.017295755	0.245477572	-0.380227536	0.062633976	0.114897408	-0.100591063	0.858341575	0.186346829	0.889018297	1.03019857	0.125894189	0.284623951	-0.138282165	0.467331886	0.215787172	-1.15667093	0.938034177	-0.141623825
GALACTORRHEA	1.2893517	0.383458138	-0.268010885	0.039941296	-1.38774073	0.835873902	-1.33514845	0.823815107	1.05423903	-1.27838552	-0.01384867	-0.322672486	-1.16876769	0.029988743	-1.26309097	-1.28903019	1.12124312	0.52726835	-1.91534472	1.30430615	1.15917814	-0.683313012	0.4510732	-0.538989484	1.14487004	-0.326209635	-0.543678761	0.965527713	-0.580767393	-1.34233296	0.172356665	1.34154308	0.932107866	0.678420484	-2.68210483	0.680626154	1.71902335	-0.054313324	-0.104410738	1.346331	1.02423191	1.51251101	0.101980217	0.674964726	-1.52073908	-0.667978823	-0.396199554	0.231647253	0.719009638
GALLBLADDER-CANCER	-1.00815785	1.48534548	-1.30125344	-0.243450493	-2.38244677	0.470286638	-0.55999434	-0.703215837	-2.60672784	-3.05474567	-1.02455437	0.335054666	3.21618652	2.22762895	-1.38343811	-1.95288765	2.2305758	0.330394506	0.148363799	0.634237528	-2.21104598	-1.56007624	-2.38036227	1.33897233	0.808887005	1.43756413	3.91166782	3.20268822	0.601030827	-0.946106434	-1.09980679	0.922459304	0.475145578	0.374231458	0.192819908	-1.41062284	1.85100996	2.30735779	0.407913923	0.808322012	1.57203162	1.73496234	2.02398252	0.360937655	0.192824751	0.17124103	-0.526955724	0.098123848	3.82429361
GALLBLADDER-DISEASE	0.482441097	0.452367306	-0.682736874	-0.035760168	-0.634915292	0.504191339	0.255579531	-0.570946574	-1.00117993	-0.775115967	-0.322562307	0.18703036	-0.446534812	0.237957329	-0.705837786	-0.625128329	-0.11352291	0.266094536	-0.996065557	0.153128356	-0.405911893	-0.117867701	-0.592673719	0.473335594	-0.623445094	-0.17043364	0.430039793	0.27519682	-0.718034387	-1.02456522	0.640135825	1.01024282	0.380796164	0.276773125	-0.232626528	-0.777301788	0.298284262	-0.58898586	0.056617733	1.51278734	0.246312559	0.684151053	0.321846515	0.343369573	-0.554537356	-0.929682255	-0.225478381	-0.122707985	0.560292065
GASTRIC-CANCER	-1.9843986	0.041987438	-2.46646905	1.22768843	-5.38632584	2.6670239	-3.06959105	-0.932258487	-3.6667459	-4.55454302	-0.037947733	-2.81307912	4.28892088	2.59946132	-0.995376527	-1.26820445	3.86365533	-3.14125848	0.925906599	1.40335143	-1.34942162	-2.63269973	-1.95019209	2.97018528	2.11790872	4.14154339	4.50408745	4.26595306	1.5472827	-2.13897181	-5.24583149	1.20447099	1.68353593	1.1618278	-1.29269075	2.1066134	5.93525743	3.13871765	3.45240259	-0.01266	0.269964248	1.81631052	2.90727568	4.17575741	4.17286634	2.30591726	-1.20772421	-0.653162956	2.79152346
GASTROESOPHAGEAL-REFLUX-DISEASE	0.876566529	-0.931097865	-1.93721139	4.04947805	-0.538077056	2.55671573	-2.05138254	0.094546564	-1.36601341	-1.494133	2.12460566	2.89484978	1.09842944	1.24353564	-0.566149414	-0.593386233	4.13280058	0.057481811	-1.43678093	0.3063775	0.746784806	-0.482032478	2.47257042	1.90998995	1.17851734	0.078297176	1.18844664	0.198379949	-0.349293858	-0.828239322	0.002243328	-1.430951	-1.37507236	0.996390224	-1.27976322	-0.878799856	3.46131802	0.18255569	2.39908481	4.75540638	1.16156566	2.51753092	0.611074567	1.87590408	0.795022726	0.034068454	-2.30720782	0.895060062	1.0996393
GAUCHER-DISEASE	-0.363177389	1.84377348	-0.429685682	-0.280160218	0.285039753	0.374380946	-0.330739945	-0.760319591	0.327424556	0.115478367	1.58743846	-0.69829917	-0.927953243	-0.047695678	1.01627076	-0.581027925	-0.002355458	0.030605231	-1.14073908	-1.1087184	-0.4426094	-0.285505444	0.517112613	0.11057701	0.782565475	-0.293481976	-0.270519018	-0.811165214	0.036240351	0.067698613	0.200822145	0.164558813	0.182282403	0.399150997	-0.996197462	-0.131470472	0.327733189	1.03207302	-0.144892976	0.095881663	0.289491832	-0.402914822	-0.417552382	-0.350623339	0.482827365	-0.139466375	-0.35542649	0.378390968	-0.213092968
GENERALIZED-ANXIETY-DISORDER	0.195159078	0.18780075	0.662311256	-0.933164299	-0.301068753	0.864219725	-0.075856924	-0.030138904	0.288143426	-0.817539215	-0.48225385	0.820586979	0.795641124	0.30591175	0.507018805	0.153223962	0.262142867	0.046978932	0.091281034	1.32950795	-0.037828088	0.625915587	0.421854407	-0.474159122	0.24514249	-0.698724806	-0.579931974	0.315654427	0.040996321	-0.434553564	-0.208088428	1.55052292	-0.39128077	-0.282958031	-1.51402247	0.718197286	0.564810753	-0.83614856	-0.699478805	2.12541986	1.57735825	-0.296158016	-0.38612029	-0.57651341	0.520793796	-1.01508713	-0.062220778	0.363381535	0.104390502
GIANT-CELL-TUMOR-OF-BONE	1.20982265	0.164595976	0.710958958	0.825912654	1.25259817	0.26208654	1.81857514	-0.367241442	-0.508955956	1.93656778	-0.268128186	0.277746975	-0.865570962	-0.012777306	-0.89465493	-0.079589061	0.665820539	-0.580011845	-0.196238101	0.874413073	-1.50689483	0.130281523	-1.62257814	0.140351892	0.161004215	-1.35898376	2.14396691	0.938395977	-0.264528453	0.838916242	2.04394579	-1.00633931	1.23298144	1.04395676	-0.947817028	-0.696007371	1.9685986	0.560738325	-0.52551657	1.32674587	0.247767046	-0.628443539	-2.85916638	-2.68813419	2.69327593	-1.09754813	1.16846859	0.763566554	2.31386471
GITELMAN-SYNDROME	0.030190691	-0.008443548	-0.023717938	-0.037100647	0.02278154	-0.077105418	0.002059728	-0.053397849	-0.038137984	0.013130721	-0.049935959	-0.027542541	-0.008716187	-0.038209636	0.014801001	0.113749415	0.097881086	-0.023285199	0.04022868	-0.003990574	-0.111897811	0.038002078	-0.04882383	0.038804382	-0.034175497	-0.089582205	-0.069856644	-0.106548928	-0.085811228	0.018086474	-0.008442551	0.0255154	0.019298807	-0.062161557	0.028438853	-0.114616714	0.047363374	0.001960251	0.084366888	0.032753613	-0.057631973	-0.113337666	0.041437931	-0.032988213	-0.038550399	0.015649276	-0.019713143	0.0538367	-0.0958784
GLIOMA	1.75305402	-0.191532448	0.756556034	1.11360931	-0.982042968	-3.17382717	-4.18550014	0.850052774	-2.89090395	-2.60122395	-2.07042766	-4.66824627	1.53670084	-0.532840133	0.36602965	2.42596292	7.0896244	0.222236454	0.906136811	2.62918305	-2.6365478	-1.78859448	-3.94265389	2.9347291	0.792573869	-3.24684191	2.09322262	1.56524086	1.00568473	0.961869001	-0.11310073	-0.38187328	-0.891862273	0.67731297	-5.6180501	-1.66792643	5.51777506	1.32420826	-0.292459905	-0.227366447	-2.99728513	-1.87068498	-0.221471369	-1.72096813	7.27883434	-0.610153437	-0.374599129	-0.586269796	-0.593381882
GLUCOCORTICOID-INDUCED-OSTEONECROSIS	0.059914142	-0.023270514	-0.061658312	-0.017645625	-0.012605155	0.015143984	-0.010239995	-0.039225176	-0.036819074	-0.023527468	0.001909486	-0.013950389	0.005601662	-0.01894604	-0.012350987	0.027656509	-0.015049269	0.014828235	0.044215791	0.031326629	0.017635418	0.070491329	-0.068554521	0.031882808	-0.032283407	-0.0062977	-0.044234756	-0.091474831	-0.018500881	0.036301181	-0.081190109	-0.039766025	0.015530325	0.007283816	-0.070988596	0.035818223	0.025036221	-0.026111165	0.004674474	0.011040141	0.017318238	0.000692706	0.078091815	0.074270792	0.028039342	0.019546893	-0.002882617	-0.023583537	0.009066376
GLUTARIC-ACIDEMIA	-0.013987601	-0.047842372	-0.089503892	-0.019315662	0.010351426	-0.057627216	0.070054524	-0.078999944	0.01133994	-0.063199297	-0.034207359	-0.067968793	-0.052677039	-0.036208723	0.057279404	0.018586807	0.014541146	-0.023545105	0.06161337	0.035566978	0.009182895	0.043803632	0.023831302	0.0008931	0.035778463	-0.004791844	0.021719199	-0.119663313	-0.021872014	0.09131293	-0.037989263	-0.062152691	-0.010472469	-0.057110228	-0.074815705	0.041809645	-0.006747173	0.040771719	0.034201901	0.020188041	0.028571898	-0.082102113	0.031059578	0.001198387	-0.019568212	0.017264428	-0.043733262	-0.068343572	-0.027878849
GOUT	1.73796403	1.84582853	-0.352378279	0.115092538	-1.10013139	0.689094543	-0.940169513	-0.562275112	-0.464229733	-1.27020633	1.7295872	0.967080116	-1.51126742	0.579448104	-0.017018544	-1.45694089	0.767946362	-1.25786126	-2.54301286	-0.386132419	0.104417533	0.925620914	0.028679177	1.72823894	-0.7357108	-0.684625089	-0.594545603	-1.44508159	-0.021640627	-1.90982413	0.787133336	0.662492394	0.013013735	-0.070734277	-0.958687484	0.041033849	0.258277655	-0.944681764	0.893248618	2.30078554	0.40238443	-0.750213742	0.32904309	-0.310086131	0.841383398	-1.17578626	-0.698865175	-0.279285461	0.235894024
GRAFT-VERSUS-HOST-DISEASE	-1.59577417	0.011078936	-3.6319232	4.25588131	0.311531663	2.4835887	-1.59040773	1.29753482	-0.580264628	3.49173093	5.60890722	1.97701943	-2.23265934	-0.431125432	0.559030056	-3.81519508	2.06290865	-2.55376625	-1.99714696	-1.15145683	1.53007257	2.26510239	-1.24604571	2.00057054	1.20126867	0.075286143	-1.953758	-1.24303126	0.715712726	-0.320170134	0.79764688	-0.098882407	-1.07007396	1.36470163	-1.40181506	1.71734118	0.008301844	-1.33916259	2.10606885	2.1229105	2.91403604	1.71749663	-0.952613771	2.3019886	3.67411923	1.78543222	-2.94838333	0.500329196	-3.18798923
GRANULOMATOSIS-WITH-POLYANGIITIS	0.028131869	0.198946297	0.438331127	-0.006108752	0.342887193	0.261832476	0.059797425	-0.243838951	-0.598332286	-0.005973043	0.340322256	0.179012284	-0.707487047	-0.061082095	0.24351047	-0.066841625	0.532974064	-0.794110358	-0.058348574	0.20239909	-0.679779828	0.427052051	0.215538725	-0.26275745	-0.097147837	-0.094326638	-0.408351421	0.304585665	-0.867751241	-0.130001068	0.548354506	-0.210718706	-0.232633337	0.310392559	-0.43435961	0.130101174	-0.047163095	0.408125401	-0.517754614	0.051646728	0.54935056	-0.152792066	0.172732085	0.013195121	-0.225018218	0.478605777	-0.510162115	-0.14303644	0.089003645
GRAVES-DISEASE	0.427439213	-0.232090205	0.115716107	-1.10592937	-0.117519237	0.108771324	-0.060163155	0.175510362	-0.385740846	-0.625235796	0.531465709	0.886232436	-0.320994139	-0.171021834	0.423032165	-0.475946486	0.202337801	-0.349939287	-0.270548016	0.254927039	-0.856225848	-0.024462169	-0.477596879	0.508193672	0.532244682	0.123413697	-0.143590182	0.04672382	-0.517974079	-0.017171217	0.695612907	-0.14670372	0.97694087	-0.083706796	0.087616116	-0.107606009	0.595436096	0.675325274	0.049176432	0.39465028	-0.078210808	0.335646689	-0.480070025	-0.316548467	0.105120853	-0.614415526	-0.287267953	0.013246341	0.13714008
HAIRY-CELL-LEUKEMIA	4.01752424	0.420048654	-0.171955675	1.28369808	0.293443054	-0.081190452	0.984854937	-0.954033375	-1.90486848	-0.440546095	2.69745374	0.811494052	-0.407345027	1.28998065	1.52726102	-4.43329239	1.73556817	-0.571945727	1.77326286	1.96266413	-1.81285322	-0.818940163	1.2472105	-0.370238274	1.78251302	-1.85690451	1.48156667	1.17514002	1.15912545	0.775166631	1.33711398	0.062228102	1.15068197	1.41685593	0.196464121	1.51430202	2.66062093	1.52747512	0.977378309	1.93360639	0.498582691	0.940720618	0.923443854	2.45108199	-1.38627779	-0.562440634	-1.93385398	2.84207821	-0.355764896
HASHIMOTO-THYROIDITIS	1.36323214	-0.812571883	0.109613188	-0.994030654	-0.081128977	0.052405004	0.253329188	0.589141548	0.287258327	-0.842088282	-0.052537732	0.733365715	0.586985767	0.315351367	0.539447606	-0.555494368	0.813255608	-0.920541227	-0.491171539	1.01791406	-1.05694854	0.705143094	0.111721553	-0.187169388	0.786765456	-0.398171872	0.263492048	0.186859474	0.584628403	0.516330004	-0.04474666	-0.210859776	1.80811048	-0.08625368	0.585693896	-0.386281252	1.74611461	0.384469539	-0.192245245	0.673088431	-0.091141515	0.716014504	-0.425525934	0.002480019	0.563592017	-0.848898351	-0.643718481	0.275240123	0.55183816
HEMIPLEGIC-MIGRAINE	0.077546492	0.062286466	-0.24978143	-0.021541299	-0.092319861	0.014279353	-0.034040727	-0.187229902	0.030639434	0.01064612	0.04868044	-0.024576835	-0.062281553	0.038109671	-0.087837458	0.101857863	-0.03412899	-0.108404428	-0.179549724	0.110080674	-0.04816616	-0.050607193	0.017932495	-0.224273175	0.181005403	-0.194050565	-0.195883721	-0.082480393	0.087126069	0.09107542	0.096883692	0.065400325	0.007374209	-0.00343937	-0.09621419	0.030041708	0.199282825	-0.181052446	0.120396607	0.140519083	-0.023598937	-0.190995872	0.052194636	-0.017874319	-0.027627304	-0.01452873	-0.010084125	-0.011622335	0.051889211
HENOCH-SCHONLEIN-PURPURA	0.035637014	-0.034131326	0.020177284	0.017439382	-0.017820472	0.073821239	0.023905227	-0.093270667	-0.095377259	-0.04938275	0.052437335	0.053174682	-0.064711466	-0.210153639	-0.045243789	-0.041795	0.10374134	-0.021257777	-0.08524701	-0.148955166	-0.185184523	0.047514796	-0.013977099	-0.045842674	0.13690725	-0.011458302	-0.174190924	-0.014632832	-0.003814112	-0.140854672	0.167660415	0.062339604	-0.054299749	0.039943356	-0.05358503	0.157514274	-0.071939521	0.03712251	0.018232532	0.247310445	0.060807109	0.000702559	-0.008580915	-0.019913368	-0.059360091	0.025082249	-0.006978659	-0.036044855	-0.06956882
HEPATIC-ANGIOSARCOMA	1.00055528	0.382536948	0.151701391	0.035061471	0.518458426	-0.011953851	-0.115452439	0.129194453	-1.39051807	0.341320395	-0.200562537	-0.138519585	0.144991577	0.18924357	-0.73566705	0.46972236	1.08034563	0.310996622	0.262141258	-0.076680265	-0.223875254	-0.787827492	-0.608465731	-0.219253376	0.362340659	-0.075347886	0.434767753	0.099581681	-0.404572934	0.08897341	0.974538505	0.284775645	0.062263303	0.087169558	-0.274887651	0.430750549	0.824442089	0.996479928	0.207122728	1.0338217	0.88415134	-0.188137442	-0.11165233	-0.972663343	0.260555506	0.154370755	-0.661210239	0.387367189	0.220684707
HEPATIC-COMA	0.024440887	0.381519228	-0.210413098	-0.093819737	-0.016388739	0.393461674	-0.252349496	-0.081883416	-0.045440324	-0.106501631	-0.049573846	0.34371376	0.121005461	0.245903507	0.17870979	-0.305233389	0.147634372	-0.07008113	-0.371885777	-0.022837291	0.192980886	-0.087253258	-0.18433027	0.016296955	-0.046680667	0.119250707	0.0616736	0.013585205	0.049122945	-0.309467435	0.195083201	0.369995087	0.030526707	0.151500911	-0.007639257	-0.025667582	-0.042980246	0.346568257	0.285474688	0.28191784	0.042155907	0.022561537	-0.072963953	-0.072949834	-0.384109795	0.01289868	-0.056415889	-0.139814958	0.153996482
HEPATIC-ENCEPHALOPATHY	0.064694941	1.17925167	-0.231526017	0.744716167	-0.345980883	1.39767432	-1.76939869	-0.947229147	-0.119187765	0.302551597	-0.39827323	0.266539544	0.184493989	-0.082367323	0.499575377	-0.151583776	1.17185795	-1.26962721	-2.01270056	-0.995670378	1.12535954	0.229904994	-0.231830612	0.828902185	0.781333864	-0.393719673	0.403185934	0.404942125	-2.11053681	-1.27313614	0.983423352	0.542150915	-0.10731712	-0.234613344	-0.766645253	0.62125653	1.27284205	1.08961356	1.81465435	0.582522869	1.49897242	-0.161401212	-0.698678255	0.198417127	-0.470754266	0.863294065	-0.826107562	0.287982196	0.73166877
HEPATOCELLULAR-CARCINOMA	2.88878298	1.3485589	0.263908207	-1.40293252	-0.719556093	0.688817084	-1.06848574	-2.64976931	-3.23330522	0.18356134	0.657854557	-2.71933293	3.62009573	0.826192796	-0.638074279	-0.803446352	1.90949249	-0.515467167	0.58185482	1.81658638	-1.32200623	-0.020104991	-3.83059144	3.58478379	1.36861646	4.05046654	1.6476872	1.8017658	0.298735887	-2.09556842	-1.05063796	0.299879372	2.68936872	-0.270534456	0.054783467	-0.084825099	2.9557128	4.41398191	2.59295702	2.8948884	1.4995209	0.274408996	0.113267183	-0.109724186	3.77286267	1.39131653	-2.90632463	0.770673513	2.21046638
HEPATOLENTICULAR-DEGENERATION	-0.001271153	-0.005459206	-0.038647298	-0.030256942	0.009206897	-0.10381107	-0.013566479	-0.087593168	-0.054660607	-0.047085125	-0.032583881	-0.015128666	0.000598622	-0.0592019	0.021086983	0.075982392	-0.078745328	-0.105026908	0.092840619	0.052115277	0.002042549	0.013902433	-0.02098023	-0.036825586	-0.001104406	0.065005459	0.087598346	-0.149490342	-0.009882496	0.110472694	0.121187225	0.022116635	0.067336328	0.034605041	-0.096530117	0.053665876	0.025317531	-0.049009096	0.004906564	0.077292167	0.13681969	-0.055461913	0.088408306	-0.058959216	0.010698659	0.038535848	-0.096766248	-0.023211367	0.012192562
HEREDITARY-SPASTIC-PARAPLEGIA	-0.067671433	0.102664165	-0.250950247	-0.086943314	-0.036682084	0.318308055	-0.012388091	0.084108666	0.045886718	0.116377965	0.005661857	-0.002208198	-0.044824913	-0.088174708	-0.11190857	-0.034710649	0.130461991	-0.140223831	-0.12286564	0.030539133	-0.20069997	-0.076906197	-0.091327146	0.008892433	0.253955394	-0.299773872	-0.110126778	0.094260275	-0.06716881	0.105365671	0.442270219	-0.086338252	-0.137414381	0.123723842	-0.062944956	0.243578777	0.140389815	0.149795905	0.070688553	0.291191518	-0.064353451	0.014411457	-0.106651783	-0.330107689	0.147617593	0.13106671	-0.205272451	0.002227953	-0.187811211
HEREDITARY-SPHEROCYTOSIS	0.233266145	0.429098159	-0.235907361	-0.321183294	0.247408926	0.318257272	-0.453613698	-0.388256162	-0.835049689	-0.168245211	0.629074216	0.957082927	-0.430034041	-0.343313903	0.073169597	-0.015801055	0.073311396	-0.7357499	-0.244299769	0.216991842	-0.227633566	-0.274932683	0.248831809	-0.051642664	0.682680309	-0.190801576	-0.606579065	-0.021654997	0.202452108	-0.026488941	0.959365606	0.323056161	-0.034480788	0.049488954	-0.040760435	0.414272666	0.042412493	0.388112307	-0.454125613	0.501284063	0.199119762	0.55786258	-0.149882853	-0.359778762	0.058697816	-0.57618022	-0.101782925	0.544964254	-0.398898572
HIGH-BLOOD-PRESSURE	0.981492698	0.798224926	-0.961387515	-0.62883091	-1.31553411	0.568849444	-1.15373397	-0.790430129	0.256848067	-0.490755498	-0.167151168	-0.841036201	-1.63941252	-1.27435017	0.344674438	0.026916832	-0.355240136	-0.891528726	-1.50014436	0.644746602	0.405044049	0.469238997	0.497114241	1.132146	-1.52364528	-0.476689875	-1.75220966	0.284576833	0.730169058	-1.28129184	0.527892351	1.22325599	0.164639756	-0.034798816	-0.221543103	-0.450704515	-0.467429549	-0.482900918	0.766906023	1.85576272	0.632209301	0.286294848	0.182121202	-0.109392717	-0.326348394	-0.823193014	0.255585283	-0.446525365	-0.679281056
HOARDING-DISORDER	-0.014365005	-0.034694273	0.0031962	-0.050203484	0.025742764	-0.040993795	0.024302108	-0.018645663	-0.021442128	-0.009322269	0.006621914	-0.013816717	-0.025178835	-0.064868584	0.005646626	0.056609359	0.00108797	-0.010508638	0.05388448	-0.00318007	0.046802264	-0.001158022	0.002103911	0.002303395	-0.016601184	-0.017551957	0.003536652	-0.011676969	0.021010984	0.034598209	-0.028125672	-0.017533818	-0.006973223	0.004032761	-0.055219587	-0.040245585	-0.011003316	0.000274559	0.006206608	0.058246676	-0.00358697	0.002958287	0.0054471	-0.021215338	0.009305422	0.045695178	-0.024754854	-0.016564656	-0.030930623
HODGKIN-LYMPHOMA	4.31957197	0.93473959	0.529217243	-2.03083682	-0.09804897	-4.45554972	0.615558803	-0.407687247	-4.89065838	2.86944461	3.61936712	0.777612984	-2.90306735	0.588732123	2.83948278	-1.03266466	-0.637406707	-3.5939641	-1.10111392	-0.205334395	-3.70843554	0.158201471	2.32662702	-1.59099066	-0.299666643	0.474238902	-0.1719639	0.111590169	2.32096863	0.218005493	0.733345091	-2.61837173	0.821225226	3.39352036	-1.24703753	1.02187157	3.230546	5.14256668	1.27430749	4.20591116	0.02170286	2.06905937	-0.454290837	1.93901813	2.87394595	0.388335019	-3.92379761	3.76855493	-4.96024942
HOLOCARBOXYLASE-SYNTHETASE-DEFICIENCY	0.06210006	0.026460825	-0.036403198	0.080287166	-0.019663358	0.011191399	0.052533034	0.01883769	-0.01834213	-0.150408894	-0.052249599	0.006158971	-0.020129446	-0.008799709	-0.105431229	-0.104728185	-0.038290422	0.020661714	0.04741656	0.059762906	-0.091716088	-0.080751866	-0.120834537	0.038209811	0.02829654	-0.051283799	0.029598992	0.053965315	0.002792879	0.032006484	-0.023584118	0.116374955	-0.092155494	0.152372643	-0.000740893	0.082422681	0.053048495	0.015611727	-0.121424951	0.054695074	0.05061689	0.057896845	0.036661964	-0.021975663	0.034836009	-0.005179925	0.026771937	0.020109996	-0.027043598
HOMOCYSTINURIA	0.246463776	0.176647469	-0.006897784	0.277915806	-0.196693212	0.314369529	0.08063063	-0.176069453	0.150391862	-0.386445999	0.17526269	0.089715913	-0.219405308	-0.082187086	0.136602685	0.358803183	0.353633255	-0.199889213	-0.210597172	0.063443102	-0.193346784	-0.109287024	-0.091176175	0.397572607	0.648141205	0.091043271	-0.371081084	-0.006148181	0.109774195	0.209152937	0.252703726	0.055295516	-0.570765257	-0.363312781	0.073987894	-0.153384611	0.275458962	0.225961298	-0.037474882	0.320928037	0.155965135	-0.082079731	0.325334132	0.046696831	0.060600035	-0.082123101	0.067674689	0.126740843	-0.057492994
HUNTINGTON-DISEASE	-0.213993043	0.644441783	0.62679714	0.071512558	0.119309403	-0.09480346	-0.549117446	-0.691399336	-0.312690854	0.106123887	0.664980352	0.140594527	-0.32517311	0.234405503	0.509433746	-0.317052633	-0.320196509	-0.39188832	-0.443930686	0.587921321	-1.03112507	0.205587283	0.524742186	-0.485674918	0.532225192	-0.126078308	-0.506925702	-0.735478759	0.285425514	-0.522665918	0.473941267	-0.184507713	-0.072583504	-0.188366771	0.261318594	0.222587869	0.156578198	0.36850512	0.348812193	0.828600407	0.094180174	-0.286066622	0.020180205	-0.072363451	0.277965248	0.035434715	-0.251391917	1.16283536	-0.704976559
HYPERBILIRUBINEMIA	0.488011301	0.837733865	-2.03940225	0.569970369	-0.516300976	2.66416216	-2.0015173	-2.41165805	-0.006206315	1.10529077	-0.033816885	1.14264667	-1.44898415	-1.24756026	0.231982112	-0.965642273	1.76967883	-1.96479964	-1.19439733	-0.199886322	2.43418193	1.38355172	-1.75081718	1.50126481	1.7497412	0.249870807	-0.392017096	0.264135927	-0.989885688	-0.869935274	1.42654872	1.71013117	-1.47001016	-1.3236357	-2.07252526	0.278693527	0.924015939	2.47655869	1.29064441	0.881448984	2.12854505	0.672883391	-1.10839808	1.36448896	-0.021631409	-0.150820524	-0.268043458	0.219101846	0.169353992
HYPEREOSINOPHILIC-SYNDROME	1.46191752	-0.630873024	-0.685438097	0.528207004	1.70246482	0.318455517	-0.602540195	-0.669631779	0.47151351	0.692476511	1.17297304	1.01926303	-0.014404991	0.769071043	0.193932906	-0.963618219	2.51606774	-2.387357	-2.02454543	0.476878345	-1.11567104	-0.477480948	1.78490448	-1.54097009	0.329832256	-1.26661074	0.288731068	0.128202379	-0.211400226	0.073905692	1.07340574	1.05136728	-0.739269972	1.06046975	1.32124901	0.085729852	-0.430866361	0.349465519	-1.66531527	1.09754181	-0.138207853	-0.082865275	-0.195594639	0.828162432	-0.919339597	-1.39252806	-0.585665464	0.478616595	1.48992324
HYPERLIPIDEMIA	1.82569551	0.772335172	-0.732918322	-1.01420867	-1.9164238	2.5530355	-0.833401382	-0.363173425	-0.626233876	-0.083071187	0.49514246	-0.533362389	-2.69804525	-1.55263638	0.086440414	-1.06582987	0.432537735	-1.77731633	-2.39905357	-0.440033883	-0.418458134	2.75987673	0.525001526	1.46915388	-0.916122615	0.736577749	-0.961276531	-0.076025374	2.108881	-1.87337565	0.735696375	1.78222728	-0.11398679	0.16539599	-1.74285364	-0.578383982	1.08530688	0.298509568	1.94507623	2.38995194	1.07641065	-0.217282817	-0.310669214	-0.718542159	-0.121880814	-1.22404921	-0.891138196	-0.022815295	0.497315228
HYPERLIPOPROTEINEMIA--TYPE-I	0.001551991	0.007344207	-0.010133782	-0.004654135	0.028429691	0.00174222	0.022139199	-0.000510867	0.015552201	0.021931937	-0.010229282	-0.005757085	0.016462795	-0.014080711	0.005830921	0.02342198	-0.007979641	0.005811401	-0.007000361	0.008089729	-0.008769538	-0.019019468	0.003708406	-0.00314386	-0.004614257	0.00652786	-6.9178E-05	-0.024818411	0.01064295	-0.009126592	-0.010434349	0.002446855	-0.000992447	-0.00918323	0.008962784	-0.000114892	0.007575653	0.000676801	0.026308583	-0.013417082	0.018906009	-0.002558007	-0.001226672	-0.019125268	0.008605229	-0.018783411	-0.005415297	0.022805713	0.008157765
HYPERPP	-0.028767781	0.073571749	-0.039013971	-0.052334212	-0.001815415	0.003544225	-0.006839533	-0.005097449	0.022014951	0.013374435	0.048165094	0.014415421	-0.01895952	0.016862288	0.053930555	0.061009277	-0.067938834	0.064031154	-0.052792784	-0.009320522	-0.035416286	-0.100926496	-0.010071757	-0.0766121	0.05178028	0.044663794	-0.0434465	-0.029767878	0.010087243	0.078663871	0.042873312	0.017266359	0.011116439	0.023656203	0.016417967	0.016798047	0.045330599	-0.042160317	0.017278429	0.088695549	-0.019465795	-0.009634512	0.053808309	-0.056908425	-0.044699159	-0.05375861	0.006054595	0.088389844	-0.051696125
HYPERSENSITIVITY-PNEUMONITIS	0.604578853	-0.150962144	-0.108281076	-0.085064426	0.120540321	-0.36840874	-0.109080575	0.24814029	0.212811425	-0.646252871	0.374722689	0.612228513	-0.101742849	0.008911833	0.156876564	-0.590456069	0.078985684	-0.536558568	-0.726665378	0.124408498	-0.414313942	-0.300500929	0.354486197	0.302668661	-0.021107873	-0.039850939	-0.175210029	-0.413199335	0.075159386	0.251184791	0.123867363	-0.185928538	-0.324112415	-0.493830234	-0.11890316	0.112187997	0.352779001	0.56837672	-0.226703659	1.1954658	0.608889461	-0.379795969	0.006887254	0.526319861	0.359373569	-0.133169606	-1.03402269	0.197166115	0.204819486
HYPERTENSION	2.2017343	2.27046275	-2.95266938	0.156527385	-1.69158113	1.23847771	-2.78989625	-0.819236279	0.243295819	2.44619012	-0.191572011	-0.179402083	-1.82150936	-0.722423553	-1.69006133	1.02123094	1.19991708	-2.59807491	-2.90910602	0.972270429	2.33086443	3.26397443	-0.008893978	1.6205256	-2.96453214	1.03686404	-3.74918938	2.02284384	0.595636487	-3.14956045	2.75168848	2.80416679	0.23270525	-2.68509221	-2.27601123	1.21056974	-0.126817286	0.237888366	4.02283669	3.1360321	0.731966078	0.287923366	0.378543377	0.359499812	-3.06492639	-0.378207475	-1.42922616	1.58161724	1.28552234
HYPERTHYROIDISM	2.16907239	-1.3393234	-0.789212406	-1.35947502	-1.42101014	0.457194686	-1.0667206	2.30963612	0.731236219	-1.02423811	0.80406332	3.0164516	-1.16518247	0.453631461	0.364695609	-0.483168155	2.87654281	-1.04352248	-3.30490351	0.673440158	1.5513953	0.336678863	-0.553869247	2.72729135	3.07281518	0.027083449	-0.575782716	-1.05174589	-1.72321761	-1.37427044	2.38042736	1.16191244	1.73066437	-2.05104089	-1.61098075	0.993244112	5.41685057	1.89416575	1.26327348	1.94121361	0.552208662	2.01191425	-0.942766845	0.10308674	-0.01568204	-0.020433389	-2.4214797	-0.083024539	1.25371242
HYPERTRIGLYCERIDEMIA	1.92717302	0.556718647	-1.76266062	0.869616926	-1.25984538	1.36849284	-0.885209203	-0.622616827	0.23913449	0.186922744	0.527218163	-0.185181573	-2.05863047	-0.72710228	0.205383569	-0.94348681	1.75109899	-1.42314923	-1.80037081	-0.051759314	-0.290145665	2.33138442	0.933428824	1.56165409	0.99831593	0.634849489	-1.48119819	-0.210550085	0.090996012	-1.30564904	0.01099955	1.61435902	-0.170566887	-2.42617154	-0.605954468	0.309794694	1.21140862	0.667009056	1.42910707	1.86488008	1.81817269	0.458513498	-0.971163571	0.344346285	-0.069023296	-1.11973786	-0.314718455	0.105645873	0.550218344
HYPERTROPHIC-CARDIOMYOPATHY	1.69957149	0.459592462	-0.03087724	0.614737868	-0.581053972	-0.091992818	-0.21845144	-0.964934111	-0.1496436	-0.106981002	0.510760546	-0.252876729	-0.142282441	0.572127938	-1.12990451	-0.236688703	0.752863824	-0.431175619	-1.88818967	0.529197156	-0.358785301	-0.199023262	-0.397824526	0.161627635	0.581014514	-0.644856274	-0.484401405	0.441275269	0.263277292	-0.167385936	1.51897538	0.054388855	-0.593337238	-0.236688897	0.170745462	0.444741994	-0.71424216	0.833724558	0.678131521	0.512386441	0.430681527	0.290315509	0.363101363	-0.501018465	0.458967745	0.371258497	-1.61569619	0.644622982	-0.358257443
HYPOADRENOCORTICISM	0.167824328	0.089780152	-0.116231717	0.153897166	0.058932774	0.011486797	-0.092722826	0.041272692	0.012910036	0.035812426	-0.039237119	0.124640264	-0.193168059	0.052264478	0.269590288	0.287943304	0.059683155	0.081952699	-0.240472361	-0.00544483	-0.00482491	-0.0872145	0.072662428	-0.112819165	0.083051875	-0.042974964	-0.069368869	-0.266384542	-0.279012203	-0.09406466	0.09493468	-0.010802585	-0.048304983	-0.071002178	-0.089328885	0.072580457	0.089183293	0.021502355	-0.001324073	-0.033061393	0.355910689	0.080950208	0.089321002	0.06426543	-0.128425241	0.024081634	-0.075928547	0.064150266	0.118069589
HYPOGONADOTROPIC-HYPOGONADISM	0.650896311	0.14797312	-0.767461598	-0.231294751	-0.149220675	0.344902307	-0.299133986	0.194829792	0.151483402	-0.575034678	0.029127797	-0.156076103	-1.12647688	-0.066927701	0.247226849	0.315224767	0.831727803	0.339301795	-1.3538816	0.56024915	0.703614056	-0.078042254	0.106615014	-0.271377742	0.805805922	0.473286271	-0.960946798	-0.012325064	0.52041471	-0.423889846	0.841506243	0.254800528	0.193166167	0.183481619	-0.501161814	0.599107563	0.335186601	0.525219977	-0.040657774	0.689702272	0.094228089	0.909101784	-0.046628781	-0.178419515	-0.35089463	-0.834561944	-0.307754695	0.113320135	0.417261541
HYPOPARATHYROIDISM	-0.575081944	0.347828388	-1.01611316	0.944503546	-0.498820722	1.36637878	-1.39842522	1.06991529	3.1841116	0.183638513	1.91031837	2.49075031	-0.096117586	1.46001434	0.48249349	0.299189568	2.81174803	0.417045414	-1.94432795	-0.056385104	0.254756778	0.045988277	-1.68401587	3.27812028	2.00548983	-0.587534845	-1.33529651	-0.744968235	-1.90516913	-0.916444957	2.03074598	0.151024222	0.127588749	-2.42880702	-1.26513422	-0.201958567	0.827223361	2.30505943	-0.301833212	1.54634249	1.67690325	1.17711139	-0.456502795	0.115905635	0.420441628	-1.84840608	-2.88327718	-0.130526379	1.67894816
HYPOPHOSPHATEMIC-RICKETS	0.576181829	0.484331369	0.086665236	0.581398964	-0.166289449	0.26172635	-0.315939099	-0.366610259	0.220508888	0.090158336	0.594994307	0.329280585	-0.525327325	-0.188898638	-0.037408855	-0.019890668	0.344853073	-0.366848916	-0.774880409	0.253452182	0.034028638	0.519802153	0.148706079	0.477838755	0.451045036	-0.486283958	-0.795624912	-0.506841838	-0.184420958	-0.002172899	0.604426622	-0.099076204	-0.273068607	0.052613415	-0.228472635	-0.452240109	0.755043685	0.545444548	0.260277122	0.766024888	0.081226423	-0.366414279	-0.493268907	-0.477275848	0.115860805	0.403056741	-0.344747037	0.184335351	-0.080929786
HYPOPITUITARISM	0.129819855	0.221015111	-0.829435289	1.14577591	-1.03484833	-0.517732978	-2.20252037	0.77671963	-0.990245938	-1.06135333	-0.025434088	1.79847968	-1.81602693	1.26611304	-1.57775915	0.728408813	2.96797848	0.710249901	-3.8285408	0.366739571	1.46084869	-2.17079353	-1.54970658	0.115119815	2.56951475	-0.40989089	-2.7947104	0.954523444	-0.732867777	0.011611304	1.69201553	-0.207619041	1.23150718	-0.115770973	-2.19973207	1.24177396	4.24362183	1.56177843	0.677592337	1.77605951	0.851593852	1.97031689	-0.36737287	-1.1854403	1.81194603	-0.905438125	-1.1368624	-0.189985797	-0.023670765
HYPOPP	-0.024341295	-0.009487486	-0.011342991	0.027449142	-0.009421979	0.060170505	-0.023559636	0.007563804	-0.03314203	0.039093625	-0.058698095	-0.027321644	-0.006205588	0.059232637	-0.018774025	0.049155284	0.07550434	0.00282579	0.020526161	0.001910936	0.060018651	-0.055711586	-0.010601874	-0.051727265	-0.021869106	-0.028515101	0.015023431	-0.032859385	-0.068332419	0.041614074	0.071578711	-0.029630121	-0.03496987	-0.037874855	-0.010222992	0.037218869	0.06036577	0.088530317	-0.072651885	0.071269639	0.010184295	-0.023472142	0.025168916	0.008999746	-0.034911741	-0.015233238	0.031535372	-0.020434976	0.03379311
IBC	1.02329171	0.60839206	1.09808445	-0.84647274	-2.29390121	-1.08135617	0.885426581	-0.954605162	-1.19650078	-1.80817115	0.811977088	-0.564106643	0.509345055	3.46119475	0.124269694	-3.15263224	0.465900928	-1.11082125	0.170630768	1.90523767	-3.22663999	0.020713961	0.593181133	2.12236476	2.12606621	-0.263903886	1.42393517	1.75829136	0.209003776	-0.250012457	-0.702631772	-0.296633661	1.47724378	1.41510928	-3.06096673	-0.30950141	1.99710667	1.70591307	-0.631945133	-1.72720659	1.69237542	1.16328239	-0.768776536	-2.95824218	0.008059361	2.89412451	-0.998796761	-1.76414442	-1.35702848
IGA-VASCULITIS	-0.013556262	-0.063214652	-0.066342384	-0.006526457	0.049999654	-0.014184502	0.061995812	-0.028233485	-0.043005467	-0.036690533	-0.030237434	-0.099366143	-0.066402361	-0.021765543	0.003271659	0.052530479	-0.004706354	0.016573761	0.090987697	-0.043360602	-0.00303366	0.023000281	0.000260151	-0.031063203	-0.042112954	0.024412401	-0.003330044	-0.103282019	-0.073330909	0.102844238	-8.23453E-06	-0.074285045	0.033358716	-0.035766926	-0.004588332	0.022425696	0.004917904	0.031052779	-0.048378464	-0.00817505	0.02316948	-0.017635521	0.040815607	0.010532606	-0.02802572	0.081134901	-0.014669786	-0.059065178	-0.01459149
IMMUNE-THROMBOCYTOPENIA	1.8513757	0.925820649	-0.76180613	0.089465991	0.907349586	-0.071238093	-1.75159991	0.642303467	-1.98483455	0.944870293	0.604251683	0.885701597	-3.1654129	-0.779879153	0.482821405	-1.03031337	1.66755521	-1.2364186	-1.12571776	0.81393975	0.535436928	0.81190455	0.595508575	-0.13503781	1.45006335	0.838205755	-1.54929447	-1.00885439	-0.396942437	-0.087825894	0.296424448	0.219169348	-0.468031615	0.424609542	0.406735808	2.21250367	2.04272342	0.778288722	0.203805283	2.29684305	1.09527779	0.629368961	0.275067657	-0.137154788	-0.05446703	-0.650079548	0.00317372	1.80304217	-0.057999969
INFANTILE-HEMANGIOMA	1.61967874	-0.668269157	-0.462545097	-0.105877742	0.414578289	-0.147055402	-0.204900429	-0.105266832	-1.48802722	-1.13921595	0.367774516	-0.876224101	-2.23456073	0.66709137	0.047192197	0.18037869	1.93975663	0.438579679	0.471859246	3.22061992	-0.207929209	1.64090025	0.323585987	0.107651837	2.14792895	0.278132975	0.215438336	1.75285494	0.976243198	-0.642103434	1.87553	-0.186331198	-0.189305767	-0.489646465	-0.99210608	-1.29667783	-0.713772774	0.014551992	-0.792610109	0.759720862	-0.898404002	0.046473686	-0.779551804	0.745440543	0.38463527	1.87245309	-0.360137463	0.522776425	0.23558417
INFANTILE-HEPATIC-HEMANGIOMA	0.276120782	0.118288822	0.085119091	-0.054157827	0.108697668	0.050160907	0.01793531	-0.340039968	0.058356091	0.058255598	-0.244026497	0.085472561	-0.173103258	0.117986657	-0.266918898	-0.088129565	0.094033808	-0.024230734	-0.23999244	-0.106114559	-0.225381061	-0.252829164	-0.148288935	0.10101781	0.039842796	0.332353234	0.170143634	-0.052950878	-0.085882835	-0.084141776	0.326729119	0.081101582	0.328374356	0.029553356	-0.112196982	0.231181681	0.214785174	0.190214932	0.05481692	0.283376753	-0.132997692	-0.000328322	-0.288611472	0.062917471	0.079313546	-0.032445122	-0.085038073	0.048068132	0.03349644
INFANTILE-SPASMS	0.902442873	0.48603794	-0.015875397	1.26192272	-0.322113603	-0.585334718	-0.543120503	-0.243635118	-0.119023435	-1.545277	0.593935668	0.365563422	-1.86384678	0.183143735	-0.194393709	0.094430611	1.57995927	-0.296900451	-1.82987702	1.16366315	0.436983764	-0.478896111	-0.718763709	-0.110534713	0.348740488	-0.549753785	-0.916713536	-0.06505093	0.03130392	0.010396316	1.41362917	-0.042217672	0.893229365	0.096166477	-0.985464931	0.581977904	0.753255546	0.257427037	1.10017455	1.25132883	0.338576674	0.539197505	-0.704895496	-0.244347245	0.621753812	-0.150835499	-0.840471983	-0.466931939	-0.757433057
INFLAMMATORY-BREAST-CANCER	1.56315351	1.30358541	1.107988	-0.28790921	-0.377331555	-0.692664504	1.28191757	0.942365706	0.315569669	-0.831079662	-0.106878147	0.201989263	-0.381723404	0.747308195	-0.961630046	-1.84363854	1.08720553	-1.13961244	0.707967043	1.62399507	-1.77366555	-0.082630709	-0.212427318	2.22056031	2.1834414	-0.13972567	0.700975299	0.243019938	0.127539113	0.13115555	-0.484242707	0.75998348	2.00539041	1.70647621	-1.48620725	-2.29468107	1.83440304	0.978774726	-0.671126246	-0.599458694	1.5720787	-0.71109122	-0.634445548	-3.18350005	-1.23213243	1.45533371	-0.860609114	-0.737176538	-1.08646476
INHERITED-ANTITHROMBIN-DEFICIENCY	0.044151843	-0.050648779	-0.074805401	0.027388206	0.015236246	0.000409523	0.007194605	-0.027467622	-0.014078661	-0.024690354	0.012940501	0.015855279	-0.056841776	0.025068915	-0.025944552	-0.002350226	-0.04138694	0.016558856	-0.040510535	0.032545738	-0.024858357	0.006595301	-0.001131379	-0.081492417	0.035816185	-0.047094882	-0.00133555	-0.041015398	-0.063131742	0.066681474	-0.026909387	-0.042144015	0.014302054	-0.040524729	0.017971138	0.011105251	0.009478246	0.003338045	0.024865709	-0.017582255	0.047022048	-0.04525381	0.060820237	-0.005002104	-0.013429026	-0.01034429	0.028243458	-0.036846455	-0.022620011
INHERITED-THROMBOPHILIA	0.1171517	-0.058965828	0.095664963	0.011263765	0.088939324	-0.136042058	-0.118277393	-0.20973888	-0.166339636	0.128164187	0.125769347	0.103225902	-0.291825026	0.307818264	-0.010077954	-0.086812064	0.215061098	0.158212975	-0.065323338	-0.303433597	0.202612177	0.137986481	0.036335271	0.107315548	0.306629717	-0.011314286	-0.157244042	0.202755928	0.238696992	-0.048476808	0.192155331	-0.081039615	0.092535406	0.133924425	0.162799463	-0.007945442	0.253296614	-0.260898054	0.1585747	0.003310183	-0.054314781	0.190403864	-0.051606119	-0.010621416	-0.117718495	-0.132902801	-0.232282594	0.023234977	-0.075453758
INSOMNIA	1.71539044	-0.337959737	-0.517466187	0.181717902	-0.00793338	2.05094314	-2.31563783	1.13564456	0.118817747	-0.614642382	0.181219727	-1.04916775	-0.16050531	-0.684941351	-0.713425815	0.274496555	2.51274776	-3.58277106	-0.878924489	1.8199327	1.82698691	0.771032333	0.979538083	0.028262323	2.51439118	0.14933379	-1.78026044	0.207908601	-0.393896997	-0.104179978	0.375481278	1.15696931	-0.293307126	-0.84738189	-3.86757231	0.663402796	2.24018049	-2.70709872	0.982399106	4.69512177	1.10151815	0.571624041	-0.343419522	0.744755805	-0.908326268	-1.07646596	-1.89198959	0.636956036	-0.403988481
INTERSTITIAL-CYSTITIS	-0.125970334	-0.196377516	-0.129184633	0.621843517	-0.088040419	0.438788742	-1.047086	-0.570960701	-0.360354573	0.499713808	0.71968317	0.122742422	0.033771217	-0.196912631	1.66098726	-0.429965079	0.95689404	-0.61828506	0.074583039	-0.501175225	0.273151964	-0.36532554	1.24662852	1.32095397	0.255437464	-0.485257357	2.11993575	-0.478347391	-0.204498723	0.34972617	0.539247274	-0.52517724	-1.86739707	0.373287857	-1.05819595	0.851104915	-0.708386064	1.74332869	-1.61431968	0.797045648	0.826530635	1.18487215	0.233828902	0.524217129	-0.410351038	0.441599667	-0.674996793	0.532445788	0.919948995
ISAACS-SYNDROME	0.008178527	-0.039049014	-0.029997386	0.044305086	0.026927663	-0.090846889	0.001270983	0.040573269	0.000603821	-0.004327126	-0.026979627	-0.040407397	-0.06253203	-0.004736749	0.014128565	0.172362596	0.050802499	-0.076873444	-0.064925782	0.030499797	0.045508809	0.018155195	0.091958433	-0.05198082	0.062218148	-0.055513125	0.039821833	-0.047861982	-0.059429538	0.078195944	0.154432282	0.018121829	-0.066401616	0.011112884	-0.002938785	0.09489762	-0.006128121	0.009669182	-0.020839898	0.05071602	0.068644591	-0.035931889	0.089416109	-0.029617241	0.008837707	-0.006675819	-0.051030017	0.051208939	-0.027404036
ISOLATED-TSH-DEFICIENCY	-0.005765335	-0.028354326	-0.055217832	-0.026371704	-0.010615707	-0.059445918	0.014681508	-0.017421596	-0.053568058	-0.018293053	-0.021442272	-0.005331412	-0.032601014	0.003644361	0.008931459	0.063180469	-0.022723442	-0.018290959	0.021310167	0.012526392	0.02366133	0.001663606	0.053979557	-0.002909524	-0.021187156	-0.021851812	0.022057751	-0.111559436	-0.069171429	0.013987272	-0.018200828	-0.039076608	-0.030358199	-0.024080485	0.024607265	0.070424818	-0.010096336	-0.003735597	-0.036442962	-0.00436516	0.042103142	-0.023312138	0.036421735	-0.013622616	-0.037955478	-0.029754063	-0.013317678	-0.04309595	0.032703597
JUVENILE-IDIOPATHIC-ARTHRITIS	0.835877657	0.196926966	0.656478822	0.011786217	0.688711524	-0.108649403	-1.43273067	0.622353375	-0.210401565	0.170595795	1.11356497	-0.040261928	-1.83659279	0.180760831	0.297190964	-0.962427616	0.030421481	-0.605791986	-1.52488005	0.537574768	-0.551820457	1.10960436	0.61916244	0.164671868	0.035791222	-1.21030998	-1.08531237	-0.50558877	0.009108257	-0.29047963	0.666326582	-0.199100986	0.315833896	0.309108824	0.5147053	0.52277571	0.732157171	0.672297895	-0.558770359	1.65979111	0.409103394	-0.266676605	-0.271434665	0.326635301	0.104868144	-0.797247231	0.250698388	1.06363368	-0.696992159
KAPOSI-SARCOMA	1.41306603	1.13746238	0.096315295	1.13614523	-0.264152735	-1.81224179	-0.899893165	1.64856136	-0.613293648	-0.725400329	3.76663685	1.46292651	-1.29187381	0.353399843	1.12572098	-0.915328681	-0.378498495	-0.680753946	-2.29427814	2.50453949	-2.13849354	0.896432459	1.12528729	2.22181034	0.296068609	1.21473873	-0.03773915	-0.596081376	-0.689011395	0.727669299	4.66013908	0.583343267	0.711332023	1.10015833	-1.52733803	0.92745477	1.14128113	1.24935269	0.94213903	1.0979811	0.942474008	0.097078443	-0.449305773	1.71248317	1.91626143	1.38271654	-2.63280249	3.35182071	-1.02622271
KAWASAKI-DISEASE	0.357688308	0.18796137	-0.205095917	0.539562881	0.327099085	-0.105622575	-0.253000945	0.07187666	-0.066553429	-0.138039023	-0.056038272	0.133511156	-0.156296164	-0.027246725	-0.016511165	-0.153121307	0.273853809	-0.198919654	-0.716605723	0.021415083	-0.198849604	0.087200493	0.242372766	-0.34990868	0.337178171	0.007651834	-0.180153131	0.180411994	0.068420254	0.274633527	0.501653969	0.284048826	-0.287608325	0.197712183	-0.260792673	0.109499522	0.307129234	0.354812145	0.177159369	0.430518299	0.414707839	0.092718475	-0.028145542	-0.368514985	-0.036346365	-0.29538849	-0.436507136	0.53780663	-0.368061423
KERATOCONJUNCTIVITIS-SICCA	0.142137811	-0.127517879	-0.357487649	0.259509325	-0.370063454	0.362525314	0.11957369	0.244347975	-0.082531437	0.071368769	0.343987644	0.359677255	-0.378903121	-0.266118497	0.113233805	-0.014923579	0.299684107	-0.241724104	-0.367077321	-0.001181065	0.014902257	-0.146039948	-0.218878075	0.353608638	0.07525219	-0.154429346	-0.157765538	-0.268162996	-0.206352904	-0.267811328	0.194035441	-0.041324582	-0.102972567	-0.159915164	-0.380419046	0.233718336	0.394578665	0.0697883	-0.205878273	0.349415988	0.15462555	0.122889102	-0.214000419	-0.158524379	0.003067682	0.02268685	-0.362126291	0.439816266	-0.426401228
LANDAU-KLEFFNER-SYNDROME	0.118386336	0.046052523	-0.039968498	0.064855881	0.052363474	-0.026598131	-0.206022203	0.066064939	-0.124604322	-0.093150206	-0.010991165	-0.092981152	-0.090792239	0.002760273	-0.064591453	0.087135278	0.039921548	-0.042153861	-0.055941865	0.079118796	0.101830125	0.028991222	-0.01541438	-0.152694792	-7.60075E-05	-0.106958151	-0.169360161	-0.058503892	-0.053964097	-0.022957135	0.072114393	-0.049616322	0.024895344	-0.017734787	-0.114842445	0.126690075	0.099884935	-0.069060579	-0.081411883	0.114880033	0.143274352	-0.111392789	0.022607748	-0.008008615	-0.032336105	0.032013051	0.034982804	0.062362444	-0.069814101
LANGERHANS-CELL-HISTIOCYTOSIS	0.648931444	0.157706693	1.37810707	-0.741321325	1.55474794	-1.45398664	0.313883364	1.25375414	-1.44511497	1.55833054	0.538242519	2.45739603	-3.22451401	0.951484919	2.12416983	-0.85563612	1.40658283	-1.93410778	-0.762270808	1.80544388	-1.41094649	1.92822933	1.23565626	-1.27534735	0.163991362	0.439467639	-0.810807526	-0.09127152	-0.328060836	-1.28429842	3.87827015	-1.03142822	0.286924064	2.16281676	0.742375195	0.216888741	1.93172598	1.69527817	-1.28744125	2.95540452	-0.431244075	-0.142343	-2.33215094	-1.19995081	1.5821923	0.810456932	-1.46525192	-0.046064261	-1.29429412
LARYNGEAL-CANCER	-1.16400099	-0.652225494	-0.310479045	-0.094797373	-3.54925275	1.44108415	-1.26188111	3.36584234	-3.61410189	-4.00602579	2.05114245	-0.98017168	2.39807463	1.72348261	0.089342199	-0.631933272	3.68548346	0.401484042	0.056254819	1.059901	0.252645969	-3.08217096	-2.93906403	1.46823299	1.89168966	-0.541646659	1.98409462	-0.64273119	0.975549817	-2.03700471	-0.515363932	-1.39596426	-1.52892458	-0.70002979	-1.99978209	-1.26074862	4.3683939	2.67892957	-0.552064419	0.181775376	-2.04760861	1.29150712	1.77862763	0.632150114	4.3151865	1.29746485	-2.09674907	0.235326201	0.777767181
LEIGH-SYNDROME	-0.051985104	0.207065389	-0.089846991	0.2202207	-0.106363915	-0.182619333	-0.01150751	-0.145366207	0.156164929	-0.045829203	0.25231722	-0.095625319	-0.253405333	-0.025303375	-0.007315659	0.137430593	0.186154306	0.088691227	-0.311383337	0.103594467	-0.117882423	-0.03174939	-0.041539535	-0.111590497	0.421399534	-0.046440233	-0.189133152	-0.306754887	0.316949129	0.241703585	0.156766221	-0.004017776	-0.153286234	0.109109253	-0.005203739	-0.15503034	0.152118862	0.212664396	-0.066772923	0.148730874	-0.09594778	-0.042152401	0.252286166	0.088491097	0.080194175	-0.050113961	-0.217925727	0.177867994	-0.212153748
LENNOX-GASTAUT-SYNDROME	0.179430172	0.18529892	-0.147697911	0.049278524	0.221762046	0.008517995	-0.187116385	-0.086676277	-0.027093671	-0.20738247	0.135953546	-0.205495894	-0.133027971	0.123515956	-0.024795584	0.028456384	0.123774052	-0.393593431	-0.296530813	0.289882123	0.026794417	-0.054916639	0.175681204	0.061452013	0.221328795	-0.083776914	-0.15105322	-0.155421749	-0.001791536	0.078299001	0.183348984	-0.015571634	0.12421459	0.100900717	-0.147467703	0.032456905	0.234643385	0.19503659	0.026232161	0.309682816	0.062233586	0.040317651	-0.176224589	0.00165462	0.13447459	-0.127141804	0.019438874	0.079330705	0.087974154
LESCH-NYHAN-SYNDROME	-0.020018796	-0.01397883	0.049721807	0.05668845	-0.101046123	0.006747214	-0.077292301	-0.194823578	0.146382257	-0.185140178	0.04320414	0.036938537	0.026004922	0.042798027	-0.024293395	0.040143564	-0.032766059	-0.063789912	0.131930649	0.037354652	0.011018254	-0.003653663	0.055226643	0.071467973	-0.007209761	-0.064817712	-0.122502878	-0.10616795	0.021270534	-0.029283982	-0.015849615	0.057873979	-0.086602271	-0.108827971	0.125090331	0.028628644	0.027549529	0.090025894	0.001855021	0.003936253	-0.060605109	0.017629735	0.056904949	0.004301677	-0.108731687	-0.055943847	0.046584476	0.031674154	-0.091517814
LICHEN-PLANUS	2.07441926	-1.33076167	-0.960616112	0.569331288	-0.149680197	0.077542678	-2.44849968	1.86686659	-0.439486384	-1.02058136	2.2668848	1.75577998	-0.124790683	1.85230958	1.30680203	-2.47857404	1.91970003	-2.03350902	-1.30594909	1.77373755	-2.1918335	2.48514533	1.15177298	3.39569998	0.782588005	-2.50747919	2.8503859	-0.568039715	0.182869509	-2.12556791	3.17292261	-1.22724152	-1.07301831	-0.268321723	-1.47145224	1.24205709	2.35910392	-0.615962505	0.481513798	3.23783755	0.667523384	0.207321554	-3.36388326	1.47033322	2.80222464	0.825400472	-2.24918628	1.2753042	1.05675995
LIDDLE-SYNDROME	-0.049557693	0.041678164	-0.072856903	0.038750634	-0.061873738	-0.056670751	-0.022002062	-0.027406983	-0.052545212	0.005232038	-0.008971035	-0.046250686	0.046559833	0.036654934	0.032342527	0.08734107	0.061988067	-0.06237131	-0.074492082	0.015025779	-0.008038613	-0.044469584	0.022236221	-0.095449403	-0.02416124	-0.047998484	-0.073783025	-0.053463306	0.029616591	0.07058841	-0.033169761	0.096617036	-0.05340264	0.004414067	-0.016622162	-0.018268839	0.030826101	0.033052921	0.034157325	0.15157865	-0.011097414	-0.050543942	0.08347363	0.007975433	0.054114204	-0.010074019	-0.061610818	-0.047962669	0.004703063
LIVER-CANCER	0.529039919	0.847621262	0.320879787	-2.20053506	-2.3638835	2.01936269	-0.093672775	-0.104369856	-2.651963	-0.40603134	0.06419377	-2.07029271	2.9850235	1.61606288	-0.76895225	0.163453981	2.81963944	-0.104622647	0.625116527	0.278216124	-0.042573765	-0.483074427	-1.74015141	3.41091204	0.702452898	1.66268611	-0.089099295	0.93468523	1.49412763	-1.21809542	-0.225451693	1.19979739	-0.341789484	-0.269007832	-1.50497413	1.05928636	2.91398978	1.71045458	3.46837139	3.58882284	0.878760636	-0.761408925	2.33336234	0.896825075	4.09472132	-0.705182433	-2.95101738	-0.393742561	2.8519969
LOCALIZED-SCLERODERMA	0.108969167	0.105564065	-0.237581953	0.0677118	0.134522691	0.187642604	-0.016036972	-0.133691356	-0.037538447	0.008795345	0.419570059	0.389553785	-0.450583279	-0.116346985	0.13813068	0.036823519	0.024577232	-0.445796102	-0.40988344	0.184337184	-0.185432866	0.041067328	-0.075791068	0.146194473	0.113572501	-0.525514424	-0.160840228	-0.222960576	-0.019715484	0.199328452	0.224891797	-0.303755254	0.066495135	-0.378647417	0.109085776	0.123508915	-0.001307374	0.096651174	0.018444441	0.370170802	0.065808192	-0.176029146	-0.040843383	0.06724295	0.206274688	-0.009365034	-0.368934304	0.132001236	-0.028989591
LUPUS-NEPHRITIS	0.344747663	0.490073264	-0.000183034	0.009253209	-0.372857302	0.35106191	-0.544089615	0.11371392	-0.083225571	-0.901313841	0.997087121	0.470564246	-0.471630752	-0.20125632	0.547401905	-0.648151696	0.383159995	-0.371151298	-0.816618681	0.180736542	-0.263871133	0.566295326	-0.085614123	1.26831579	-0.312631458	-0.458029687	-0.022083296	0.496678859	-0.421629429	-0.698160112	0.857086658	-0.525974274	0.320484668	0.003801464	-0.197736606	0.801653683	-0.037567012	1.15715849	-0.341606975	0.417330563	0.461301446	-0.127796695	0.263223439	-0.145045966	-0.503069103	0.543044806	-0.018302636	-0.198599011	-0.587158978
LYELL-SYNDROME	-0.003029276	-0.002098294	-0.025961656	0.027582981	0.024650149	4.68193E-05	-0.016162477	0.019690888	0.037364062	0.00919722	0.036327329	0.013289995	0.04587321	-0.052649688	0.036748849	-0.021160919	0.030211324	-0.027035654	0.011182489	-0.047430433	-0.035981223	0.022156661	-0.012573708	0.070224948	0.032726131	0.004426663	-0.011576323	-0.06102635	-0.05138503	-0.029368393	0.016213903	0.012444541	0.017676307	-0.026900077	-0.018025862	0.027656056	-0.014185017	0.03204003	0.033074465	0.011302984	0.019841282	0.012559554	0.018345727	-0.009622647	-0.051692262	0.004768796	0.002489347	0.058866214	-0.076422229
LYMPHANGIOLEIOMYOMATOSIS	1.44731474	0.738079965	0.22671482	0.047967888	-0.695597112	-1.63617992	2.17537379	0.304401189	0.834125996	-0.787820876	0.388470143	-0.295002699	-2.09548187	-1.0510155	-0.208597615	-1.27143025	-0.553318918	-2.7652576	-0.508069277	1.83468878	-2.06484485	-1.20223331	0.038904041	-1.57271624	0.417627424	2.0568738	0.277659655	0.433059812	0.708128333	-1.67933345	2.35733199	1.00800276	0.338462651	-0.230530545	-0.83305645	-0.720592618	0.125890672	0.953499854	-0.832833767	1.70636952	-0.013017677	0.381209463	-0.090557627	-1.33367908	-0.815701783	1.67159653	-2.17137957	0.477689773	0.515545785
LYMPHOPLASMACYTIC-LYMPHOMA	0.817889035	0.097008079	-0.530112565	0.594546318	0.535269022	0.178480864	-0.05401928	-0.738419235	-0.304536849	0.162171081	0.238227487	1.6415664	-0.498154908	0.068629675	0.631938994	-0.697715282	1.39642131	-0.995652378	0.262880266	-0.024651185	-2.64420223	-0.875897944	0.762261391	-0.08043579	-0.239856943	-0.911109388	0.535535872	1.07998395	0.549976528	-0.130965114	1.22519839	-0.717765093	0.478349715	1.84985638	0.010128994	1.61988962	1.29712963	1.15842175	-0.12040595	0.960368276	0.752655268	0.904842198	0.11122331	-0.23751229	0.225758031	0.388053596	0.152873158	0.534290254	-0.507537961
LYSOSOMAL-STORAGE-DISEASE	0.282945335	0.319121271	-0.503849804	0.463137537	0.080729403	0.186599091	0.051515237	-0.333871484	0.359729201	-0.001197368	0.581344485	0.142972633	-0.189650431	-0.052830607	0.244859323	0.106610067	-0.000479119	-0.524729073	-0.572595417	-0.395473093	-0.356961697	-0.103946045	0.064020827	-0.275597095	0.566871583	-0.180732697	-0.403236061	-0.662533522	-0.026646907	-0.068032652	0.632504642	0.35757494	-0.426847488	-0.099585392	0.342313349	-0.288554221	0.589799821	0.407026738	-0.015272064	0.390675068	-0.14752987	-0.323731422	-0.077345714	0.030262996	0.198449984	-0.187173337	-0.225064591	-0.243726909	-0.057873972
MAJOR-DEPRESSIVE-DISORDER	1.9227891	1.99638319	0.68182826	-0.631189406	-1.04931247	0.269233823	-0.805289507	-0.172403544	0.738081574	-2.35264134	0.628529429	1.75175142	-0.247557923	0.599834979	1.00932503	-0.035213646	2.0741818	-0.904607654	-0.048333336	2.18285036	-0.247956574	1.64678133	1.07673228	-0.418840855	1.02690232	-0.33480075	-1.11430228	1.2181493	-0.496127486	-1.1656487	0.583178699	1.84101272	-1.32723808	-0.398753315	-1.8806715	0.863056004	0.970108449	-1.47592437	-0.486088365	3.68472457	0.963191152	0.280132681	0.618092179	0.802297175	0.04055775	-1.60591054	-0.833455741	-0.381847799	0.393939614
MALIGNANT-PARAGANGLIOMA	0.045005102	-0.109571345	-0.340981454	-0.334322542	0.041414626	-0.242635593	-0.197537407	0.369559675	0.084735073	0.091458865	-0.577534616	-0.063989312	-0.349516094	0.081975579	-0.641942084	0.291803062	-0.032782383	-0.083019652	-0.394759238	-0.146978483	-0.035380479	-0.397706717	-0.953213036	-0.466956347	0.367119253	-0.017064236	0.476483732	0.277063727	-0.094295643	0.234260216	0.838933647	0.209389031	-0.001757186	0.342518091	-0.571460009	0.049575891	0.154413998	0.784897387	-0.276346356	-0.147599563	0.575766027	-0.062715814	0.210035756	-0.193609983	0.117113121	0.725184977	-0.278808683	-0.074121095	0.603237629
MALIGNANT-PLEURAL-MESOTHELIOMA	4.33877182	-0.04291423	2.97162795	1.97804272	-2.60436416	-2.11890101	1.70666051	-2.79195142	-0.266832113	-0.365099609	-0.402580798	1.0032264	-0.707944393	0.44229123	-1.9155705	-1.3058331	1.57492471	-0.718219817	-0.270527929	0.866077542	-3.88272071	-3.1767292	-1.08849704	0.495673656	0.353952378	0.047868229	3.19442034	0.138225347	-0.524080575	0.368169546	1.70448387	0.185754716	1.2266252	-1.02110827	-1.75634062	-0.995465219	2.19211507	2.82149005	-0.636325061	0.510819554	-1.09834671	-1.22995508	0.892813683	-0.841533005	-0.504507542	1.14797103	-2.79301476	0.826040506	0.600004554
MANIC-DEPRESSIVE-ILLNESS	0.027542578	-0.080514573	-0.014239091	0.058743201	0.001015982	0.046788711	0.017654205	-0.074409314	-0.057484657	-0.06771984	0.04019789	0.135503411	-0.071502	0.029338859	0.066251941	0.067315139	0.063383281	-0.106610604	0.095626406	0.169643834	0.144281164	0.007218689	0.042907238	-0.028895196	-0.012046263	-0.06969814	0.165605485	-0.035858758	0.031948388	0.04435977	0.129358739	-0.038178261	0.024995238	-0.029581251	-0.008884396	0.035845779	0.109358124	0.04272823	0.025300285	0.079449818	0.034713179	0.054361425	0.149797231	0.039719448	-0.022856858	-0.04202586	-0.072932601	-0.044271175	0.033849627
MANTLE-CELL-LYMPHOMA	2.99276018	0.145060882	-1.4827044	1.48106718	0.088635184	1.15336943	-0.984246075	-1.62738013	-2.39346385	1.06305707	2.51395369	1.36228967	-0.936975539	0.69852078	0.335792601	-4.15518475	3.08438921	-2.16280627	0.904966474	1.26538289	-2.62928891	-1.9398942	0.039228503	-0.605070353	3.0420537	-0.628957212	2.37236309	0.335899174	0.161545128	3.21774197	1.18926334	0.597839713	0.520382702	4.31502581	-0.377951503	0.69268626	3.10417175	1.74663424	-0.662695527	1.32644904	1.57123744	1.23413813	-0.129006848	0.792693973	0.552415729	1.42180192	-1.81892943	3.31447506	-0.32667923
MAPLE-SYRUP-URINE-DISEASE	0.004288136	0.131853953	-0.013935095	0.017690793	-0.071506843	-0.005231978	0.020340044	-0.018022951	-0.015755482	-0.034621097	-0.120342053	-0.066569686	-0.045378193	-0.061800595	0.087489329	0.167908832	0.007378818	-0.063254744	0.02431299	-0.023805309	-0.012873039	-0.042689879	0.004519006	-0.007570216	0.049643956	-0.049923062	-0.043976549	-0.084122747	0.051829372	0.036267862	0.063905306	-0.041977435	-0.065983608	-0.021240758	0.093009025	-0.112302043	-0.028916711	-0.016279575	0.035603501	0.040207066	-0.064831384	-0.054357536	0.042905279	0.005686386	-0.044973284	0.02606564	0.057230789	-0.032105044	-0.023833642
MAST-CELL-LEUKEMIA	1.52094197	-0.324312985	-0.479109317	-0.241416648	0.424877465	1.12860608	-0.915109813	-0.786548018	-0.11669071	0.278406501	0.204213977	0.280603409	-0.490240037	0.384703875	-0.264145255	-0.928205371	1.26721573	-0.994782031	-0.050908949	-0.511940479	-0.479959607	0.006614118	0.674409151	-1.35248768	0.336290002	-0.712716162	-0.090644985	-0.417222023	0.572116435	0.683355689	0.251751393	0.51063031	0.008047416	1.50751603	-0.023654034	0.257198453	-0.150530174	0.650451303	0.25660497	0.139248326	0.540597498	0.370682061	-0.417515308	0.17560339	-0.670793235	-0.326999575	-0.644381046	1.11849415	-0.379497945
MCAD-DEFICIENCY	0.022885632	-0.06828253	-0.025948566	0.014252573	0.038317248	-0.016047439	0.057301689	-0.029033547	-0.018064121	-0.026004246	-0.033911735	-0.064400256	-0.044248465	-0.021693606	0.025385397	0.03737757	-0.020171084	0.004954871	0.078216925	-0.035058882	0.007683848	0.007430326	-0.009678739	-0.02475358	0.01608349	0.006015	-0.029280754	-0.073812544	-0.061764672	0.08423055	0.002793442	-0.011045963	0.015469075	0.01216486	-0.020461319	0.030949868	-0.019708213	0.007837404	-0.028142884	0.024732573	-0.001177065	0.001801518	0.019393751	-0.009413495	-0.00125065	0.02055148	-0.008768307	-0.037144315	-0.001196355
MEDULLOBLASTOMA	1.42630255	1.09788144	0.542474985	1.12476587	-0.614344716	-3.38455939	-1.7096082	-0.728907764	-1.90356922	-1.32477081	1.040259	-4.03542709	-2.00308561	-0.882994831	-2.3800106	2.03412676	2.88672876	0.021169275	-1.25436723	2.77182841	-2.2555542	2.0166254	-1.90082192	-1.41688907	2.70156074	-1.66159463	-1.0991087	0.24867022	2.61424208	2.24747944	1.24887586	0.183814615	1.60098636	2.22919941	-3.06833601	0.258193493	3.94680786	3.11861253	-2.25461245	-1.37876356	-0.777650535	-1.13865697	-1.21706581	-2.79760861	3.92436194	-0.769174814	-1.52845478	1.3598007	-0.113305867
MENIERE-DISEASE	0.083244816	0.005233331	-0.114907108	-0.025169145	0.020814626	-0.080407381	0.057134677	0.001409661	0.00636211	0.020147834	-3.70941E-05	-0.098997273	-0.048686843	-0.008449557	0.030258045	0.085920617	0.088587999	-0.123773895	0.031012896	0.023331508	0.032659821	-0.036066674	0.039995138	-0.00536148	0.042363193	0.035493281	-0.013121205	-0.002720139	-0.051238526	-0.023081495	-0.039469041	0.069761701	0.02002554	-0.008418911	-0.131250605	0.087234706	-0.002465056	0.01395971	0.000620886	0.116197981	-0.035817787	0.163281754	0.034990501	-0.044792414	-0.035532016	0.001349131	-0.079873219	-0.034415528	-0.008190973
MENINGIOMA	1.5934329	-0.610370636	-1.46222508	1.61592269	0.578842103	-6.65670204	-2.05735779	1.56340289	-3.21109557	-0.302598596	-1.74447548	-2.78611445	0.15171276	1.45855784	-2.6499989	1.70377719	2.84649014	0.126606092	-0.879058182	2.80723023	-4.34337425	-1.34672165	-4.52244234	-0.696754277	0.159185097	-2.17130303	3.50406981	2.14230442	-0.466965526	-0.336567372	4.2951169	-2.7410872	-0.834570169	0.407124132	-4.07624578	0.39391762	3.90581942	0.550917804	-0.689902484	-1.1550808	-1.4868964	-0.355970263	-2.54921985	-1.359218	4.39180756	-0.790604651	-0.257894754	0.431017995	2.79054856
MERKEL-CELL-CARCINOMA	1.73463786	-0.348261505	-0.099765182	0.688643575	-1.79868102	-0.275840998	0.061720494	2.00457692	0.372309744	0.276244432	1.66006804	1.91077149	-1.54018676	-0.248930916	-1.51558781	1.06845272	2.81003046	-0.847654939	0.187183321	1.40085745	-1.68658638	-0.06783364	-0.194606811	0.592995644	1.71851802	-0.571149111	1.23306274	-0.625386119	-1.6381433	2.40002465	3.50971127	0.824579358	0.593909025	1.6819464	-2.52218008	1.45311821	1.69120669	3.38637924	-2.20014524	0.671671331	1.88230157	-2.57477093	2.03052092	-2.6244638	1.6651715	4.20979786	-2.22212386	1.11480093	0.971050262
MEVALONATE-KINASE-DEFICIENCY	-0.005807789	0.004530838	-0.072236687	0.007247498	0.028925192	-0.004227459	0.043920931	-0.03144557	0.017946074	0.000480382	-0.001730558	0.001869443	-0.040989332	-0.00798756	0.055188041	0.03725132	-0.017956477	-0.045755323	0.03300583	0.003769615	0.01138955	0.028595885	-0.025623962	0.001491164	-0.026269401	-0.035706844	-0.023209918	-0.038907718	-0.030551311	0.084501661	0.011229659	-0.026343223	-0.033508722	-0.061919428	-0.012369673	-0.035842374	-0.032768656	0.013441939	-0.008917878	0.034600396	0.027883461	-0.027824398	-0.026094103	0.018242147	-0.004333295	0.03663826	-0.030111563	0.014886676	-0.005083877
MICROSCOPIC-POLYANGIITIS	-0.059421249	0.005341694	-0.008795263	-0.046683569	0.265805513	-0.299016804	-0.042930175	0.228142634	-0.217337012	-0.236788973	0.090239182	0.049492013	-0.445108026	0.096032642	0.280279547	-0.326175749	0.296273232	-0.325008273	-0.438240379	0.226574004	-0.044598699	0.035580333	0.498066634	0.239903852	-0.246703565	-0.373202503	0.137128785	0.08658769	-0.250976443	-0.017599614	0.10540396	0.064647168	0.066865318	0.170494199	-0.1668562	0.49324578	-0.036254257	0.20693022	-0.559490502	0.079923667	0.459785581	0.040092338	-0.003629221	0.338224649	0.12462166	0.107725456	-0.135858625	-0.235100672	0.226703793
MIXED-CONNECTIVE-TISSUE-DISEASE	0.237463176	-0.067579992	-0.104286097	-0.079393633	0.194121778	0.045919854	-0.46644944	0.27383405	0.044277571	-0.479156047	0.511374652	0.298777431	-0.257175595	0.167114332	0.217743516	-0.207083866	0.078438051	-0.421388417	-0.269233853	0.174168453	-0.217892811	-0.261126012	0.111124277	-0.023887226	-0.125061393	-0.077385113	0.209300384	-0.009187742	0.104207031	0.008464711	0.405814648	-0.005796989	-0.054738428	0.063152716	-0.118180171	0.241484821	0.123887733	0.358698666	0.043276988	0.461544633	0.391331941	0.063313156	-0.021393776	-0.023615532	0.02712721	-0.097229764	-0.379601419	0.216824502	0.075879976
MONILETHRIX	0.031771239	-0.046958163	-0.147733629	0.020936197	0.094942145	0.041006111	0.039768018	-0.25668636	0.102121189	-0.007201197	0.222224861	-0.131590605	-0.036754683	0.006132386	-0.020869134	0.027571853	0.030669801	-0.021116557	0.063195802	0.065470673	-0.080052376	0.151133224	0.005206011	-0.017627988	0.158146128	-0.087394588	-0.067741826	-0.164994627	0.062927164	0.126398697	0.049588483	-0.031993974	-0.046472386	0.026129089	0.018435579	0.144747674	-0.005951417	-0.021916689	-0.005433463	0.051602829	0.044862315	-0.157378271	0.072808437	-0.144457072	0.057294268	-0.031270232	-0.142134994	-0.022011295	-0.030475665
MORPHEA	0.423329413	0.100240044	-1.02534044	0.734083056	-0.2505835	-0.237895235	1.22005761	0.714753747	-1.32977855	-0.00297536	1.85530436	1.20014369	-1.44047368	-0.227604657	0.095306188	-0.292585015	0.379455119	-1.85799611	-1.97770321	0.90571636	-1.27126813	0.596928716	0.418390304	1.31616151	0.791793942	-1.66590273	0.263730019	-0.764809191	-0.297030985	0.717017472	1.42389548	-0.953772008	0.504905939	-1.18760991	-0.073432252	0.284741282	0.610382676	0.8654477	-1.12438822	1.53118098	-0.198211655	-0.57044518	-1.62320518	-1.05123627	0.840801239	-0.066282593	-1.73539388	0.031632062	-0.311072201
MUCOCUTANEOUS-LYMPH-NODE-SYNDROME	-0.014327617	-0.002256707	-0.016360713	0.038719893	0.032557163	-0.002027687	-0.010705531	-0.008516989	-0.003778417	0.003363403	-0.011041262	-0.007789123	0.025259672	-0.014376136	-0.003503215	-0.014466828	0.030990131	-0.003252284	0.002966707	-0.029248858	-0.021635072	-0.009799363	0.003165761	-0.001400903	0.015659191	0.015455211	-0.02457818	0.006795151	-0.016526541	0.03986603	0.014160708	-0.011395783	0.015583231	0.000934504	-0.025111206	-0.025539443	0.012706079	0.036625385	-0.001271507	-0.006986234	0.015542175	0.009246539	0.011246055	-0.017090233	-0.006977857	-0.001394618	-0.010815118	-0.029582297	0.003021849
MULTIPLE-MYELOMA	6.39278936	2.20968199	1.73277044	2.48729181	-1.10593057	0.279430538	-1.03427851	-2.37483096	-3.31381392	0.340820432	3.43252969	0.09419965	-1.66116786	0.886443615	0.207893133	-2.83153033	1.29946423	-4.25349045	0.362051427	0.196720377	-2.74595761	1.42543817	-0.082041711	2.64978576	0.478807122	-1.09205353	1.46887505	0.54516542	1.72245872	-0.179627806	-0.339541584	-1.05769801	0.287131906	3.80959845	-1.11394918	3.80224729	2.21583128	0.900871754	1.77519965	2.36714792	0.002128664	-0.423925877	1.39365625	-0.492074192	1.24409842	0.687616467	-2.4687171	3.89767671	-1.67833269
MULTIPLE-SCLEROSIS	-0.034033235	0.366816342	-0.637081683	0.184715211	1.3433702	-0.615941167	-1.65185618	0.530664206	-2.93773985	-0.084188856	3.83609033	0.559495449	-1.578421	-0.284777761	1.07159734	-0.804871976	-0.915546298	-0.986279726	-1.93255901	0.262382418	-0.345278323	0.637435019	1.06604195	-0.185159653	-0.498929799	-1.98676956	-1.70563543	-1.25767672	0.217716441	-2.37193251	1.2466749	0.251117259	-0.089445606	0.781961441	-0.101819895	0.133243144	1.62369645	-0.025876176	2.80902243	3.08993077	0.434365928	-0.305968791	-0.006171182	0.382672131	-1.40503323	-0.873759687	-2.25266337	1.46953523	-0.258543134
MYASTHENIA-GRAVIS	1.7078656	2.57775569	-0.786125898	-0.048782371	-0.77463299	-2.61362028	-0.277961165	2.40823102	-0.235878885	-4.05904579	4.63735247	1.02509773	-2.76852369	-1.59851575	-0.20316191	-2.87856174	3.12543201	-3.23129106	-2.9723258	-0.379105151	-2.17865276	1.12273419	-0.266698033	2.163517	0.953046024	-1.12232363	3.01875186	0.917353094	2.0236609	-1.72128046	3.08078241	4.09903049	-0.055588685	3.55851674	-3.72950029	-0.194394618	4.17175436	1.56541538	1.912076	0.544330239	2.80071092	2.97969675	0.787741065	-0.756584167	2.85301328	-2.42129564	-1.89172935	0.778560102	-2.20563817
MYCOSIS-FUNGOIDES	1.02104533	-0.618146539	0.421434283	1.76013625	-1.06952882	-1.31578898	0.404353619	1.10972714	-1.20544088	-1.80835891	4.21774626	2.99395561	-2.33676934	-0.166456938	2.24315429	-2.02429914	2.44340587	-3.8773613	-0.226880282	2.58582497	-3.78009009	0.274949491	1.74110103	1.08167398	0.949632764	-1.91460884	1.89277041	0.462575316	0.688915312	1.19004226	1.85625851	-1.5648967	-1.23016155	1.09426367	-1.52923787	3.2116673	3.91546011	1.81810403	0.794175863	2.16490698	0.770532846	1.74919629	-1.9416573	1.2641139	1.67300749	1.2114253	-5.77656937	2.19041753	-2.65276074
MYELODYSPLASTIC-SYNDROME	3.43566918	0.360354751	-1.12762821	2.54636788	1.12118053	2.73512173	-4.99259233	-1.66917956	-1.47941244	1.37801981	3.68811917	3.02637053	-0.833276629	-0.839617014	0.080622844	-1.91874051	3.74747324	-2.51262999	0.215374365	1.21727157	-0.419035405	1.39344215	-1.31752133	-1.86439681	0.960213542	-0.717692614	-0.726821303	-0.177524537	0.291334659	1.89520621	0.281753629	-0.895303071	-1.34588408	3.85148525	0.097722031	0.683032036	3.10551667	2.44008875	1.99159968	1.87100267	1.46312165	0.201623306	-3.30856371	0.855437338	-0.207371205	-2.82504654	-2.37911963	4.36110258	-0.186741397
MYELOMENINGOCELE	-0.674535751	0.785750926	-0.640012443	0.424616575	0.442494959	-0.070763297	-0.30700621	0.168803096	-0.73462069	-0.235874593	0.364072949	0.045027535	-0.663310111	-0.165778771	-0.802622557	0.859807134	0.971071839	0.417426914	-0.898309708	0.010387885	0.642208993	-0.587956011	-1.00246477	-0.336908937	0.106079258	-0.152454033	-0.246546224	0.435901999	0.287257552	-0.487036228	1.08006716	0.685313523	-0.886280775	-0.441626817	-0.536705196	-0.344980508	-0.026159635	0.836181402	0.069377087	0.279258192	-0.299931675	0.380749285	-0.972505391	0.016907917	0.158705607	0.520688057	0.059522562	0.219902605	-0.106038481
MYELOSCHISIS	-0.055834346	-0.096058138	0.008661394	0.082488082	-0.038042985	-0.12602216	0.003521916	-0.048593141	-0.080441319	0.001040108	0.016247708	-0.002966653	-0.042358533	-0.057768825	-0.141371712	0.069965161	0.135274336	-0.003029929	-0.070479319	0.06593629	0.003275123	0.062250871	-0.070171505	-0.0664858	0.035137676	-0.069098204	0.030626392	0.065836862	-0.013002836	0.043556597	0.048343886	0.007374292	-0.045477584	-0.036894694	-0.045131497	-0.07951086	0.060787361	0.034003608	0.015078717	-0.054594897	-0.073264733	0.052866887	-0.104924574	-0.119485505	0.055867571	0.011247254	-0.022327764	-0.006268928	0.005004548
MYOCARDIAL-INFARCTION	0.692403436	-0.085462399	-1.52837968	2.07478642	-2.13903117	-0.99754113	-4.16491032	-3.28359795	0.802635312	-0.109698631	2.0229845	0.758101583	-0.789087772	0.417651832	-2.61833668	0.063492402	1.22104859	-3.27795482	-4.22410917	0.425469607	0.175254941	1.20097101	-0.3247343	2.03741121	-1.47447169	-1.59651423	-2.20834327	-0.803846002	-0.063624203	-2.95965862	0.324763834	2.11746526	-1.52792501	-0.729458869	1.31942523	-0.323510051	-2.34917808	1.5681926	3.87459183	2.06470728	-0.300981998	0.797517657	0.881157279	0.157022923	-0.454593599	-0.158953473	-2.57640362	0.64421308	-1.6620661
MYOCLONIC-ASTATIC-EPILEPSY	-0.037649453	-0.013578172	-0.047916267	-0.026100494	0.01807183	-0.023301439	-0.029696506	-0.027678678	-0.029372051	-0.018626053	-0.030042706	-0.070900343	-0.069440231	-0.046819463	0.061384447	0.071159646	0.027754445	-0.03642739	0.010187634	0.051828552	0.053809505	-0.005903847	0.003352239	-0.005336654	-0.006945591	-0.023856359	0.003470646	-0.056662552	-0.002895606	0.031186538	-0.00298857	-0.07184267	0.021542519	-0.006656759	-0.001729677	0.039897837	0.016640712	-0.004843832	0.023209229	0.044510242	0.039742425	-0.028637756	0.049330212	0.01784114	-0.036047306	0.047254723	-0.002749885	-0.034974959	-0.017198606
MYXOID-LIPOSARCOMA	0.283441663	-0.994097412	0.242170438	1.57663012	0.30824399	-2.05110455	0.36186859	0.644856036	0.244150609	0.230762184	-1.03054965	-0.011507133	-0.424577236	-0.160415336	-1.29652286	0.442418277	0.146710306	-1.00432587	-0.493324876	1.04193425	-1.92608559	-0.588899314	-0.830834031	-0.493424565	0.049790561	-0.578005552	1.73696065	1.22284055	0.597324789	1.61050916	0.2374769	0.083128199	0.527281404	2.20103765	-0.290230602	0.08940199	1.30920827	1.75140262	-1.55033469	-1.17590451	0.646584451	-0.221276656	-1.65017939	-1.69314337	0.974278271	-0.266460568	-1.13543475	1.48476589	0.262394637
NARCOLEPSY	0.268434495	0.114205867	-0.400479943	-0.154287517	0.06841328	0.103550605	-0.722445786	-0.097740397	-0.147936061	-0.448512912	0.352864385	-0.191663265	-0.555560648	-0.136760086	-0.608528852	-0.014512444	0.902247846	-0.227831841	-0.73199141	0.410743773	0.309081405	-0.021982687	0.028666584	-0.401433855	0.074383423	-0.607214093	-0.656717956	-0.303150654	-0.194924846	-0.410513759	0.465254575	0.357423991	-0.165989473	-0.024849169	-0.575470269	0.073705815	0.591061771	-0.235293075	0.236861274	1.20928669	-0.11169707	-0.079391249	0.206085831	0.362729132	0.128131747	-0.338737726	-0.347168952	0.241644993	-0.101874597
NASOPHARYNGEAL-CANCER	0.468248725	-0.216748759	-0.753460467	-0.759597063	-0.038727667	0.167920813	-1.59573328	1.65905225	-1.26338708	-0.931143284	1.8922081	-1.38643122	1.64608991	1.17188489	0.513152421	-0.416237295	-0.19582133	0.664061368	0.793867111	0.120485544	-0.266880065	-1.24873078	-0.226569965	1.91325068	2.33999681	0.389450759	2.25599146	-2.87048578	0.487006038	-0.685067654	0.343420029	-1.09746373	-0.856256485	-1.27570009	-1.30667913	-2.18934369	1.95485115	2.8527739	-1.174788	1.18674767	-1.19690323	-0.040108014	0.357082039	-0.000214497	1.8948828	-0.531856418	-0.253319323	1.66379178	0.032655638
NEOPLASTIC-MENINGITIS	1.81478798	0.134614483	0.234562099	0.03366353	0.017538054	-1.20539069	0.44670856	0.63797605	-0.260965288	-1.77222824	0.165498272	-0.130068377	0.647690117	0.194923416	-0.76534003	-0.360366911	1.47838545	0.673573554	-0.491505265	-0.426456779	0.901793659	-0.216317549	1.29472733	0.950016677	0.552044988	-0.060989797	1.50450861	1.5517174	-0.237743318	1.34288955	1.33044398	0.839136183	-0.379073799	0.50570631	-0.040579379	0.82657665	0.556427896	1.36751366	-1.26632512	0.186464712	-0.269184023	-0.026841095	0.574958205	0.690370381	-0.608118832	0.589260519	-0.282222986	-0.485215932	0.604046881
NEPHROGENIC-SYNDROME-OF-INAPPROPRIATE-ANTIDIURESIS	0.01785693	-0.032979753	-0.084002927	0.0950583	0.023286153	-0.045852624	0.006425731	-0.020293839	0.033600695	-0.068721615	0.041750826	-0.000167679	-0.067621477	-0.049708486	0.008199842	0.014330121	0.086364567	0.013408633	-0.014546601	-0.033723515	0.059305865	-0.040944036	0.062711358	-0.003496177	-0.011131099	0.005130952	-0.052119337	-0.065219164	-0.068519555	0.065365449	0.028931027	-0.053855863	0.019531317	0.003291022	-0.091339968	-0.021490568	0.032590531	0.031052791	0.022524038	0.037038643	0.046408005	-0.007120039	-0.023993149	0.013605402	-0.025827581	-0.022647135	-0.016770288	-0.005275419	-0.049179956
NEPHROTIC-SYNDROME	2.86494565	0.558976829	-0.957668006	1.53303027	-0.180166021	-0.368851066	-1.79770887	-0.525508344	0.549454927	0.905342162	1.34625435	0.519916594	-3.07432342	0.19726406	0.944464803	-1.59859788	2.0969243	-2.59836721	-3.5818789	0.860134363	-1.0469259	-0.842832863	-0.812595606	-0.131444573	-0.197417885	-1.99560642	0.112237036	0.059125312	-1.30077875	-1.65240002	2.80331588	0.888275146	0.778158963	1.40974414	-0.058823753	0.222233608	0.968903601	1.73835945	-0.348522633	1.69732499	1.25287521	0.273951799	-0.125684753	0.495975137	0.262634665	1.34031558	-1.69886029	1.50958002	-1.25139821
NEURALGIA	1.25158095	-1.53068984	0.079328217	0.505779445	-0.262319088	-2.02169704	-1.97651947	3.14396572	1.46797907	-2.46342874	1.2105695	1.23598528	0.89627403	1.39507687	-0.190736681	1.32934773	3.8860321	-1.82743716	-5.1535821	3.20305705	3.01401711	1.74213946	0.222018361	2.29079843	2.3350091	-1.02456832	-1.00225401	0.473152161	-2.37253356	-1.39907849	5.34078598	-0.314341277	-0.810714841	-1.44923627	-2.45261049	-0.017883837	1.96243215	1.44069779	-1.74033487	2.21145415	-1.16384947	2.17725587	-2.60461116	0.743955612	-1.14083064	-2.41971421	-0.802619994	-0.721563578	1.32001162
NEUROBLASTOMA	1.61126375	1.37026989	0.581491768	-1.28539228	-1.11891162	-5.02824068	-4.00608206	-0.470439106	-0.723002434	-1.31874621	-0.436032116	-4.22136164	-1.2963053	-1.36854649	-0.972531199	2.68649364	3.20007849	-0.715496719	-0.044858366	2.31829596	-1.53224885	2.94998026	-2.83069587	0.007077341	3.61507297	-0.704545557	-1.62898445	-0.10178905	0.357475936	1.27846944	0.252352893	1.24225581	-0.002465431	0.374989778	-1.98522127	-0.003838235	3.56164289	3.07879853	-0.728012323	-1.48017454	0.839307189	-0.639081478	-0.948130429	-1.11724651	3.16969156	1.29211307	-3.53424597	1.7971673	-1.51392806
NEUROFIBROMATOSIS-TYPE-2	0.837296903	2.33874655	-0.277492583	1.69874156	0.355050743	-1.92467237	-0.163516641	-1.3174082	0.113737449	1.15358973	1.40219307	1.28166401	-0.795646548	-0.213259131	0.714449584	0.741202354	2.85276437	0.049022488	-1.96455801	0.538442671	-0.679722965	-1.34957469	-1.47993219	-1.52689528	1.84711289	0.338045865	-0.500794411	-0.490451634	0.13539733	0.224782646	2.75277352	0.436207354	1.43751168	1.31683648	-4.46090603	0.721673787	1.01840758	0.032306328	0.009968901	0.79497695	0.347802639	0.419539273	0.269830823	-1.37997663	0.807940781	0.077472277	-1.55674934	1.14388025	-0.34663114
NEUROHYPOPHYSEAL-DIABETES-INSIPIDUS	-0.009693089	-0.026925096	-0.147817671	0.023183042	0.030711984	-0.0407396	-0.005314406	-0.036402956	-0.023796678	-0.06385617	-0.016054368	-0.010815562	-0.045244418	-0.018228965	-0.001740004	0.07121674	-0.069354594	-0.058586754	0.040699825	-0.006140911	-0.016991263	0.03527876	0.07002566	-0.053901434	0.018236259	-0.038643953	-0.011345043	-0.201618671	0.012665981	0.13392134	0.046076842	-0.079250865	-0.013580124	-0.04437286	-0.008190147	0.010445063	0.011986507	-0.049555067	-0.055043273	0.031283848	0.069594681	-0.06911993	0.093839653	0.007160997	0.010379681	0.001340336	-0.020913141	-0.070021771	0.056952503
NEUROLEPTIC-MALIGNANT-SYNDROME	0.156567201	-0.126518264	-0.065461949	-0.020679956	-0.011276268	0.017522689	-0.16262117	0.043820344	-0.041690342	-0.107994735	0.004410631	0.061730374	-0.271999806	-0.057574671	-0.034133095	-0.133630306	0.183933645	-0.030749625	0.276324719	0.07112544	0.102516115	0.115683444	0.274135053	-0.153108463	0.156606048	-0.030563859	0.16770725	-0.340379566	0.075496867	-0.079804063	0.154369995	-0.030230042	-0.091026403	-0.099837832	-0.065644339	-0.046758473	0.157728702	0.140672088	0.057083771	-0.152815223	0.127798766	-0.0962075	0.117597401	-0.041427583	0.034401018	0.001694444	-0.063223898	-0.081281349	0.083210707
NEUROMYELITIS-OPTICA	1.50934577	-0.423515737	0.182445273	0.970413625	-0.36396876	-0.621578991	-1.04332209	-1.32674956	-1.30177486	-0.921900511	1.66925216	1.73692369	-0.880840123	1.18045378	1.6984334	-1.9146893	1.61592698	-0.901986003	-1.80690503	-0.070510179	-0.569725871	0.454960287	0.945674956	-0.06233542	1.72589028	-1.36797929	-0.220208481	0.274668753	-0.775665939	0.437565744	2.45320511	1.42837358	-0.06126466	1.1798656	-0.9577142	1.66642213	1.40884757	0.862012148	1.10322368	1.81127858	1.73881781	1.16466665	-0.106178038	1.14002728	-0.667372227	-1.08040738	-0.886458218	0.637803733	-0.637304783
NEUROPATHIC-PAIN	2.28322029	-2.47676349	0.805279195	1.74228024	-0.961177766	0.899809659	-1.42820144	1.64489305	1.1958853	-2.42100692	1.77711105	2.49530697	-0.808721542	0.808217943	0.17042394	1.97267413	1.62660801	-2.9397316	-2.71751428	1.25505102	3.58519292	4.27466917	1.06105816	3.39454412	2.22460842	-1.66650867	-0.906334102	0.802472949	-1.08858395	-0.902386189	1.01278305	0.887461841	-1.29285133	-2.76788473	-3.93669271	1.03047609	3.93625259	-0.774387956	-1.23858643	3.34242868	1.41820705	0.651649475	-2.21268892	1.40301824	1.17188442	-2.45162058	-2.29696774	-1.47427356	2.04509163
NIEMANN-PICK-DISEASE-TYPE-C	0.00321479	0.024356576	-0.041565005	-0.012924804	0.14247103	-0.045725588	-0.141494542	0.077939987	0.069549255	-0.004306964	0.071887843	-0.07477618	0.054561641	-0.056764208	0.031835191	0.104564473	-0.092652753	0.035614759	0.065269485	-0.093451954	0.051925816	-0.138063505	0.124101289	0.070841841	0.11413683	-0.03821756	0.10831283	-0.195155814	0.052126929	-0.056558885	-0.0164706	-0.011915089	-0.033482481	-0.096658319	0.090615392	-0.095115148	-0.060200289	0.155349031	-0.030764043	-0.036422059	-0.134582132	0.042336687	-0.057922889	-0.112528853	-0.015221103	0.032687031	-0.032783218	0.045852929	-0.074424073
NONALCOHOLIC-FATTY-LIVER-DISEASE	1.14522374	1.54616404	-0.367599279	1.14736354	-0.645636201	2.26556754	0.54948014	-1.00773811	-0.867130935	-0.288399041	0.707360625	0.309322536	0.04021214	0.383662045	-0.079062849	-2.63474751	-0.282064438	-0.488419026	-1.13225007	0.176824182	-2.14307714	0.350133568	1.07671177	1.84424984	-0.626111388	2.06701493	-0.367625266	1.24631977	0.455221146	-0.888326049	0.417180806	0.579686821	0.069684498	1.11351788	0.514695168	0.324480802	1.84001493	1.25811255	1.60973811	3.90229821	0.774527431	0.727923512	-0.269650251	0.960852504	-0.450321615	-0.707415521	-0.801700532	0.386063695	1.07283056
NPDI	-0.001235917	-0.009190501	-0.053165704	0.017261269	0.032260642	0.007229104	0.042948254	0.005987533	-0.039687004	-0.014754006	-0.045573469	-0.034118477	0.003538745	0.002281016	-0.023219064	0.058431041	-0.02989311	-0.011931135	0.065762349	-0.00847984	0.010437458	0.045263529	0.028887566	0.025423929	-0.019030247	0.001829735	-0.030880174	-0.015429306	0.021858735	0.061848529	-0.001472434	-0.023310402	-0.00833581	-0.025683979	0.011162291	0.018131027	-0.009358459	-0.019367602	-0.062981151	0.011566335	0.055228375	-0.024299532	0.015781529	0.003769074	-0.01683913	0.018203005	-0.006230423	0.009211065	0.01470281
OBSESSIVE-COMPULSIVE-DISORDER	0.406799048	0.14377518	0.531330168	0.138218686	0.009171573	-0.274497092	-0.49960506	0.148001671	0.506245136	-0.484185249	0.203825697	0.020737972	-0.554740429	-0.003916917	0.378205091	0.312365681	0.448456138	-0.357993513	-0.270575255	0.420406461	-0.001146271	0.025451748	0.38702026	0.024682721	-0.078585193	-0.247540608	-0.361677885	-0.312985808	-0.24262698	-0.9441185	0.698046982	-0.069964379	0.006021828	-0.01136596	-0.121601209	-0.057727315	-0.254511774	-0.496460915	-0.217876628	1.19714558	0.153342828	-0.271115184	0.149455816	0.212535575	-0.252193749	-0.258827806	0.066977821	-0.004288688	-0.45268327
OPTIC-NEURITIS	-0.260788053	0.434147149	0.038190141	1.2147603	-1.31229234	-1.3665334	-0.444383621	0.522625685	-0.497333825	-0.698144436	0.572261751	1.67424321	-1.24997485	0.964789212	0.53026849	-0.951826811	1.41134298	-1.56606579	-2.88522744	0.39875412	0.873568356	-0.362123609	-1.16638541	0.170534447	0.77515471	-1.29769826	-0.076130599	0.458485633	-1.61534047	-0.231955409	2.06167579	-0.435464084	-0.698843777	0.495380193	-1.23197567	0.777566791	1.0218122	0.667431414	0.689861596	1.14578497	-0.410791695	0.003584255	-0.901601791	-0.567580521	-0.735778153	-1.28354907	-1.41615069	0.11354398	-1.05132294
ORAL-CANCER	0.071974285	-0.634383142	-0.066368915	0.342763245	-3.99708915	1.57800055	-0.549591422	2.07151055	-2.11896706	-4.58925152	1.87632072	-1.04407609	2.45760059	2.39521146	-0.494571775	-1.36244309	3.24755311	0.568922877	1.62395215	1.39593601	-0.584085047	0.115475304	-0.216248661	3.41843247	1.53246832	-1.19555378	1.60758686	0.123468928	0.89960134	-2.93736482	-1.28422189	-0.440586597	-1.6262759	-1.24667013	-2.85225892	0.273828119	5.68851376	0.703101277	1.56232977	0.935449302	-0.502215326	-0.015581989	2.0699811	0.941445768	6.47373295	0.702553213	-2.10770345	0.419794589	-0.659175575
OROPHARYNGEAL-CANCER	1.19098973	1.03778231	-1.25744295	0.851762235	-1.8557831	2.22588921	0.097032659	4.544065	-3.01236725	-1.71354795	2.98789144	-0.849466145	-0.289147228	1.28932345	-1.85845041	-1.14986587	2.47136593	-0.256103992	-0.925060689	1.61947107	0.883006036	-0.128896981	-0.397608459	3.53270149	1.78887951	-0.908888876	0.139960244	-1.38957286	-0.290986776	-0.089821644	0.860432804	-1.68134642	-0.259850204	-1.27183354	-4.21690845	-1.38628542	4.32480431	1.86984646	-0.346104831	0.215563133	-0.391034365	2.12463808	0.509279191	1.96214139	1.83902454	0.325780034	-1.76711774	1.48535407	0.172771588
OROTIC-ACIDURIA	0.035601549	0.060908616	-0.128648087	-0.109209746	-0.080028251	0.124002598	-0.005337423	-0.13649027	0.013112886	-0.081735328	0.040612683	-0.068660215	-0.098840214	-0.012004896	-0.025741193	0.081123188	0.060387742	-0.014552987	-0.141653806	-0.032437719	-0.097621888	-0.063993931	-0.112114951	-0.013827949	0.234803334	0.026546687	-0.135476977	-0.089047931	0.089174911	0.058209885	0.037254393	0.090971217	0.083287217	0.068305418	-0.134921446	-0.044157583	0.173762977	0.004602143	0.05357087	0.094608352	-0.039701663	-0.003183122	0.008503529	0.015928732	0.123852864	-0.082706511	-0.052789815	0.140287846	0.026723187
OSTEOPOROSIS	1.37151504	-0.55123502	-0.74956274	-0.803802073	-0.678631485	6.32615852	0.35409835	0.092810214	1.46250641	0.803303778	3.10804796	0.201756597	-3.40983343	-0.577906489	-1.03185153	-0.467962354	-1.09420693	-1.6001184	-2.23617125	0.155728847	2.11050749	5.67010403	1.4572624	3.77948713	-0.136533439	-0.252469212	-1.84255028	-1.14872658	1.07767582	-3.43658423	2.72101378	0.062279843	0.162674651	0.285295576	-2.60663223	1.31913888	1.24677694	-2.60012913	3.40140843	2.94128847	0.669547975	-0.868515015	-0.831505597	-0.585719347	1.92893505	-2.08590937	-0.638554275	1.84719813	-0.014624645
OSTEOSARCOMA	1.94037414	1.39183164	1.71732652	2.56745601	-2.88113403	-1.05899513	-2.99684501	2.08377361	-1.67412543	0.450091124	-1.48572648	-2.64913869	-1.60254967	-0.85187161	-2.14682651	-1.07953894	2.82631016	-2.03283834	0.447119087	1.1814338	-2.18154049	0.990911722	-3.65192914	2.06923008	2.69538188	-1.61237264	1.60025704	-0.851320446	1.97374427	-0.514174521	0.498345971	-0.031563744	-0.927734613	2.04099107	-2.29632759	-1.85548437	5.00200653	3.47573233	-0.072044484	-0.932815373	1.61449528	-2.18157005	-2.73617673	-3.48450065	8.26857853	-0.040434945	-1.92274356	2.48658061	2.01831818
OVARIAN-CANCER	0.277328163	0.470857531	-2.20260715	1.11537373	-4.4069829	0.877278984	0.882101893	-2.9229269	-2.85263658	0.104101747	0.995179296	-4.61765575	0.666841745	-0.009793662	-5.11020565	-1.68074679	2.38833547	-1.33981287	2.31650043	2.73080492	1.02819562	-2.24372482	-1.51978195	2.2694478	4.09460115	-1.20135999	4.66202116	2.92889214	1.29582059	0.27889204	-2.14138699	3.44112134	1.85244894	-0.09939123	-4.22567558	1.01227403	5.03768921	-1.99865079	1.5980444	-0.803792775	1.9072597	1.13305581	5.54710484	1.97525525	1.05171943	0.528502584	-2.902915	0.475071281	1.30264831
PAGET-DISEASE-OF-BONE	0.095088854	0.215855747	-0.051092356	0.115602173	0.155665368	0.303775787	0.032727979	0.140798777	-0.095743574	-0.042306349	0.152834803	0.060502496	-0.139191791	0.005036241	-0.046679467	-0.045667093	0.002507946	-0.075023763	-0.003054349	-0.082571864	-0.196328744	0.142920271	-0.095808514	0.193363845	0.0945969	-0.170093194	-0.078559443	-0.176331073	-0.060733169	-0.138569742	0.083286069	-0.039478682	0.106253684	0.091875523	-0.054666761	-0.045117218	0.074318327	0.063193947	0.075095184	0.196978018	-0.098632462	-0.186490238	-0.148260608	0.001606829	0.118582733	-0.120468184	0.097793251	0.218528524	-0.094422296
PALMOPLANTAR-KERATODERMA	0.736506462	0.103720836	-0.34210667	0.47185877	-0.380193412	0.732084394	-0.157682374	-0.235688537	0.141666368	-0.399316311	1.33079851	0.09435048	-0.535487175	-0.133379504	0.013688786	-0.592429936	0.482013136	-1.50947976	-1.03756952	0.143056944	0.029784165	-0.342771322	0.107777536	0.226744294	0.537765026	-0.443340927	0.196381837	-0.245661184	-0.057827868	-0.052979771	1.0520649	0.003268125	0.181151107	-0.278766811	-0.19629994	0.182609916	0.171897188	-0.230952054	0.116261788	1.36598313	-0.277033001	-0.605882525	-0.594470978	0.419740051	0.340328932	-0.255228966	-1.33164227	0.077592157	-0.027581515
PANCREATIC-CANCER	0.522136509	0.568693578	-0.507553816	0.012923923	-5.68063164	0.508212626	-1.42288935	-1.80455756	-3.18455076	-2.64450741	-0.627436757	-3.12650681	2.26496434	-0.208997339	-1.57010531	-1.29108727	2.30818796	-1.72155416	1.98722541	2.63719273	-1.58971977	-2.35885048	-2.93757629	3.02575922	3.37115192	1.2080934	2.87134027	3.79755592	1.0050112	-0.189664036	-4.65282822	2.40663958	1.50701046	0.177998006	-2.83091688	-0.399188399	5.03179789	1.91005147	0.20645538	2.00479245	1.77266455	1.0468303	3.66164279	0.303115338	2.69845343	0.280591637	-1.74450016	-0.599854052	4.32410336
PANCREATIC-NEUROENDOCRINE-TUMOR	0.389337361	0.186334312	0.280387431	-0.609312952	0.064652577	-1.72442091	-0.057923727	-1.12153769	-0.773948312	0.595790565	-1.10517359	-0.582384109	0.755877018	0.276234716	-0.065212652	0.934293211	0.458993196	-0.590158582	0.294457376	0.974183738	-1.53120244	-1.48935163	-0.258402079	-0.720444202	0.587089419	1.27151191	0.048728008	1.16084981	-1.19566774	-0.974709213	1.29285693	1.15188098	1.44174826	2.00113201	-1.00589108	0.714782596	0.075425461	1.086285	-0.051252395	-0.32113272	1.91502309	-0.065130495	0.17463617	-0.530411482	0.362855375	0.496530086	-0.090228491	-0.277237862	2.55152845
PANIC-DISORDER	0.957387567	0.163177237	0.511829972	-0.497928381	0.041192364	-0.074768037	-0.786272526	-0.137080491	-0.149384856	-0.623874485	0.409467131	0.063222803	-0.145585135	-0.181254849	0.567324579	-0.013630409	0.290715277	-0.676059067	-0.587161124	0.625223577	0.552102685	0.256660312	0.001360112	0.138224781	-0.097423777	-0.321393371	-0.416852981	-0.029085554	-0.294026524	-0.599485159	0.231807217	1.23134542	-0.073566526	-0.659174144	-0.936707854	-0.234722167	0.770792603	-0.827097654	0.040026225	1.13890851	0.082508661	-0.239524782	0.14776963	0.071234003	-0.264520347	-0.878968	-0.590718806	-0.144819751	-0.701891601
PARAMYOTONIA-CONGENITA	0.058936335	-0.137311354	-0.025491128	0.026172992	-0.05263206	0.049573369	0.038695727	-0.079112239	0.071535647	-0.067613296	-0.08223442	-0.06552019	-0.050745528	-0.009782136	-0.028510245	-0.016218919	-0.044522084	-0.027000427	0.08067093	-0.020511935	0.06051423	0.041418418	0.052165888	0.011381664	0.071461462	-0.082209744	0.062319838	-0.042612508	-0.001105624	0.05474072	0.022619903	-0.092631385	0.03534719	0.024520764	-0.019243846	-0.022075344	0.045816336	0.154875055	-0.043753751	0.038261049	-0.040015183	-0.057192083	0.020108279	-0.04512421	0.025304522	-0.025304403	-0.014980861	0.017552989	0.022156805
PARATHYROID-CARCINOMA	1.35522962	-0.737736583	-1.028234	-1.65059292	-0.335613161	0.06133996	-0.342414021	0.986017883	0.436499447	-0.736085534	-1.58042836	0.927326739	0.01871918	1.11383224	-1.54731476	-0.444137871	1.88659906	-0.19401294	-0.135210723	1.2231127	-1.81805086	-2.48467588	-1.48447323	0.052571554	2.230124	-0.023566611	0.934118509	2.11088324	-1.09339726	0.129636243	1.29440069	0.747527838	1.89221287	0.994636536	-1.03860223	-0.138577998	2.55124331	1.85582149	-0.269079864	2.14938378	2.15965509	0.047656115	-0.354694277	-2.80087781	0.847359061	0.833557487	-0.268829018	0.702285647	2.2625494
PARKINSON-DISEASE	-0.166481033	0.482872784	0.761546135	-0.173882142	-0.563042283	-0.573135495	-0.705346763	-0.484866142	-0.208452716	-0.851506293	1.32369697	0.760376275	-0.986332655	-0.106580034	1.30275297	-0.07301037	0.064299204	-0.42833218	-2.11582112	0.374456644	-0.868941307	0.219335675	-0.063405596	0.604205966	-0.01424801	-0.375142455	-1.54695427	-0.929787278	-0.027983101	-0.667249441	0.670923769	2.19828701	0.026492709	-0.617368042	-0.445224077	-1.21340334	0.249629974	0.0091066	-0.06252069	1.41459715	-0.266416967	-1.26188493	1.43495548	-0.942872584	-1.01564336	-1.02166164	-1.63415313	0.294594288	-0.632802546
PARKINSONIAN-SYNDROME	-0.059296664	-0.077455573	-0.030407842	0.053905211	0.083444119	0.024720263	-0.016763756	0.013915994	-0.020955171	0.030697061	-0.068690077	0.005838642	0.010431745	0.006742693	0.001512236	-0.03537498	-0.029139107	-0.015557722	-0.05436752	-0.015394508	-0.007180881	-0.020577449	0.070367307	0.043022025	0.106633767	-0.060244739	-0.151696905	-0.058121607	-0.042909045	0.019965766	0.21461235	0.186750874	-0.090584375	0.139109477	-0.147648349	0.053185284	0.081572846	-0.257964522	-0.067573838	0.107331626	0.042723961	0.046474159	-0.049450792	0.109911732	-0.28557229	-0.108891211	-0.076516792	-0.153537244	-0.048496347
PATENT-DUCTUS-ARTERIOSUS	0.178088278	0.096286006	-0.101892285	-0.027099839	0.163705558	-0.206837371	-0.162503645	-0.006819112	-0.042035632	-0.090934448	0.071980968	-0.091766127	-0.091525577	0.027905153	-0.206262797	0.187531158	0.03442039	-0.10632389	-0.145152137	0.321708441	0.125092566	-0.046055015	0.036955617	-0.084399626	0.010682934	0.174925432	-0.065939717	-0.029169485	0.080868632	-0.060114432	0.206412077	0.314181983	-0.189727783	-0.120084822	0.036333665	0.00616596	-0.227986887	0.068117939	0.025265608	0.032010902	0.08831533	0.121622227	0.055749901	-0.031073399	-0.215230122	0.151383102	-0.190367088	-0.062985316	0.061084103
PEDIATRIC-AUTOIMMUNE-NEUROPSYCHIATRIC-DISORDERS-ASSOCIATED-WITH-STREPTOCOCCAL-INFECTION	0.029495429	-0.029298503	0.028210115	0.017575366	0.007323632	0.03243763	-0.008326589	-0.057879418	-0.012440898	-0.075467423	0.041331202	0.083124004	-0.009937685	0.025966357	0.021546016	-0.015742717	0.013939922	-0.030519573	-0.050254539	-0.017361006	-0.00213572	-0.024414981	0.017151879	0.01850942	0.049264744	-0.029259542	0.011256368	0.028654581	0.001813218	0.028857315	0.040004086	0.047806475	0.025077783	-0.032912336	-0.022274977	0.002286103	0.052413654	0.044167914	0.033559769	0.013178965	0.032188557	0.010906036	0.036065724	-0.040586941	0.029481398	-0.002242323	0.030739361	0.037211467	0.015298552
PELLAGRA	0.234489292	-0.083035961	-0.168991268	0.070404798	-0.11793647	0.427586943	-0.182606786	-0.106852293	-0.053883135	-0.224963337	0.188406259	0.395882994	-0.097536124	-0.167321682	0.075045206	0.197366536	0.465300292	-0.222526237	-0.483548522	-0.008337718	0.010331488	-0.23093836	0.270850509	0.108526804	0.253826171	-0.364007115	-0.009004215	-0.039937586	-0.027130483	-0.065004528	0.104197741	0.156106353	0.131645277	0.02205129	-0.320167363	0.344031334	0.636815608	-0.026955543	0.091959469	0.51048553	0.366349339	0.076580562	0.129255921	0.010083601	-0.017027991	0.018616773	-0.518574238	-0.033994757	-0.101152763
PEMPHIGUS	0.015549687	-0.559140146	-0.868099093	1.79769576	-0.35972482	-0.751331687	-1.36275494	1.63493645	-1.11804175	-0.991037309	5.57256794	2.04862857	-0.242042691	0.152831092	1.53354645	-2.54170942	1.87389612	-2.69719529	-1.79382002	0.751305401	-1.55629313	1.05529809	0.206512094	3.00387263	3.20055985	-3.26923561	1.1725651	-0.514075279	-0.704040349	-1.1891495	3.15865517	0.842458248	0.88957876	1.21701837	-0.89654392	2.33251953	0.984658122	1.81495464	-0.689620435	1.48238933	1.4184078	-0.894410074	1.40927196	-0.682659686	-0.428330153	-0.376103938	-1.95577943	-2.33180261	1.04766858
PENILE-CANCER	-0.669729769	1.777951	-0.880198002	0.137174949	-2.24332881	2.63164377	0.34419781	2.55543518	0.269720018	-2.35419869	2.07696581	0.606833398	-2.35081434	2.36497951	-0.611816585	-0.984957218	2.40216851	-0.238649711	0.022882713	2.0001595	-0.406936646	-1.90258169	-0.463432848	2.90669227	2.15867853	0.471060097	1.37483025	0.964479327	-0.179978251	1.12373245	1.94421804	0.693250895	1.27916479	0.859322011	-3.40336227	-0.307555586	1.12494302	1.65767741	-1.12562287	-0.3987737	-0.635228693	1.60152149	1.69858861	-0.041889783	0.798895776	1.27077222	-1.86666059	0.921819568	1.72783089
PEPTIC-ULCER	-1.48557091	-0.209151462	-2.92246056	0.790661454	0.500198305	2.85571957	-0.397547752	-1.89790893	0.027629774	-0.187108517	1.07914388	3.47260356	0.710737407	-0.111102656	0.751448035	-0.652560294	2.76046371	-0.577049494	-0.935246408	-2.14133596	-0.338097483	-0.673784018	3.64347911	1.30967665	-2.28884101	1.90578246	1.18187582	2.6970439	0.807235003	-1.13045967	-1.94728756	1.83872128	0.191417113	1.59509206	-1.24927688	1.16121197	0.06480442	-0.138509393	7.81120157	4.49773264	-0.946561217	0.984531403	-1.4709065	1.71520329	-1.51586187	-0.922075331	-3.00820541	-0.405112535	-0.533513248
PERIODIC-PARALYSIS	0.178963989	-0.006047644	-0.028723033	0.140375793	-0.134778336	0.072675593	-0.428927928	0.123402931	-0.03363258	-0.051132754	-0.055895057	-0.122829117	-0.366330147	0.069409132	0.006858647	0.106718533	0.262455314	-0.289456874	-0.301413506	-0.122853801	-0.067095444	-0.15176475	-0.051773004	-0.026236381	0.065907665	-0.052642155	-0.301393509	-0.281242669	0.02170033	-0.058407843	0.291072994	0.168433785	0.174556136	-0.02771239	-0.082163379	-0.04701215	0.139715925	0.181290701	-0.010012905	0.137899399	0.211938024	-0.038476668	-0.011482849	-0.149626255	-0.147745848	-0.045685787	-0.181575403	0.058237255	-0.076573588
PERIPHERAL-T-CELL-LYMPHOMA	1.43458986	0.503288865	-1.36579049	0.823129714	-0.795314431	-1.57439709	-0.366975069	0.325782895	-1.8462069	0.075291529	0.812178433	1.04410732	-1.05533123	0.24310042	0.418351114	-1.67598975	4.04459	-3.03171754	0.376002043	0.746609807	-2.9415493	0.440512598	1.83180332	-1.45128274	-0.525641084	-0.223938212	1.73854351	-0.481847554	0.029382259	2.21448374	2.41519356	-0.6533373	2.09142733	2.39059567	-0.327309042	0.202930063	2.60198617	3.27039814	-0.301615417	-0.261139333	2.23408818	1.80295491	-0.171304122	1.62577879	0.918318391	0.674633205	-1.37140918	2.12705994	-0.875227153
PITUITARY-GIGANTISM	-0.127549753	0.038521461	-0.185090095	-0.060862638	0.027861949	-0.090982013	0.014529972	-0.015625473	0.076364487	-0.274545699	0.135633275	0.20527184	-0.244170055	-0.00316981	-0.083478101	0.109038636	0.312226504	-0.003559286	-0.078122862	0.108580746	-0.169491693	-0.116703153	0.152564585	-0.185292438	0.342503399	0.071066909	0.047503259	-0.17434521	0.000200673	0.049714238	0.210440233	-0.187121227	-0.062134128	-0.095226891	0.025578884	0.109822318	0.245790377	0.057340641	0.029674755	0.329035997	0.089070231	0.121881522	0.107896611	0.054930694	-0.076556146	-0.319274247	0.212588742	0.108671077	-0.010676161
PITUITARY-TSH-HYPERSECRETION	-0.011412095	-0.010457625	0.010753513	-0.032315008	0.029614562	0.011175598	-0.035413809	0.011399061	0.031950001	0.010889042	-0.016444657	-0.003388566	0.009872343	0.019660315	-0.001929407	0.025157347	-0.02914248	-0.006460613	-0.01655524	0.008249401	-0.043001384	0.01105505	-0.002683507	0.054170787	-0.007993959	0.005160053	-0.004554714	-0.003819286	-0.005095225	-0.019001056	0.028565662	0.008752761	-0.012427555	0.026959097	0.036627099	0.011690158	0.010697214	-0.020709707	-0.035087965	0.01310711	0.019318426	-0.03879109	0.013201069	0.006645882	-0.020406863	0.003873518	0.044787727	0.005519115	0.03226389
PITYRIASIS-RUBRA-PILARIS	-0.005433798	-0.090089053	-0.220734909	0.005709066	0.189131916	-0.135133907	-0.056537185	-0.059183013	0.157093257	-0.152120695	0.327494532	-0.001813708	-0.130172119	-0.144931674	0.370873928	-0.33502385	0.229592994	-0.490489542	-0.177782446	0.164580613	-0.103877053	0.035727296	0.420922518	-0.128251314	0.148756057	-0.308106452	0.17836161	-0.376284957	-0.025350461	0.234930173	0.182916179	-0.065269277	-0.030116539	-0.200107828	-0.193461642	0.368732095	-0.064420424	0.003984627	-0.141319335	0.181001872	0.233816564	-0.036768906	-0.095491335	-0.277488172	0.153519213	-0.045767348	-0.421980053	0.322945446	0.118111379
POEMS-SYNDROME	0.984999359	-0.104167849	0.025406554	0.202860504	0.439701885	-0.371664852	-0.809468746	-0.072616108	-0.781595647	-0.188128009	0.814267278	0.629579782	-0.837399244	0.099948913	0.577657998	-1.44177806	1.10818756	-0.593760788	-0.835308075	0.48440963	-1.13595617	-0.185362533	-0.296587169	0.116804883	0.564818621	-0.801921189	0.525673568	0.599193633	-0.715362012	-0.648298562	1.88221538	-0.240345627	-0.193112224	0.989108324	-0.666554391	0.841494381	0.38573724	0.365495771	0.20716247	0.348682821	1.00785589	-0.308510035	-0.143165678	0.031045707	0.715410471	0.538573503	-0.653087318	0.438050419	-0.684595406
POLYCYTHEMIA-VERA	1.89141989	0.915293753	0.288518012	2.18811655	0.26555261	1.62736928	-2.54256916	-0.906703353	-3.47938061	0.045292724	3.22648811	1.03456342	1.00425851	0.774640024	0.482052624	-1.81573784	3.29937243	-1.15276849	1.16727424	2.94269633	-2.39161849	1.29850888	0.219710782	0.955245495	0.16169408	-0.273006588	-1.81339967	1.69615853	0.694283545	-0.988506556	1.1965878	0.701163352	-1.90403306	1.89684927	-0.399367452	4.53814125	-0.083886996	0.544298768	1.27360189	2.90751791	1.36701226	3.06458974	0.147104844	0.038952716	-1.29380989	-0.917781651	-1.98127007	1.46116447	1.12626433
POLYMYALGIA-RHEUMATICA	0.681779325	-0.319294304	0.259340405	0.177711204	-0.094883084	-0.451810569	-1.02982819	0.784392834	-0.623434007	-0.088576965	0.827474058	0.696162283	-0.811709046	0.655563772	0.090241209	-0.377998114	0.663898349	-0.560664892	-1.638098	0.34038797	-0.391624212	0.048646376	-0.074460633	0.977757454	-0.274710506	-1.59791112	0.339949906	-0.248330519	-0.292382061	-0.537067235	1.77887022	-0.721820712	0.690814435	1.12352729	0.155295193	0.211185023	-0.216079131	0.810431182	0.802532494	1.49956715	0.964645088	-0.020481594	-0.671589971	0.167816013	1.18260133	-0.769010425	-0.976622045	0.039397359	0.26320973
POLYMYOSITIS-AND-DERMATOMYOSITIS	0.104222991	0.00165945	-0.20048067	-0.036018696	-0.05874287	0.096178889	-0.084467933	-0.048395984	-0.021154773	-0.124036551	0.2852467	0.034482021	-0.322511107	0.021080965	-0.000978026	-0.103698477	0.129244	-0.065506116	-0.209628344	-0.062950879	-0.249655023	0.089871369	-0.067761704	0.044750869	-0.177142948	-0.197417438	0.145649821	-0.064289041	-0.084595621	-0.171838373	0.046352424	-0.006246836	-0.121775597	-0.140962347	0.107886367	-0.095130563	0.061699618	0.258933127	0.005727149	0.051683236	0.154880762	-0.152793959	0.075787142	0.033743851	-0.068370841	0.056128241	-0.075931497	-0.115218438	-0.098452196
POSTHERPETIC-NEURALGIA	0.121289626	-0.313220233	0.060594995	0.222359717	0.031872395	0.65027982	-0.490222603	0.630489707	0.359723985	-0.08602228	0.696137905	0.193986848	-0.394608885	-0.012778222	0.11562077	0.193612576	0.628363788	-0.610203028	-0.559499383	0.05584044	0.58193773	0.49041459	-0.372356087	0.280126601	0.300080001	-0.241570219	-0.485936582	-0.35848546	-0.176912725	-0.224870712	0.339680016	0.456222147	-0.328314692	-0.546569765	-0.366939843	-0.083975077	0.191322505	0.260172904	-0.352799296	1.22049284	0.095914558	-0.232450739	-0.536002636	-0.172941968	-0.065417908	-0.758143723	-0.254625082	-0.008238234	0.384501606
POTASSIUM-AGGRAVATED-MYOTONIA	0.004326548	-0.024610028	-0.024349511	0.011868587	0.017427875	-0.013561259	0.019747417	-0.035052888	-0.001884415	-0.023657566	-0.036299001	-0.039025039	-0.039828695	-0.01532238	0.009386769	0.064409353	-0.017331602	-0.005770186	0.035038956	-0.018854857	-0.006272114	-0.003766981	0.006187743	-0.025328595	-0.021689361	0.00946093	-0.034320802	-0.066907354	-0.031747434	0.06026832	-0.010891217	-0.036982048	-0.023821933	-0.022390934	-0.025644213	-0.012284356	0.014980711	-0.004057059	-0.016395383	-0.027437329	0.013891737	-0.014513631	0.023735739	0.006426839	-0.033905607	0.016585594	-0.003141049	-0.027246511	0.013444838
PRECOCIOUS-PUBERTY	1.09053218	1.16516089	0.124090828	0.061633352	-1.15020537	-1.04513621	0.032128818	1.22526145	2.03330016	-0.739687026	0.873512149	0.577326596	-2.46950603	-0.997836649	-0.995586157	1.84253502	2.62608409	1.2947017	-4.08418179	3.68964052	2.42650032	-0.421020925	0.6056934	-1.47741401	1.50295842	-0.971205115	-3.24892306	1.89426446	0.978978038	-0.512068093	3.39279151	0.685562313	1.01186562	-1.29043293	-2.47186971	3.90304041	1.75107014	0.833614647	-1.26272666	1.63502586	1.28747964	1.1160177	-0.549791336	0.155353799	-0.726563454	-1.10247242	-1.20723307	0.672057867	2.04212856
PREMATURE-VENTRICULAR-COMPLEXES	0.008043418	-0.009676437	0.016256645	-0.006435839	0.008984272	-0.07503698	-0.047989626	-0.010677852	0.063147165	-0.031569175	-0.000563072	0.004920835	-0.001097291	0.03271563	0.030944547	-0.00113019	0.011038866	-0.012114815	0.000322418	0.012830653	0.009371657	-0.009351904	-0.040333115	-0.003099357	-0.004706548	0.017661097	0.012413578	0.016687745	0.02294899	-0.038002934	0.025187155	-0.001913273	-0.037759319	-0.011677558	0.009661957	-0.012569093	-0.008225545	-0.020608606	0.013404169	-0.004830819	-0.040960494	-0.019614954	-0.028748447	-0.008990226	0.035534445	0.038822312	0.016034396	0.008513791	-0.021243027
PREMATURE-VENTRICULAR-CONTRACTIONS	0.110557109	0.112190112	-0.17429702	0.206409603	-0.172162384	-0.048624773	-0.264469683	-0.092709608	0.126920924	0.046138506	-0.021124132	0.156262994	-0.380271107	0.036740005	-0.145345464	0.115357086	0.025893565	-0.221457198	-0.027588934	-0.069325648	0.072205551	-0.007570707	-0.061342157	-0.022554206	-0.127903312	0.227327034	-0.030257167	0.00769197	-0.134053767	0.073000401	0.223515794	0.025684835	-0.050453089	-0.296093166	-0.242697313	-0.018770533	0.264938742	0.043357272	0.283417821	0.109466463	0.157928631	0.113544114	-0.03999532	0.151885569	0.038162012	0.03254094	-0.285498381	0.140156895	-0.054223772
PRIMARY-ADRENAL-INSUFFICIENCY	-0.083672062	-0.067010008	-0.001185752	0.100520968	0.081585772	-0.111911491	-0.430746973	0.011422436	-0.040614348	-0.26640743	-0.074246585	0.22185646	-0.258867681	0.009065805	-0.186347991	0.141900897	0.132406235	-0.133271933	-0.261956871	0.068283998	0.163501278	-0.282221854	-0.066110335	-0.188651904	0.224721387	-0.135525957	-0.0672739	-0.168927848	-0.112013705	-0.048228893	0.093502477	0.021737292	0.057584193	-0.177583843	-0.204041556	0.342869371	0.190924153	0.19744423	-0.184744492	0.259801239	0.168474242	0.081734888	-0.020212535	-0.166829988	-0.097654745	0.060751058	-0.004651736	0.046115015	-0.206685171
PRIMARY-ALDOSTERONISM	1.45923173	-1.75676525	-0.726167202	0.000293448	-0.858367085	-2.30016923	-1.07422554	-0.072351836	-0.290317625	-3.68171048	-1.06106508	-0.137740865	-0.794628382	1.75013816	0.442217767	-0.941688657	2.97500825	1.9177078	-1.13018072	2.63391685	-2.27944088	-2.20992112	0.57162869	-0.477068424	1.70401835	-0.431210279	-0.000824354	2.40557218	0.193649068	-0.637119949	1.31806421	2.12159204	0.475415438	-0.361975878	-1.94888663	1.05501819	2.75388408	2.19255209	-0.21140404	1.28021371	1.86347723	3.37974739	1.16807747	-0.469918549	0.604231894	-0.284408927	-0.468380153	-0.106658757	0.692032814
PRIMARY-BILIARY-CIRRHOSIS	1.47668123	2.08423138	0.5365448	-0.70069021	0.725421965	1.29858291	-0.399910718	-0.01177813	-1.74287462	-0.213275373	2.67558002	-0.406343371	0.512610078	-0.42288661	1.01695967	-2.90354609	-0.055141378	-0.418995142	-0.769300699	-0.058920976	-1.53288543	1.87692583	-1.09706271	2.04471374	0.025473978	0.725505233	0.398096383	0.309224099	0.306010604	-1.12741494	1.27155697	0.287283182	0.564819396	0.531548798	-0.180882975	0.149214208	-0.238796249	2.98587942	1.36251378	2.26530981	2.00298142	0.926603377	0.492482692	0.053538691	-0.021718148	0.496278644	0.086003825	-0.129346147	0.902673602
PRIMARY-OPEN-ANGLE-GLAUCOMA	0.484277099	0.115776829	0.12396276	0.393535823	-0.280402511	0.153304815	-0.05961727	-0.054494105	-0.016264169	-0.411751926	0.292554259	-0.17128104	-0.597616971	0.02489003	0.390910447	-0.153176367	0.264321089	-0.151663154	-0.26817888	0.05501844	0.100571781	-0.20522888	-0.128924832	-0.103978783	0.065456867	-0.450062901	-0.191354364	-0.172104135	0.171176314	-0.188443944	0.41800651	0.10913638	-0.210950613	-0.124806538	-0.254700541	-0.021858577	0.119683899	0.294048041	-0.057394449	0.306186527	-0.504278898	-0.019176805	-0.100596756	0.151434198	-0.410118788	-0.146561757	0.113336571	-0.122996934	-0.397230893
PRIMARY-PERITONEAL-CARCINOMA	0.492695421	0.678135931	-0.613719583	-0.736296594	1.0768714	-0.052547183	0.450371593	-0.394539535	0.313619941	0.748863518	-0.36888656	-0.266485721	-0.990872979	-0.347920835	-2.09905076	-0.708095789	0.128008887	-0.412467182	0.009653949	-0.246794224	0.813284338	-0.478997558	0.39950031	-0.500020444	0.447979689	-0.845645189	1.57222116	0.663875937	-0.225132704	0.503086627	0.100168251	1.26634431	0.186126813	-0.138281211	-1.73366892	0.41565612	-0.223895162	0.117146775	-1.00140619	-0.789524078	0.558020175	0.049055107	0.275634646	-0.222334087	-1.89574063	-0.570353448	0.137384519	-0.127666667	0.867020965
PRIMARY-PULMONARY-HYPERTENSION	0.216173843	0.282762587	-0.35154736	-0.236574873	0.09764944	0.097871058	-0.197067156	-0.160812214	0.22685872	-0.092384763	0.430152029	0.062041901	-0.229562595	-0.160926342	0.227957278	-0.045321982	0.252845258	-0.244503945	-0.245672047	0.004446733	-0.357733458	-0.112031609	-0.160426632	0.000692606	0.048465606	-0.076810904	-0.255330741	-0.161960185	-0.199600384	-0.064989761	0.376283586	0.182641611	-0.207200393	-0.083675459	0.075813912	-0.021787074	0.048222665	0.190574482	0.388064265	0.331036299	0.106604844	-0.119257197	0.181486085	-0.042014226	-0.171065256	-0.130101874	-0.215428963	0.000887368	-0.000732257
PRIMARY-SCLEROSING-CHOLANGITIS	1.76346064	1.32608664	0.958940506	1.19858682	0.862669647	2.66640282	-1.04995847	-1.56998551	-2.26420927	-0.564148366	2.22904706	1.37723053	0.757907689	1.08042991	-0.099478014	-3.38745618	2.20306158	1.54910707	-0.102965213	-0.133975282	-1.55743825	-0.550486565	-1.2953428	0.953872442	0.833058715	1.38218188	1.39651382	1.47719121	0.467005134	-0.379231334	0.89208585	-0.395533681	0.61174494	0.585201204	0.543106258	0.103262454	-0.120427914	1.75986457	0.89105469	3.31470442	3.51092219	0.923877597	0.27199924	0.865046561	-0.091361776	0.444772601	-0.638453364	1.39677644	2.70504737
PROGRESSIVE-FAMILIAL-INTRAHEPATIC-CHOLESTASIS	0.099696793	0.162094161	-0.306932777	0.057545509	0.010982694	0.171987519	0.022088839	-0.337586045	0.130712926	0.041822139	0.280525714	-0.264488727	0.13313745	0.016230593	0.125855431	-0.046261467	0.106277809	0.275187969	-0.272209674	0.12350291	-0.097131789	-0.046150476	0.173827529	-0.111480691	0.245797142	0.09279713	-0.296412855	-0.210690767	0.11338646	0.1768682	0.195840284	0.123839699	0.03922281	-0.019387689	-0.217887923	-0.00567926	-0.062768899	0.037870444	0.271129608	0.19723469	0.192568883	-0.030437598	0.244008571	0.081608422	0.014926702	-0.084302999	-0.101002753	0.140083805	-0.003475346
PROGRESSIVE-MYOCLONIC-EPILEPSY	-0.013174045	-0.00130091	-0.033793494	-0.010097485	0.004146161	-0.001599237	-0.003907594	0.004682701	-0.012759251	-0.028064989	-0.011544828	-0.011778621	-0.011866008	-0.019247944	-0.004966212	-0.005623283	-0.012278805	-0.039601743	-0.004581909	0.02224971	0.003709164	-0.003089755	0.002275843	-0.003808316	-0.013477575	-0.024476387	-0.006394651	-0.01341085	0.007748723	-0.013741313	-0.002575052	0.022799999	-0.005069646	0.015118427	0.015013	0.009385644	0.004537086	-0.011040585	-0.019678941	0.00861074	0.001992912	-0.01195502	0.019183349	-0.012200088	-0.011382475	0.013795308	-0.030350689	0.004360911	-0.000745441
PROSTATE-CANCER	0.527052462	-1.74767756	-1.09671628	-0.473352194	-5.22221327	4.21428728	0.398606658	-0.455951244	-3.23653245	-2.67085886	1.1390574	-1.90786278	0.782770336	0.772372425	-0.990843475	-2.46862555	1.6291734	-3.25241137	1.22312915	4.07167053	-0.740270019	0.482550323	-1.45397961	5.35326052	3.90435743	-2.24015689	4.65322018	-0.123176597	1.12877846	-1.28438294	-2.7374506	-0.91827333	3.2050271	1.1666795	-4.92891741	1.65064085	3.93053818	0.723289609	-0.310039937	3.23396206	1.25153041	0.712674677	5.59080744	0.11751388	4.57232618	-1.40807271	-3.09112287	-0.044203129	1.75335467
PSORIASIS	2.08401513	-1.27160621	0.318207234	0.468648523	-1.41557157	2.27640986	-0.829366386	1.21339881	-0.368035942	-1.2202239	5.08938026	1.59458053	-3.04374552	-0.55175513	1.53489065	-3.53564978	2.29765987	-3.4557693	-0.522796094	1.18754482	0.683233976	2.86044192	1.04738522	3.66135478	1.29291642	-1.87264216	-0.652273834	-1.51214516	0.590732992	-0.767258823	1.3834573	-0.443289071	0.223966748	-1.46844864	-2.38920522	2.81416464	1.902372	-0.967259288	0.323713899	5.13390064	-0.937043667	0.083753407	-0.351884663	1.18692708	2.16753674	0.388901204	-3.47528052	1.10712719	0.725422919
PULMONARY-ARTERIAL-HYPERTENSION	2.24311829	0.771514893	0.868552029	-0.288414538	-0.225549027	-0.201684907	-0.614008188	0.040580355	0.760873258	-0.719053984	0.283626676	-0.249268681	-1.62594664	-0.090841107	1.56055987	-0.451294273	2.02452636	-1.2285769	-0.419732302	0.065300778	-1.11163962	1.20286202	-0.23578313	0.258017957	-0.231599778	0.083541341	-0.908598006	-0.678568244	-0.551336348	-0.390847892	1.20464349	0.169052362	-1.58910525	-2.34825373	-0.390804887	-1.00178325	0.7995134	1.47779	1.04305637	2.20894527	0.495122939	0.375952572	-0.357748955	0.567024648	-0.454559535	-0.144840866	-1.52105737	-0.155841857	-0.444724083
PUSTULAR-PSORIASIS	0.222231343	-0.061569046	-0.347338796	0.105008662	0.154737845	-0.009252447	-0.164617598	-0.122786231	0.073699802	0.006776542	0.245456427	0.231658742	-0.291856021	-0.120380729	0.291212589	-0.410678029	0.182923481	-0.59867841	-0.310737848	0.23858428	-0.063242056	-0.146003857	-0.180753425	0.116631523	0.037807643	-0.046241064	0.1666594	-0.107990623	0.097155191	0.014814687	0.373186529	0.011264803	-0.002852245	-0.24545607	-0.293855935	0.0688769	0.136793241	-0.077007972	-0.013455994	0.532264233	0.019268306	-0.139900252	-0.053987339	0.098522358	0.196033478	0.038500577	-0.249458775	0.023960199	-0.080556952
PYRIDOXINE-DEPENDENT-EPILEPSY	-0.009305989	-0.023493649	-0.015132763	-0.017515516	0.005532205	-0.010037656	0.03307287	0.003681816	-0.003492583	-0.027423389	0.00672498	-0.013646764	-0.012664526	0.001566701	0.009224983	0.030511174	0.01329026	-0.010425649	0.005433287	-0.027860673	-0.011537452	0.00970132	-0.004456433	0.012291125	-0.00599018	-0.017137459	-0.014616992	-0.027143268	-0.019025421	0.021539673	0.028879011	-0.020255331	0.000289926	0.002172556	-0.008232374	0.006797727	0.007401661	0.008066552	-0.000645617	0.008027162	0.021104688	0.003610642	0.016082322	-0.002725354	-0.025007106	0.006092274	-0.01566565	-0.017349783	-0.009613285
RASMUSSEN-ENCEPHALITIS	-0.079400875	-0.047308359	-0.101357855	-0.008237088	0.068146303	-0.1183213	-0.00450411	-0.090059631	-0.064309418	-0.099186048	0.003618228	-0.027193898	-0.159150869	0.087922044	0.02812266	0.119113125	-0.099731199	0.042341001	-0.06921389	0.011311078	0.007338088	0.06740091	-0.092154577	-0.086385526	-0.04145807	-0.047215581	0.062461611	0.012940398	0.027819006	0.020987224	0.099692747	0.005475452	0.064565487	-0.050184373	-0.034899715	-0.002650577	-0.005617812	0.061021872	0.106720634	0.089280091	0.10958951	-0.117610991	0.055496555	0.063286111	-0.056560677	0.060099132	-0.068726607	0.012887984	-0.043053869
RASMUSSEN-SYNDROME	0.001580848	0.023403667	0.00286778	0.025336603	0.038464475	0.064779453	0.004763244	0.041975386	-0.021992039	0.063998893	0.063766517	0.049393926	0.025604906	0.031004643	-0.031763867	0.058857504	-0.074480437	-0.030111468	0.018990066	0.090727754	0.05700523	0.073080346	0.079637624	0.0346791	-0.002505787	-0.054877978	0.017908152	-0.006040437	-0.039789215	-0.047054015	0.103851847	0.000668508	0.072891079	0.036725711	0.056011729	0.023875732	0.040288217	-0.065918833	-0.009209704	0.022061739	-0.015428447	-0.003465839	-0.022123214	-0.006806914	0.027080206	-0.000834365	-0.031168396	0.01537246	0.079353355
RAYNAUD-SYNDROME	-0.002532279	0.043690078	0.008969553	0.101101048	-0.003774873	0.134144872	-0.004598755	0.052348707	-0.01158287	-0.03466627	0.076847471	0.053826887	-0.122317538	-0.072964251	0.037987378	0.011028611	0.011774102	-0.139825135	-0.041530635	-0.040771022	0.044899076	0.071541391	-0.050294742	0.041882075	-0.08135096	-0.005624165	-0.002637791	0.045406468	-0.04157484	-0.056735613	0.081937909	-0.082344838	0.004528865	-0.016377365	0.072902545	0.06208162	0.001784665	0.009389495	-0.043232974	0.071957104	0.009543573	-0.059719496	-0.012273182	0.017043326	0.001413938	-0.065731198	-0.015111976	0.049733959	0.027057875
RENAL-ANGIOMYOLIPOMA	2.41401625	-0.640711963	0.12830241	0.364802659	1.44248676	-1.99396789	0.15365532	-0.819350719	-0.593786597	1.76981091	-0.028685832	-1.30670869	-1.80645752	-0.688473582	-2.67702317	-0.420163304	1.3027842	-1.77634239	-1.69901824	1.42702842	-1.40342343	-1.08489168	-2.57054949	-1.43820429	-0.104725868	0.919285297	-0.552339673	0.821856201	0.456950217	0.64493072	1.47972548	0.509848177	-0.114013255	1.89525318	0.699270308	-0.575695336	-0.332668871	1.56251073	-0.131729558	-0.786413133	-1.16105413	1.06331718	-0.926824629	-0.800420463	-0.970170796	-1.02841711	-0.48797366	1.02464962	0.661706328
RENAL-CELL-CARCINOMA	3.22285318	-0.821989179	1.2497797	-1.24540877	-2.5915575	-1.74758053	0.554512441	-0.920409679	-0.75749439	-0.444112837	1.56344891	-3.56408143	-2.2065289	-0.058472507	-0.752288103	-2.37326026	-0.998444974	-2.624084	-0.466469437	1.88269377	-2.53946137	-3.04636765	-5.01022768	0.05476569	0.707414687	1.46165764	1.91468251	1.02270889	1.06829667	1.10359263	-0.895130455	-1.99210703	3.28938031	3.74353576	-2.3729341	0.340741754	1.99664509	3.79277229	-3.30652714	-1.10716045	1.89707696	-0.247731149	2.77236271	-0.037455447	2.16320062	1.58841836	-4.94802284	2.9170258	3.18325877
RESTLESS-LEGS-SYNDROME	0.010731578	0.313199759	-0.087855175	0.211934105	-0.098095357	0.125366077	-0.164105654	0.041800696	0.190982714	0.079832882	0.360413015	-0.107929356	-0.375461429	-0.132070273	0.007046573	0.131455347	0.341133565	-0.504325986	-0.264598697	-0.051697888	0.280845016	0.012135917	0.288767308	0.089751214	0.053460561	0.202104226	-0.055466767	-0.50864768	-0.080831125	-0.092511132	0.120842345	0.19181183	0.004239932	-0.190363303	-0.052311864	0.228187442	-0.295934856	-0.1372962	-0.047321189	0.459989995	0.028874883	-0.043780647	-0.058196899	0.022961089	-0.022243578	0.046130557	-0.160054952	0.212467134	-0.15562667
RETINITIS-PIGMENTOSA	0.013589104	0.100105718	-0.045532018	0.621471524	0.282700121	-0.41650334	-0.450324804	-0.624849975	0.162966654	0.084142111	0.695115149	0.465268254	-0.39932996	-0.715390086	0.511860609	0.120240398	0.301397055	-1.12701142	-1.11149657	0.531273603	-0.283816397	-0.121039316	-0.023708366	0.448453784	0.36305806	-0.937321424	-0.673245311	-0.097197637	-0.092630334	-0.548546851	1.54344368	0.411126912	0.189780056	0.143913984	-0.449801296	-0.011315372	-0.204595625	0.225194782	0.615733624	0.866364181	0.187172547	-0.049096771	0.713528574	-0.561491549	-0.77329427	0.053330142	-1.19464493	0.46898371	-0.481190056
RETINOBLASTOMA	1.00485265	1.74514306	0.242736235	0.910668314	-1.23704338	-0.456328124	0.080430709	0.774367213	-1.51538587	-0.791023314	-0.448561937	-1.7726028	-3.79525757	-1.62571442	-2.36878157	1.43321037	0.964791536	-0.56283623	-2.22796106	3.49212337	-1.11239827	-2.12802958	-1.52235711	-0.355803937	4.29227877	-1.74404788	-1.24152756	-0.837964356	1.63014758	-0.032808308	1.65877783	1.50955176	3.17128706	1.05653501	-1.74677455	2.6099093	3.88793182	0.509866238	0.138128012	-0.317309916	-3.26073575	-1.66153872	0.289719403	-0.904096723	3.78055811	1.47008717	-2.78721571	0.738400817	-3.92270589
RHABDOMYOSARCOMA	0.298697293	0.980375171	-0.202099755	1.73520553	-3.11643195	-5.19914913	-0.533215284	1.06810319	-0.176188752	0.293339729	-1.62511301	-1.05086994	-3.95808077	-0.636042655	-3.26889777	1.29506063	0.516901433	-0.074507102	-1.52543032	4.407691	-3.02131224	1.41352606	-0.437793285	-1.18969929	1.50280881	0.118125148	-0.561852574	-0.622256875	3.1770525	1.77873206	1.43191993	0.888936639	-0.247687727	1.34010422	-2.93955922	-1.84201968	0.797381878	3.40858126	-5.17110538	-1.29816496	1.22606397	-2.72300053	-2.28936982	-1.6695857	3.47780561	-0.052819211	-2.80132556	4.053473	0.490902334
RHEUMATOID-ARTHRITIS	1.54658818	-2.61051679	-0.79557097	-0.890836596	2.1485014	0.775509596	-2.42888927	1.73425674	-1.19767308	-1.00627065	4.64301682	1.952039	-3.70341229	0.333805829	1.20180738	-2.99213624	1.6942755	-0.340016454	-1.83089745	1.72685242	-0.325326264	2.79573798	-0.635785282	3.04131103	-1.34176767	-2.81223941	-1.44899702	-3.38029385	1.22774041	-3.16253448	0.616606832	0.172125518	0.52473563	0.095621392	-0.57824868	2.49555683	-0.07239461	-0.117007032	1.05169296	3.36207891	-0.792632639	-1.51989233	0.223852366	-0.048405897	-0.907793999	-1.69464147	-1.8167125	2.22221065	1.00288367
ROSENTHAL-SYNDROME	0.021142889	-0.000882156	-0.081465691	0.089548916	0.161163956	-0.029109016	-0.067879677	0.080152892	-0.018553389	-0.031841233	0.088263504	0.024418498	-0.043012891	-0.010555975	0.00962125	0.034072503	-0.013234265	-0.087824971	0.091215588	0.008291459	0.038126737	3.64307E-05	0.196126312	-0.028590595	0.02234018	-0.001831377	0.064482056	-0.095492587	0.019271955	0.079405025	0.148502707	-0.095217779	-0.101124115	0.047647979	0.08340092	0.022671962	0.022572748	-0.049451526	-0.09794987	0.007967541	0.034249563	-0.023673389	0.072468884	-0.0036152	-0.046585131	-0.074105814	0.008751623	-0.094750069	-0.022672474
SALIVARY-GLAND-CANCER	0.723325014	0.595890999	-0.237619445	-0.345701158	-0.568508267	0.084681898	0.280252665	-0.164819047	-0.517906487	-1.74369955	0.171452492	-0.214854509	-0.360229552	1.25316024	-0.502459586	0.662217319	1.56096935	-0.00820635	-0.274816304	0.587967992	-0.563389897	-0.154088303	-0.239303365	-0.018013656	1.4981842	-0.42413649	0.021129683	-0.018357769	1.3622725	0.002306894	-0.111402109	0.499692827	0.05750579	0.225326985	-0.433649898	-0.713858306	1.04503238	0.702494264	-0.363363981	-0.211942554	0.486545235	0.221490324	0.715183735	-0.464196175	0.537578046	-1.04068172	-0.455084354	0.259747177	-0.066164643
SCHIZOPHRENIA	2.13469338	1.41409552	0.876753747	-0.530711591	0.063309498	-2.11447096	-2.70262384	0.317465454	-0.087229721	-2.93241787	2.40500045	0.16133675	-0.965573549	0.593342006	0.312005758	0.562111497	1.40779781	-1.68126869	-2.46897316	2.07561207	0.252360672	1.59151626	-0.166449472	0.039993953	0.605400681	-1.48734856	-2.22397852	1.27168787	1.62060034	-1.2786715	0.88109386	0.596759677	0.212877408	0.383914798	-1.88636279	-0.144176751	2.3893311	-1.42410934	0.985268295	4.12022161	0.31693396	-0.007696809	2.06617785	0.681527376	0.334837258	-1.10471213	-1.27314067	0.347511053	-0.449522495
SEBORRHEIC-DERMATITIS	0.318119794	0.149643674	-0.41182974	0.406707257	-0.163538367	0.53599745	-0.06645558	0.159458533	-0.299999952	-0.269303441	0.87846297	0.428759187	-0.1545486	-0.221654743	0.598511875	-0.484292656	0.46333167	-0.566289127	-0.491702557	0.325513661	-0.054460991	0.47091502	0.157799631	0.693512082	0.326397032	-0.21160765	-0.196010709	-0.349192649	-0.010719284	0.275877178	0.771428049	-0.202809274	-0.224149302	-0.207653314	-0.248093724	0.363233864	0.072405741	-0.156553119	-0.209433511	0.79756099	0.090379484	-0.529470921	0.004815364	-0.054698814	0.098983258	-0.180229455	-0.673867524	0.080569215	0.051040251
SECONDARY-HYPERPARATHYROIDISM	1.97886145	0.341761231	-0.354798436	-0.854736745	0.629437387	2.89767265	-0.501909435	0.110859074	0.007506114	0.743697107	0.389350027	-0.160593644	-1.35403323	-0.203591555	1.18041098	0.121523105	1.43335319	0.042263843	-0.663896918	0.284207374	0.446665674	-0.958431661	-1.55400801	0.856057763	0.799944997	-0.425859392	0.340196729	0.524092019	-0.263049096	0.189308211	1.1897639	0.36603573	1.03346217	-0.382598817	-0.141542673	1.08300138	1.21486592	0.865254402	1.83380425	1.58683765	0.91006124	0.098030061	-1.2067188	-0.979674339	0.946300685	0.850341558	-0.892219841	1.30680048	0.803916335
SHORT-QT-SYNDROME	0.065997951	-0.046035547	-0.136798546	0.107688434	-0.010904624	-0.082824387	-0.071870126	-0.122107446	-0.084925354	0.013780532	-0.060046997	-0.067805015	0.008441937	-0.033561707	0.037859865	0.027807273	0.070994265	0.052702859	0.064312577	0.108331025	-0.00416769	-0.052229054	0.075622216	-0.057851911	-0.045944378	-0.09652473	-0.042281576	-0.140812054	0.126278132	0.035928257	0.001657425	-0.01171817	0.096531935	0.007860174	-0.155828312	-0.036909007	-0.10213659	-0.012552577	-0.040084008	0.057705242	0.061111584	-0.009492551	0.036066525	0.007340161	0.00960688	-0.017629005	-0.01263795	-0.02521451	-0.063156806
SICKLE-CELL-ANEMIA	1.11538804	0.261156082	0.239315853	-0.395294338	1.39024353	1.40602982	-0.52266103	-0.890809059	-0.703790963	1.0735358	2.21129274	0.422969818	-0.890849173	0.289154977	0.634801805	-0.437455416	1.51804614	-0.216041505	-0.24206388	0.338560015	-0.071448311	0.31380564	0.535494745	-0.872858226	1.29609799	-0.366956234	-2.59205437	-0.627859771	-0.038998272	0.46999833	0.893960297	0.556999624	-1.5350579	-0.304436386	-0.916097999	0.652144551	0.002105469	-3.42943E-05	-0.670181036	2.1054759	0.551214397	-0.173024356	0.134333923	-0.849847436	-0.341666102	-1.13803411	-0.305876851	2.27832937	-0.54009378
SITSH	-1.41126E-05	-0.097037144	0.021962812	0.010111824	-0.016929012	0.022151863	-0.037324354	-0.151089072	0.050232705	0.038731188	-0.058935817	-0.056968238	0.024503678	0.069782086	-0.00837516	0.061339129	0.002282891	-0.021271536	0.011026532	-0.059954807	0.040526848	-0.059383202	0.04502197	0.025401996	0.091966964	-0.06404572	0.018860878	-0.100456536	0.037123181	-0.027232189	-0.067440957	-0.07583914	0.034588832	-0.076091759	-0.033565577	0.070408478	0.148682714	0.020646161	0.005846891	0.102456048	0.038851388	-0.034942657	0.13744998	-0.042797104	-0.006451214	-0.087946594	-0.0301222	-0.024110748	-0.00436537
SJOGREN-SYNDROME	0.104424953	0.008368194	-0.128646642	-0.143822491	0.20084098	0.009986668	-0.097690396	0.139053538	-0.21348311	0.039218988	0.057492722	0.069208458	0.018096574	0.067292422	0.11298883	0.014035241	0.032765005	-0.029559465	-0.046278201	0.137361676	-0.17633301	-0.018966151	0.07734225	0.043666069	-0.096424811	-0.160503224	0.028594809	-0.161431938	0.027822916	-0.124663942	0.295474499	0.141646758	0.039935574	0.077353045	-0.051395059	0.147270352	0.168962494	0.184102952	-0.075454347	0.216302007	0.010613906	-0.009581415	-0.056941401	-0.101949118	-0.005171616	-0.004642085	-0.159436643	0.055400591	0.026682699
SMALL-CELL-LUNG-CANCER	4.62643147	-0.726949513	3.68720007	-2.10031915	-2.39547634	-7.23822927	2.45062375	-4.80236197	-3.96233463	3.66003418	0.553643584	-4.45552635	3.79353809	2.69769263	3.00447583	0.681989193	1.26172471	-2.80292201	0.515134454	3.37108803	-1.35511529	0.013942047	-1.44136834	-1.41198647	1.2386291	1.09516776	2.69212031	1.50118995	1.38094509	-2.16356158	-2.12071967	-0.972345233	2.17180061	0.92274183	-2.75921512	-0.597785354	7.06829786	6.95677757	0.121545292	1.23103225	1.30114973	2.43873572	0.792090237	0.710460424	1.07227015	3.17090011	-5.68896914	-0.505282879	-3.3467443
SOCIAL-ANXIETY-DISORDER	0.276358873	0.027112091	0.014814014	-0.133276507	0.022366174	0.040941544	0.090673327	-0.143515855	0.094820052	-0.406031191	-0.047242373	0.115528733	0.072848521	0.222436413	0.150437862	0.312013119	0.265986145	-0.348440886	-0.126098156	0.185388774	0.038697671	0.27527678	0.2098708	-0.178155705	0.025193814	-0.251214385	-0.140335843	-0.065734424	-0.010728637	-0.065752223	0.125825152	0.238928527	-0.160000145	-0.185456365	-0.205347031	-0.02424206	0.026404718	-0.407853663	0.094081461	0.568733871	0.148638964	-0.149944678	-0.005435008	-0.07207071	-0.349481255	-0.158223197	-0.073707148	-0.060561013	-0.091148444
SOCIAL-PHOBIA	0.106397882	0.05628214	0.102591023	-0.066333838	-0.125929743	0.06866008	-0.055074133	-0.102873169	0.088647619	-0.004325408	0.02108256	-0.043295294	-0.161309972	-0.059766509	0.187182248	0.139447868	0.124778353	-0.189256519	0.016728118	-0.005830626	0.004131122	0.1019134	-0.021546876	-0.074742295	0.086827301	-0.156390384	-0.122959651	-0.025588475	0.067871399	-0.041976105	-0.031438548	0.131344676	-0.00667782	-0.036840439	-0.209907725	0.174256474	0.053006887	-0.155479178	0.056276545	0.268565476	0.062227607	0.05080647	0.104307331	0.096354894	0.04934695	-0.125983924	-0.089148805	-0.107611522	-0.179928333
SPINA-BIFIDA	-0.43783778	1.13563538	-0.495723039	0.889266789	0.567245841	-0.458834916	-1.4604609	-0.131040648	-0.417646945	-0.641799629	1.51194811	0.34212783	-0.363730311	0.709163368	-1.5575316	0.676600635	1.57768679	0.133261025	-2.75530791	0.270234048	1.44774818	0.302853018	-1.37222242	-0.022075074	0.017546421	-0.055864412	-0.599407136	0.654709697	0.262558132	0.056293517	1.84374297	-0.141330585	-1.22312403	0.039260823	-1.1546607	0.188614219	0.806750596	0.260157138	0.626748085	0.548779488	-0.148829252	1.41601837	-0.950339317	-0.392167628	0.565606356	-0.052217003	-0.334141761	1.27609301	-0.508618832
SPINAL-STENOSIS	-0.204301432	0.108120218	0.250080943	0.576460242	0.792130291	0.780175209	-0.74622792	0.069375552	-0.628013968	0.286474824	-0.009610728	1.02913082	-0.300791383	0.749969602	-0.003235959	0.4009009	-0.069890432	-0.698087633	-1.48729587	0.261424065	1.06250048	0.890606165	-1.52145612	0.225070864	0.008277917	-0.418741107	-0.049240187	0.539152384	-1.03584886	-0.085986793	1.44104207	0.340049297	-0.535454631	-0.061668873	-0.782678604	-0.384882748	0.383126587	-0.107175231	0.381297529	-0.088931575	0.056041427	0.360784769	-1.34558451	-0.229133382	-0.439916044	-0.911572039	-0.156302974	0.71609813	0.473093688
SQUAMOUS-CELL-CARCINOMA	-0.321232229	-0.404665023	-1.97148204	0.053449877	-5.14607573	-0.309196055	-2.73281741	3.56848073	-3.10668159	-1.21791792	1.08114064	-0.828573763	0.143146068	1.40352952	-1.18509424	0.900108874	1.71525764	-1.90638936	1.46016753	4.95273542	-0.947126269	1.28143561	-1.03980851	2.8668611	0.107565649	1.08022964	5.20013809	-0.157788545	1.02523458	-0.092612162	0.768595636	-2.7322166	-3.46589947	-0.370267719	-3.11691117	-2.44429779	5.30943632	4.90363359	-3.18455482	-0.568398178	0.589921653	0.31920737	-0.348587275	-0.871393085	5.08987093	2.81380749	-4.51059723	2.53557134	1.26680589
STEVENS-JOHNSON-SYNDROME	0.441934049	-0.085759878	-1.12179124	1.08848417	0.269147277	-0.454930961	-0.910760224	0.1353084	0.07984212	0.444224954	0.826939404	1.15095735	-0.324734122	-0.576877058	0.482862204	-0.754486322	1.17291117	-1.49153924	-0.19613038	1.00459599	-0.442785859	0.042164601	-0.346801341	0.549271286	0.217203304	-1.08354235	-0.249360099	-1.14105415	-0.840149522	0.306254774	1.39220405	0.236178949	-0.252533674	-1.4501332	-0.6882599	-0.016095428	1.19677281	0.585576296	-0.229705095	0.771502376	0.377116352	-0.901877344	-0.244296774	-0.003761575	0.279310435	0.067728385	-0.852845252	0.947920978	-0.792359293
STURGE-WEBER-SYNDROME	2.35211635	2.07379723	-0.81867379	0.825843155	-0.356291443	-0.930944681	-0.376757801	-7.39654E-05	-0.652086198	-1.79915845	1.17186892	-0.642899096	-1.7007072	0.421408564	-0.433840334	-0.693635643	3.33490467	-0.426185727	-1.05119514	1.7423948	-0.293303072	-0.950574398	-1.3480159	-0.673769474	1.87118208	0.115135558	-0.283067167	1.78369379	-0.314930975	0.37688446	3.93477869	0.07402917	0.783401072	-0.256584644	-2.48121262	1.161924	1.61943924	0.839683771	-0.033524882	0.910052896	-0.909661829	-0.126370862	-0.629934788	0.298354775	-0.514129639	0.792708278	-1.71535194	1.04820752	-1.76420557
SUBACUTE-GRANULOMATOUS-THYROIDITIS	-0.066332802	-0.060602449	-0.016292267	-0.028460499	0.106158949	-0.060826857	0.070152871	-0.032573093	0.002910752	0.060953647	0.039882205	0.063472301	0.009307629	-0.064113006	0.084222801	0.085808165	-0.070204988	-0.063518986	-0.029675677	0.048326794	-0.121365897	0.051720694	-0.021168208	0.018220365	-0.030520661	-0.053713441	0.010709811	-0.11690715	-0.106391281	0.02491498	-0.026211131	0.009008479	-0.036717091	-0.049585674	0.027198926	-0.007828922	-0.016418992	0.113384537	-0.023851475	0.120712295	0.062734202	-0.015284617	0.020097625	-0.044324957	0.050251033	-0.092278294	-0.105780765	-0.034918305	-0.059526023
SUBACUTE-SCLEROSING-PANENCEPHALITIS	0.092789568	0.560982525	0.163343132	0.158608943	0.434752882	-0.090212524	-0.173508719	0.207794964	-0.037405588	-0.167401135	0.361320674	0.089575812	0.16852957	0.223742604	0.404290408	0.085756302	0.134221628	0.24894464	-0.385570288	-0.114654489	0.013851299	0.227678105	0.355294168	0.285658836	-0.147700951	0.05469361	0.029959446	-0.439114153	-0.194737256	-0.138134539	0.453126639	0.056490246	-0.174756289	0.106883325	-0.108542785	0.230147302	0.148195341	0.517420471	0.024716103	0.227233827	0.286401719	0.003312751	0.156949118	-0.12582697	0.190365329	-0.166916952	0.202790618	0.170225948	-0.15829882
SUBACUTE-THYROIDITIS	0.051256463	-0.320800781	-0.076654866	-0.45947215	-0.449109316	-0.117896333	-0.328090131	0.118651256	-0.321399987	-0.3153916	0.419690192	0.068289682	-0.083940662	0.278368741	0.206184015	-0.250384301	0.009301231	-0.854253471	-0.713994384	0.35000664	-0.563983917	-0.138198808	0.302899182	0.379240215	0.55008024	-0.06140928	0.316197038	-0.242196396	0.080927551	-0.292741239	0.269872993	0.144068256	0.421540141	-0.145216599	0.470405668	0.360340416	0.685282052	0.335093141	-0.144322529	1.14381671	0.508074403	-0.014412807	-0.523830533	0.03205926	0.181887582	-0.553398728	-0.254139841	0.104826055	0.348807633
SUBEPENDYMAL-GIANT-CELL-ASTROCYTOMA	1.09598327	-0.075217001	-0.376293689	-0.113363214	0.218423411	-1.92533088	0.452367544	-0.78548193	0.19929722	0.253945768	-0.699631035	-0.407032788	-0.774616778	0.178288266	-0.440817624	0.759069562	0.62462312	-0.666244566	-0.585224092	1.04626143	-0.397218585	-1.04005659	-1.32226586	-0.657421708	-0.139430076	-0.40831387	0.011722579	0.445942283	-0.260148317	0.058260381	1.96747482	-0.273323268	1.415797	-0.095495313	-0.446749091	0.212627828	0.156346589	0.472095549	0.069894001	-0.030514481	-0.594832122	0.208576724	-0.697600484	-0.821757495	0.441572756	-0.153707206	-0.567888618	0.658559442	0.028643839
SUCCINIC-SEMIALDEHYDE-DEHYDROGENASE-DEFICIENCY	0.011594428	-0.049676407	-0.043936972	-0.034710843	0.067770019	0.053857155	0.07364592	-0.138441563	0.043264344	-0.041401032	0.010373908	-0.009329622	-0.052763272	-0.05433695	0.033720452	0.036638569	0.033221964	0.017714394	-0.001979372	-0.023682511	-0.030240709	-0.018998254	0.016896799	0.023825772	0.103487462	-0.007790543	-0.026288863	-0.070082486	-0.031901602	0.043212231	0.026359556	0.007796247	-0.044070274	-0.055401724	0.002851764	-0.004169363	0.003760414	-0.020084905	-0.053945065	0.086705357	0.03726675	0.011972761	0.045865007	-0.07316085	-0.029351486	0.055520564	0.001973249	0.034175299	-0.009993323
SYDENHAM-CHOREA	0.011677395	-0.147791043	-0.061483603	-0.151610166	-0.008051692	-0.139660075	-0.048824605	-0.025535258	-0.013320645	-0.116946198	0.119648807	-0.033234093	-0.091347367	0.019977329	-0.025377775	0.017846273	-0.018318979	-0.078164309	-0.073078118	0.190266609	0.023841163	0.10224738	0.07374505	-0.028693959	-0.057597615	-0.232350647	-0.020966077	-0.087895826	-0.075769201	-0.089020208	0.04361783	0.038829621	-0.039269976	-0.047755081	-0.004313714	0.193835884	-0.003751605	0.018219369	-0.040461682	0.132649392	0.094636768	0.00107574	0.115374304	0.056392074	-0.04109415	-0.021720098	-0.070303306	-0.046552431	0.016144263
SYNDROME-OF-INAPPROPRIATE-SECRETION-OF-ANTIDIURETIC-HORMONE	1.10367346	0.360827059	-0.753295124	-0.31294629	0.255515218	-0.305080205	-1.17996776	0.142321274	0.895727754	-0.578578472	0.104717471	0.210285529	-0.274996012	-0.014024279	0.205735147	0.55760628	0.924389005	-0.456902981	-0.65142411	0.264490843	0.084020302	-0.469774246	0.264237583	0.284537256	0.692954361	-0.41402036	0.587409317	-0.966727972	-0.241696551	-0.556094885	0.41756928	0.069578342	0.056814808	0.028997	0.330328286	0.300430149	1.52124226	0.40357542	-0.010640609	0.254344642	0.896093428	-0.461507648	0.548095584	-0.447213829	0.116052642	-0.201348588	-0.170458511	-0.535385847	0.385643423
SYNDROME-OF-INAPPROPRIATE-SECRETION-OF-TSH	0.016855449	-0.065379091	-0.100284435	-0.02855712	0.047136825	-0.033065118	0.019003922	-0.062273383	-0.015886176	-0.077253304	-0.07109879	0.030741697	-0.018571258	-0.001771681	0.051206481	0.121735595	-0.00805902	-0.034989025	0.057400286	-0.01441077	0.015128101	-0.01193786	-0.044764537	-0.030992512	-0.010308211	-0.017091941	0.035168927	-0.193630025	-0.097959027	0.02052735	0.031132249	-0.006701461	-0.022178348	-0.073549479	0.024258852	0.044551503	0.036877133	0.035246372	-0.054141652	0.057868946	0.048778962	-0.041200168	0.110557832	0.021751996	-0.067629144	-0.026527483	0.034147907	-0.02875175	0.023822283
SYNOVIAL-SARCOMA	0.650638819	-0.398291528	1.54269993	2.2445271	-1.05283558	-3.23221612	-0.621291041	1.78654897	-0.114087448	1.14656854	-2.08797741	-0.231943354	-1.39627171	0.956135571	-2.90202641	0.719323993	0.771699131	-1.1319592	-0.805212557	3.19008374	-2.97891903	-1.49045742	-1.70438838	-0.73089534	0.362962157	-1.49164605	0.765016556	1.06768203	0.471927971	2.60003304	2.3691535	0.005742898	-2.30739021	1.97546303	-1.10429239	-0.415448159	2.24649596	3.87490726	-2.82268333	-1.03308225	3.34012842	-0.867176056	-2.32130647	-1.65666902	3.01685715	0.899669647	-2.23957253	2.27255535	1.0445751
SYSTEMIC-LUPUS-ERYTHEMATOSUS	1.36050522	-0.809908628	-0.867879093	-0.520700753	1.34193575	-0.083952949	-1.32161522	1.81676567	-0.54105413	-1.26710236	5.78711367	1.87443042	-1.07568753	-0.592342973	0.528717279	-2.61073661	0.10508921	-1.96523011	-1.49946344	2.1037333	-0.106098048	1.15684974	-0.023522511	1.65327132	1.27249682	-0.853538036	-0.548279107	-0.804265618	0.03020308	-0.786543071	2.01552939	-0.61071676	0.88989228	-0.25637424	-0.79644078	1.06577635	2.02390385	1.92766702	0.714791477	3.92084885	1.50235569	0.160731211	1.94110918	-0.227347583	-1.95481896	-0.380363822	-2.4732666	0.751040339	-0.674924552
SYSTEMIC-SCLERODERMA	0.623381436	-0.002349777	-0.041211959	0.198806033	0.043997023	0.234148368	-0.010257817	-0.029641721	-0.001332831	0.256118715	0.597735107	0.08925505	-0.633826196	-0.114967398	0.203594089	-0.064588442	0.092369042	-0.869451165	-0.61199224	0.073502965	-0.1646882	-0.056213394	-0.10000708	0.210535049	0.176603526	-0.035620689	-0.011807425	-0.408480763	-0.172435731	-0.016139468	0.183546081	-0.051457614	-0.201449364	-0.088198669	0.007222211	-0.186651781	0.137676343	0.048016038	-0.024544831	0.442522824	0.181991369	-0.332555979	-0.225943819	0.36256808	-0.341668069	0.062410474	-0.364582717	-0.181750312	-0.005296585
SYSTEMIC-SCLEROSIS	2.43963337	-0.26965493	0.255810648	0.909083724	-0.844929934	2.10727978	-1.48565602	1.0178827	-0.426265299	-1.01933467	4.58132935	1.29094589	-1.08889639	0.266843051	0.647076905	-1.19192147	1.15849388	-2.66239476	-1.09981465	1.30012286	-1.83880019	-0.29107219	-0.028278412	0.751982749	0.867101431	-0.425144076	-0.355759263	-0.263035178	-0.916232049	0.896040082	1.45761919	-0.657208264	-0.793500423	-1.55241942	-0.147513464	-0.770883918	1.12418747	0.892541826	0.229311273	1.97132075	-0.380990952	-0.374572963	-0.296475083	0.648562372	-0.878633082	-0.112988062	-2.65778327	0.845921397	-1.40613163
T-CELL-ACUTE-LYMPHOBLASTIC-LEUKEMIA	0.380149692	0.844170809	3.04144716	1.02482116	0.68891722	-0.967176735	-4.90792513	-0.255749524	-1.70611489	0.428613573	0.817527592	-2.01761103	-1.23839247	4.14677048	-0.251785219	-0.546523213	3.93690491	1.01355231	-1.10312569	-0.416791886	1.95979095	0.015732391	1.33337045	-2.8588748	5.76068926	-2.10978389	-0.877552867	0.474211127	1.5678519	3.115942	-1.33009946	-1.2580651	-2.18851709	3.69180655	-1.06326377	2.51386833	4.0641551	2.89873433	0.208550334	-0.424063742	0.634651542	3.84685683	2.55127072	0.220674798	-0.009786283	-1.82102859	-1.78481686	1.64185596	-3.48040581
T-CELL-ACUTE-LYMPHOCYTIC-LEUKEMIA	0.062003586	-0.006960757	0.497420132	0.239172012	0.05117533	-0.467695266	-0.885617256	-0.287436217	-0.038092714	-0.052334148	0.150231615	-0.048082575	-0.049219612	0.575813651	0.007041801	0.33262673	0.335109234	-0.079386547	0.001752343	-0.468117177	0.359260112	0.278874546	0.503895462	-0.337513268	0.320516557	-0.196246475	-0.208748847	-0.128457353	0.402341455	0.539079607	-0.240972936	-0.470505983	-0.372206718	0.552272201	0.023720931	0.59060508	0.069405034	0.313209265	-0.252417415	-0.19171533	0.329240292	0.670936108	0.482803434	0.075287856	0.294805795	-0.355243206	0.208481506	0.423915654	-1.05164099
TESTICULAR-CANCER	0.516685367	0.009488802	-0.157504663	-3.35786343	-3.05618501	-1.42900681	-1.04431486	0.883724511	-0.568342805	-1.95696676	2.24290824	-2.35888672	-3.51640534	-0.618135691	-2.82698512	-1.09556198	-0.210334361	-0.998686016	-0.75438416	1.95801854	0.251944095	-2.10080695	-0.027438054	0.638919055	4.27795744	-0.061087538	-1.73313832	0.15414916	1.50121772	-0.343122154	1.80422652	-0.353539079	0.717418015	0.134499326	-3.69903541	0.919077396	1.38554835	0.312452048	-1.46304548	0.681889892	-0.828605413	1.04549658	4.15603733	1.12934506	2.05024338	-0.04850515	-2.53977203	2.2903018	1.06078196
THIOPURINE-S-METHYLTRANSFERASE-DEFICIENCY	0.000727698	0.014959878	-0.041805387	0.024084853	-0.021684943	0.040837526	-0.036059745	0.054949164	-0.005961748	0.002135593	-0.017972287	0.023142086	0.014118143	-0.000720873	-0.005930409	0.077200376	-0.02545492	-0.002191091	0.041123606	0.012162893	-0.022680301	-0.027421428	0.040065717	-0.011232499	-0.024853865	-0.003078729	-0.00067023	-0.059629802	-0.041716505	0.005497645	-0.010035868	0.008913696	-0.019130366	0.006380798	-0.002757309	-0.036912948	0.046020672	-0.025176277	-0.007762329	0.002177865	-0.032874551	-0.001420879	-0.005917746	0.03888996	-0.025451029	0.013128601	-0.002040108	0.06210668	0.009198997
THROMBOANGIITIS-OBLITERANS	0.031351939	-0.007644981	-0.028472513	-0.009072192	0.048808355	-0.00659679	0.01227221	-0.036417488	-0.025815392	-0.013041445	-0.006043234	-0.037910447	-0.035929278	0.01009001	0.053592101	0.111492328	0.045466282	-0.012359465	0.007251691	-0.044129409	0.01556006	-0.004564767	-0.02063993	0.030649347	-0.016403202	0.000969388	0.015163518	-0.095826797	-0.000593455	0.013528406	0.018050639	-0.032629833	0.0349865	-0.025830597	-0.026554629	0.047587875	-0.018308822	0.030965475	-0.037379202	0.007405674	0.030799991	0.033913676	0.042441744	-0.019603575	-0.034912687	0.040329453	-0.011151802	-0.02344076	-0.044143546
THYROID-CANCER	1.68496323	-2.20695114	-0.465812892	-2.82891941	-4.45206356	-1.74229324	-1.38863993	2.406353	-1.20625138	-3.09512687	0.771448851	-1.4847343	-3.52215672	1.76962006	-2.14542413	-1.26915812	3.73753738	-0.6658898	1.95884359	3.52024555	-2.62199593	-0.000679891	-3.35757184	2.76574945	4.4438653	0.874170303	1.30085278	-0.242036059	2.70936155	-0.68295145	-1.54832387	-3.69003201	2.47772932	-0.350255728	-1.06076598	2.33515382	6.38498116	1.02742875	-0.96448046	-0.908759713	-1.79534006	-0.104815245	3.07668304	-0.182241976	3.42985535	-1.16920984	-5.03409147	1.56696093	1.01908195
THYROTOXICOSIS	1.21283555	-1.24397516	-0.745892406	-1.01584375	-0.920646906	0.675564289	-0.791112125	1.12066424	0.993917942	-0.771519065	1.04513228	2.59627271	-0.937240005	-0.494403571	0.206807628	-0.760836482	1.66203809	-0.508651376	-1.8506887	0.186839923	0.825383008	-0.037271909	-0.352995723	1.90449107	2.24146771	-0.430379778	-0.534476936	-1.68200564	-1.58025038	-0.898675978	1.1442337	-0.119755223	1.30697858	-1.04483366	-0.482625306	0.319353014	3.07490659	0.530298054	0.753299296	1.60993946	1.29371703	0.622033119	-1.34163976	-0.28880015	0.869458735	-1.17899346	-1.51241863	0.174379528	1.10744846
TONSILLAR-CANCER	0.189189225	0.434923619	0.153808013	-0.44602254	-0.56563437	0.484223515	0.218628913	1.04772091	-0.474189728	-0.585797012	0.440126091	0.044541597	0.070370637	0.879194856	-0.531921089	0.281047016	0.78949517	-0.111658484	-0.528833449	0.283688873	0.444878578	0.221855968	-0.549081087	0.46902889	-0.345610887	0.152294755	0.067089103	-0.242760077	0.093318984	0.630273283	0.65667665	-0.373909414	-0.621809244	-0.281526774	-0.719796658	0.53371793	0.365885794	0.778074563	-0.271547854	0.081976034	-0.169594228	0.428587615	0.332937598	0.41287744	0.316204548	0.167006239	-0.330569297	-0.178061247	-0.077384472
TOURETTE-SYNDROME	-0.095392682	-0.03280513	0.204196393	-0.214400396	-0.013942142	-0.245697662	-0.063145004	-0.084762283	0.086124182	0.00030755	0.085682906	-0.281600654	-0.225055769	0.222089961	-0.17398569	0.225858361	0.072006628	-0.453384697	-0.232813105	0.316128492	0.114423186	-0.108377188	0.099856965	-0.192804977	0.138507694	-0.366751403	-0.051666126	0.079835996	-0.125000745	-0.172825694	0.298551142	-0.027367568	0.174130172	-0.179360613	0.1725858	0.105057642	0.312499642	-0.097083077	0.109867662	0.039023329	0.070962079	-0.152822807	-0.010599963	-0.114196472	0.071969152	-0.06618496	0.018086197	-0.146207005	-0.061293963
TOXIC-EPIDERMAL-NECROLYSIS	-0.526535034	-0.533432603	-0.638581276	0.658264518	0.654152751	-0.469238073	-0.897295892	-0.582423031	0.809516072	0.543974757	1.16023338	1.3451314	0.333672851	-0.057785027	0.763015568	-0.573871672	1.32841682	-1.35549259	-0.427506089	1.86517608	-1.51015413	-0.557373106	0.079306021	0.593427896	1.01824296	-1.0468272	0.083349273	-0.036655583	-0.615517259	0.607309401	1.14268088	0.126536742	-0.617372632	-0.675293863	-1.54486358	0.481781185	0.919710219	0.923049867	0.507317662	0.505108595	0.827939272	-0.690894067	-0.764043152	-0.211079836	0.026318429	0.301037937	-0.335153788	1.66715705	-0.358871341
TRANSCOBALAMIN-II-DEFICIENCY	0.000700571	-0.044801593	-0.043918621	-0.01107619	-0.027783504	-0.002195872	-0.036274895	0.00148293	-0.013925889	-0.004299274	-0.014052709	0.011519569	0.025642492	-0.029824112	0.007815421	-0.033937484	-9.76299E-05	0.04426958	0.047107097	-0.003889098	0.025377139	0.006040482	-0.062784828	0.010188687	-0.024363717	-0.014260495	-0.006588795	-0.00743161	0.029276082	0.006604014	-0.002927077	-0.002999713	-0.025620725	0.022999141	-0.02453072	0.041455507	0.02926469	0.015944557	-0.007450026	0.010989458	0.022407156	0.012368045	0.041595187	-0.001743789	-0.025387295	0.00435243	-0.011447838	0.020988096	-0.012692923
TROPICAL-SPASTIC-PARAPARESIS	0.482575089	-0.632211149	-0.897233784	1.32329142	0.817762673	-0.905652642	-1.83806872	-0.78522408	0.153982893	-0.63440007	2.39092398	0.998861253	0.033364058	0.598413885	1.45781064	0.017328747	0.347688705	-1.035954	-1.65253067	-0.582027018	0.413100898	-0.311452121	0.657561541	0.858274877	-0.623549104	-0.799879134	0.804295301	-1.53284788	0.042675737	-0.086081617	0.862681925	0.251033396	-0.855753362	-0.843304634	-0.989054263	0.233555943	0.103721552	1.13177764	0.610994756	0.55840683	0.218828246	0.18301259	-1.12154961	0.154392421	-0.737701714	-1.84900582	-0.390858531	1.33400416	-1.18367863
TYPE-2-DIABETES-MELLITUS	2.81088233	1.01615393	0.004589282	-0.380462021	-2.42791963	0.622864604	-1.39827216	-0.667580187	-1.46816313	-2.46919441	2.9402082	-1.58428872	-2.43089294	0.309140414	-1.07091796	-2.42925048	0.597025871	-0.228560209	-1.04364264	0.154747501	-1.80246317	1.51508713	0.897786736	2.74792337	0.507034659	1.3093828	-2.23674178	1.43161321	4.07813358	-1.52019179	-0.842478812	2.58344054	1.54416907	0.021088308	-1.55397975	-1.19788611	0.025237372	0.137712926	3.56657004	3.61907101	0.407173872	-0.128589287	1.28566742	0.747604489	-0.530671418	-1.11087418	-0.742941856	-0.97291714	1.37339556
TYROSINEMIA	0.698414505	0.89923805	-1.20920217	0.072371393	-0.578702331	0.282513022	-0.387737542	-1.21980369	-0.048545849	-0.401506513	0.784429014	-0.980113149	-0.387547851	-1.24336958	0.555371583	-0.332968771	-0.013099881	-0.17470333	-1.4567802	-0.242675498	-1.27718949	-0.485961586	0.281002134	-0.691248357	1.16958439	-0.203024328	-0.457736522	-0.877017975	1.22842741	0.30692488	0.492490947	0.375211596	0.54334408	0.12532486	-1.03515732	-0.159050763	-0.113369904	0.389827222	0.567606211	1.11011398	-0.024387853	-0.252209097	0.396780014	-0.603858054	0.525714338	-0.536424458	-0.498467118	0.38844049	0.21651724
ULCERATIVE-COLITIS	1.46990335	-2.03181171	-1.67785096	2.53345513	-1.47933257	2.36388516	-4.01656246	-2.70233607	-1.25138891	-1.96115899	4.39307833	2.61765194	0.066687837	0.881968856	1.03630018	-4.39859486	2.82555532	1.18382299	-1.20573485	0.698924124	-1.77588511	-0.949530363	0.556881487	1.98664474	0.406090766	0.706751108	1.03573442	0.484050095	0.038790401	-0.989641368	-1.54944229	-0.864272356	1.59647977	0.559948504	0.199358657	0.512573481	2.00785232	-0.139821559	1.91264999	5.40676117	1.83262193	1.87502396	-0.325126052	2.83346558	1.7680155	2.81592584	-2.19608068	0.932785571	2.94826865
UTERINE-LEIOMYOMA	0.87327677	-1.627599	-2.01993966	0.933502257	-0.773358464	-0.91424346	0.881112993	1.18951511	-0.514897704	-0.721051693	-1.88306427	-0.422612578	-1.21077657	0.944902539	-2.68677235	0.866536558	1.22747922	-0.200319692	0.847676754	2.96511054	-0.733956754	1.28098452	-1.5798254	1.80935383	1.81409883	0.850833833	2.25756168	3.59484363	0.762798488	-0.763830781	-0.210045546	0.391813338	-3.17002654	1.43386829	-3.01599312	-1.19119906	1.25357664	-0.661699891	1.08406007	-0.213943124	-0.248138204	2.61177826	0.93987596	0.014246168	-0.565443754	-1.33569801	-0.777132511	0.057824776	0.991393268
VIRAL-MYOCARDITIS	-0.148420379	-0.204386458	-0.12073084	0.090636477	-0.140491366	-0.062075879	0.230039209	0.221442014	-0.079625554	-0.036420278	-0.042578638	0.172843888	0.037762694	0.156159714	0.06818074	0.069323391	0.020040026	-0.069704771	-0.085619845	-0.01083891	0.125609279	0.322383761	-0.083457276	0.146362811	0.175258845	0.120962642	0.211556241	-0.10757976	0.00495279	0.099536322	0.089781053	-0.059389658	-0.025972733	0.262284666	0.114765324	-0.045587648	-0.065027706	0.115316056	0.039412975	0.262867391	0.01678046	0.205603302	-0.137318045	-0.067208275	-0.007132119	-0.063151777	-0.156454489	0.158246368	-0.134821743
VITAMIN-D-DEPENDENT-RICKETS	-0.022510633	0.012347129	-0.116668515	0.011861437	0.065734714	-0.022336222	0.038665425	-0.061386801	0.047180183	0.012343251	0.099894121	-0.087938555	-0.007313645	-0.006458874	-0.001707231	0.047120456	0.006543476	0.014518202	-0.062933646	0.015393066	-0.105814926	-0.031647906	0.051736102	-0.080109626	0.023642805	0.056033649	-0.000837698	-0.062260408	0.083052881	0.03854391	0.033850431	-0.076980189	0.046884645	-0.036083061	-0.0997734	0.02959046	-0.078032464	-0.032007914	-0.020861754	0.005912219	0.050176919	0.001616408	-0.001246194	-0.02523908	-0.035716053	-0.001222202	-0.082014769	-0.002367183	-0.049256668
VITILIGO	1.69469166	0.048369747	0.280438602	0.998649001	-1.73728752	0.106331676	-0.628182948	0.554488897	-1.51137257	-1.76256621	4.47699022	2.28519177	-2.56937695	-1.15418613	1.30786502	-2.36808372	1.13793695	-2.63278008	-1.83860171	0.500765145	-1.16827655	1.33533561	-1.05641639	0.963626385	2.53392363	-1.81328082	-2.36487293	-0.213219911	0.354123414	-0.189293385	3.70024514	-0.194431543	0.944722772	-1.15395474	-2.31710196	2.14810371	2.1250298	-0.258255631	0.874974728	2.63545942	-0.906164289	-0.797819912	-0.664650261	0.354041338	1.69270504	1.39844728	-3.27848029	0.138883188	-1.99339104
VOGT-KOYANAGI-HARADA-DISEASE	0.040275611	0.002904979	-0.040447157	0.140201688	0.116722062	-0.069903664	-0.118487045	0.011141892	-0.048685897	-0.108341008	-0.023467368	0.070675179	-0.080601402	0.143887937	0.01566607	0.134755924	-0.078681827	-0.131169096	-0.070209451	-0.020156253	-0.064638481	-0.021748984	0.009657684	-0.012784691	0.093289875	-0.132649034	-0.067202777	-0.061243467	-0.069975272	-0.000531239	-0.027725002	0.093328603	0.011346325	-0.030896746	0.013201192	0.048592128	-0.039360456	0.032340948	-0.020397186	-0.000630472	0.087870881	-0.024862818	0.040918406	-0.028426809	-0.019726712	0.01770887	-0.112582162	-0.108295843	-0.080266409
VOGT-KOYANAGI-HARADA-SYNDROME	0.073220544	-0.094184116	-0.045429085	0.040383905	0.079195842	-0.136171311	-0.101636924	0.01095317	-0.021270676	-0.079949573	-0.014322258	-0.017558657	-0.111613996	-0.003009197	-0.018660782	0.057366692	-0.048116077	-0.106613792	-0.082972422	0.044962082	-0.020861788	0.038590733	0.011588053	-0.051563628	0.077400871	-0.107184567	-0.043011464	-0.15351142	-0.014825625	0.106182776	0.063964672	-0.124538712	-0.028935023	-0.146807522	-0.061951559	0.104339354	-0.019665316	-0.054197408	-0.047383763	0.210823908	0.093416609	-0.081667408	0.119330302	0.019865718	0.001910391	0.039734848	-0.115058914	-0.097661451	-0.098850191
VULVAR-CANCER	-0.561604023	1.06696272	-2.28813267	0.461779118	-2.04457283	2.14353204	0.857716799	1.70584166	-0.833759844	-2.29130721	3.53596401	-0.494612992	-1.47088003	1.85125768	-1.69079828	-0.566220701	2.93161154	0.567864358	1.43891752	2.59561253	0.358982563	-1.14392364	-0.594707549	2.95514035	2.41657686	0.2463485	2.65793586	2.43249512	0.322297752	0.192201793	2.86068845	-0.029260941	-0.045600601	-0.225575045	-3.17650247	-0.725560963	2.20502663	0.577558756	-0.851013482	-2.07359409	-1.36934757	1.22949052	1.25497115	0.052897446	-0.679427624	0.856278002	-2.22363925	1.00402498	0.86931622
WEGENER-GRANULOMATOSIS	0.339877844	-0.057528954	-0.240250885	0.171181992	0.225006834	-0.071692318	-0.177195936	0.285803378	-0.197732151	-0.224063963	0.165306866	0.136164963	0.037180375	-0.129852414	0.082207099	-0.33255741	0.18924886	-0.591806829	-0.555320621	0.020468542	-0.155381754	0.06146786	0.04059409	0.293442219	-0.28233251	-0.328415543	-0.160231635	-0.494747758	-0.236008838	-0.200251803	0.724796057	0.042422317	0.287260771	0.124361537	-0.054204874	0.291760087	0.077753179	0.307960659	-0.121221051	0.461952806	0.128943026	-0.231647953	0.224556193	0.125225738	0.081388265	0.024470696	0.003337336	0.216241002	0.172230422
WERNICKE-ENCEPHALOPATHY	0.125561297	-0.182175815	-0.070594147	0.318009049	0.327893853	0.265120625	-0.33789596	-0.226228222	-0.035117295	0.167590201	0.223937199	0.038646072	-0.084416702	0.100233167	-0.180575967	-0.04501221	0.205731988	-0.091123752	-0.518907666	0.15604724	0.060537592	-0.089542277	0.097646378	0.166862428	0.107704446	-0.040298872	-0.015685841	-0.216217846	-0.214705944	-0.008783851	0.397521973	-0.052614607	0.010103611	-0.202103987	0.146120518	-0.0687415	0.287050009	-0.02428882	0.272517264	0.047224365	0.397223473	-0.088849112	0.044313878	-0.265518129	0.13039276	0.150364503	-0.328847229	-0.147707403	0.430699676
WERNICKE-KORSAKOFF-SYNDROME	0.061760932	-0.026281679	-0.04755095	0.180731013	0.060840949	0.000206189	-0.180724636	-0.111307085	0.021463022	-0.040318243	0.138542235	-0.078919761	-0.041995045	0.035690982	0.078325532	0.010600582	0.008918214	-0.136531606	-0.133284882	-0.085274801	-0.063157894	0.075646259	-0.014724796	-0.023518227	0.083825834	0.017766913	-0.038611848	-0.240288615	-0.075571574	0.01029218	0.136822551	0.027074911	-0.080146879	-0.048830461	0.016225923	0.022816021	0.215013504	0.274440914	0.059009772	0.19218199	0.012452512	-0.054596275	-0.086853549	-0.020146703	-0.069177039	0.022026822	-0.053614333	0.008625549	-0.015394867
WEST-SYNDROME	0.197546884	0.213167563	-0.211781859	-0.048755813	0.073182441	-0.337370455	-0.616637766	-0.089473121	-0.020420084	-0.219903156	0.111187637	-0.145731628	-0.289860457	0.020789467	0.217230305	-0.008131905	0.239208862	-0.339651853	-0.382809281	0.583374679	-0.008704786	-0.019883908	-0.142272279	-0.315081537	0.124123976	-0.130915165	-0.208047479	-0.132869393	0.015610223	-0.094792962	0.620524704	-0.118298374	0.193576708	0.05508028	-0.22851114	0.10116531	0.102041326	0.346858919	0.097399786	0.507927775	0.183857143	0.261335105	-0.296172917	0.032843914	0.057495177	-0.083447635	0.341697156	0.120423585	0.135236606
WILLIS-EKBOM-DISEASE	-0.028228728	0.029105108	-0.016995119	0.00347649	0.008798011	-0.003806225	-0.001485181	-0.018834464	0.030213933	0.007578154	0.021707336	-0.012367843	-0.039572667	-0.012368028	-0.018334543	0.030574786	-0.026259059	-0.049109355	-0.012110803	0.031797007	0.015420448	-0.003303875	0.035698623	-0.009309651	-0.027561965	-0.004000472	0.008041264	-0.039081141	0.009998087	0.034597211	0.036545094	0.020082658	-0.045971189	-0.0027555	-0.019566046	0.010682215	-0.020719217	-0.013493414	-0.009141967	0.038500767	0.00491106	-0.005362502	0.011480931	-0.003489695	0.000453435	0.01196525	0.003448274	0.042662248	-0.017815763
WILSON-DISEASE	0.050760694	0.545643568	-0.299120933	0.428411484	0.020917537	0.387000263	-0.608906388	-0.267189145	-0.168220147	0.375903368	0.173897728	-0.40454033	0.070600517	-0.116097942	0.501707196	-0.373257369	0.352680057	0.011928551	-0.964683831	0.127023771	-0.115292922	-0.199237913	-0.03982693	0.11072813	0.443385214	0.633537412	-0.250764936	-0.220088422	-0.047347583	-0.311339468	0.025960721	0.492464304	-0.143084452	0.004880738	-0.138597235	0.085972272	0.259395093	1.09847748	0.979456782	0.651188314	0.456970632	-0.392608434	-0.212024018	-0.907431781	0.872730792	0.186712608	-0.47616452	0.706392705	0.790479124
XANTHURENIC-ACIDURIA	-0.034008153	-0.054424249	-0.06568978	-0.001105727	0.07229083	-0.020155512	0.081000641	-0.097890094	0.017946627	-0.055719595	-0.000821969	-0.059673443	-0.093338475	-0.031247919	0.018615982	0.107090048	-0.054391623	0.008008919	0.112918042	0.003951056	0.01095972	-0.002303611	0.066829607	-0.047263015	-0.011943746	-0.012500675	0.012030259	-0.12530227	-0.040404487	0.112012602	-0.010339862	-0.047185145	-0.02039139	-0.032035474	-0.046277773	0.019201595	-0.017588085	0.029023193	-0.032791518	0.021372426	0.094858229	-0.027920755	0.090893701	0.042759929	-0.060408264	0.070018411	-0.016514104	-0.118175946	-0.032656226
ZOLLINGER-ELLISON-SYNDROME	2.0649519	-0.13108629	-2.50207901	0.425357372	-0.353708386	-0.721018672	-2.12120605	0.03764702	-1.48536301	-2.43304896	0.181067795	0.544462919	2.03705859	0.879369795	0.691917598	-0.350322992	3.30593419	0.460712045	-0.258206844	1.75057077	-0.171786636	-1.85434198	0.376980454	-0.444841713	2.60550809	0.680748165	1.41336942	2.15699816	0.39414081	-0.163133055	-0.135460958	1.07904363	1.83018816	2.01631093	-3.98247623	1.2013036	2.23726082	0.872076511	2.29503798	3.3686676	1.59700441	1.45354211	-0.084421761	1.74096835	1.35286331	2.169415	-0.310560614	0.778279245	2.45846796
[truncated: 101 more columns]
