# Supplementary material for: Literature-Wide Association Studies (LWAS) for a Rare Disease: Drug Repurposing for Inflammatory Breast Cancer
Source: Molecules. 2020 Aug 28;25(17):3933. doi: 10.3390/molecules25173933 (PMC7504746; doi:10.3390/molecules25173933)
Supplement: Supplementary file 1 [file molecules-25-03933-s001.zip › Appendix 8_970_Trained_Drug_Disease_Pairs.txt]

ACAMPROSATE	ALCOHOL-DEPENDENCE
ACARBOSE	TYPE-2-DIABETES-MELLITUS
ACEBUTOLOL	HIGH-BLOOD-PRESSURE
ACEBUTOLOL	HYPERTENSION
ACETAZOLAMIDE	ANDERSEN-TAWIL-SYNDROME
ACETAZOLAMIDE	EPISODIC-ATAXIAS
ACETAZOLAMIDE	HEMIPLEGIC-MIGRAINE
ACETAZOLAMIDE	HYPERPP
ACETAZOLAMIDE	HYPOPP
ACETAZOLAMIDE	PARAMYOTONIA-CONGENITA
ACETAZOLAMIDE	PERIODIC-PARALYSIS
ACETAZOLAMIDE	PRIMARY-OPEN-ANGLE-GLAUCOMA
ACETYLSALICYLIC-ACID	ANTIPHOSPHOLIPID-SYNDROME
ACETYLSALICYLIC-ACID	ESSENTIAL-THROMBOCYTOSIS
ACETYLSALICYLIC-ACID	KAWASAKI-DISEASE
ACETYLSALICYLIC-ACID	MUCOCUTANEOUS-LYMPH-NODE-SYNDROME
ACETYLSALICYLIC-ACID	MYOCARDIAL-INFARCTION
ACETYLSALICYLIC-ACID	STURGE-WEBER-SYNDROME
ACITRETIN	LICHEN-PLANUS
ACITRETIN	PITYRIASIS-RUBRA-PILARIS
ACITRETIN	PUSTULAR-PSORIASIS
ADENOSINE	PREMATURE-VENTRICULAR-CONTRACTIONS
ALENDRONIC	PAGET-DISEASE-OF-BONE
ALITRETINOIN	ATOPIC-DERMATITIS
ALLOPURINOL	2-8-DIHYDROXYADENINE-UROLITHIASIS
ALLOPURINOL	ADENYLOSUCCINATE-LYASE-DEFICIENCY
ALLOPURINOL	GOUT
ALLOPURINOL	LESCH-NYHAN-SYNDROME
ALPROSTADIL	BUERGER-DISEASE
ALPROSTADIL	THROMBOANGIITIS-OBLITERANS
AMANTADINE	PARKINSONIAN-SYNDROME
AMBENONIUM	MYASTHENIA-GRAVIS
AMILORIDE	HIGH-BLOOD-PRESSURE
AMILORIDE	HYPERTENSION
AMIODARONE	ARRHYTHMOGENIC-RIGHT-VENTRICULAR-CARDIOMYOPATHY
AMITRIPTYLINE	NEURALGIA
AMITRIPTYLINE	NEUROPATHIC-PAIN
ANAGRELIDE	ESSENTIAL-THROMBOCYTOSIS
ANASTROZOLE	BREAST-CANCER
ANASTROZOLE	ENDOMETRIOSIS
APOMORPHINE	PARKINSONIAN-SYNDROME
ASCORBIC-ACID	LEIGH-SYNDROME
ASCORBIC-ACID	TROPICAL-SPASTIC-PARAPARESIS
ATENOLOL	ANGINA-PECTORIS
ATENOLOL	HIGH-BLOOD-PRESSURE
ATENOLOL	HYPERTENSION
ATOMOXETINE	ADHD
ATOMOXETINE	ATTENTION-DEFICIT-HYPERACTIVITY-DISORDER
ATORVASTATIN	HYPERLIPIDEMIA
AZACITIDINE	MYELODYSPLASTIC-SYNDROME
AZATHIOPRINE	ALLOGRAFT-REJECTION
AZATHIOPRINE	ATOPIC-DERMATITIS
AZATHIOPRINE	AUTOIMMUNE-HEPATITIS
AZATHIOPRINE	GRAFT-VERSUS-HOST-DISEASE
AZATHIOPRINE	GRANULOMATOSIS-WITH-POLYANGIITIS
AZATHIOPRINE	ISAACS-SYNDROME
AZATHIOPRINE	MICROSCOPIC-POLYANGIITIS
AZATHIOPRINE	MIXED-CONNECTIVE-TISSUE-DISEASE
AZATHIOPRINE	NEUROMYELITIS-OPTICA
AZATHIOPRINE	PITYRIASIS-RUBRA-PILARIS
AZATHIOPRINE	SYSTEMIC-LUPUS-ERYTHEMATOSUS
AZATHIOPRINE	THIOPURINE-S-METHYLTRANSFERASE-DEFICIENCY
AZATHIOPRINE	VIRAL-MYOCARDITIS
AZATHIOPRINE	VOGT-KOYANAGI-HARADA-DISEASE
AZATHIOPRINE	VOGT-KOYANAGI-HARADA-SYNDROME
AZATHIOPRINE	WEGENER-GRANULOMATOSIS
AZELASTINE	ALLERGIC-RHINITIS
AZITHROMYCIN	BLEPHARITIS
AZITHROMYCIN	PEDIATRIC-AUTOIMMUNE-NEUROPSYCHIATRIC-DISORDERS-ASSOCIATED-WITH-STREPTOCOCCAL-INFECTION
BECLOMETHASONE-DIPROPIONATE	ASTHMA
BENAZEPRIL	HIGH-BLOOD-PRESSURE
BENAZEPRIL	HYPERTENSION
BETA-ALANINE	BETA-UREIDOPROPIONASE-DEFICIENCY
BETAMETHASONE	ALLERGIC-RHINITIS
BETAMETHASONE	ATOPIC-DERMATITIS
BETAMETHASONE	CHOREA-MINOR
BETAMETHASONE	HENOCH-SCHONLEIN-PURPURA
BETAMETHASONE	IGA-VASCULITIS
BETAMETHASONE	MYASTHENIA-GRAVIS
BETAMETHASONE	POLYMYALGIA-RHEUMATICA
BETAMETHASONE	POLYMYOSITIS-AND-DERMATOMYOSITIS
BETAMETHASONE	PSORIASIS
BETAMETHASONE	RAYNAUD-SYNDROME
BETAMETHASONE	SYDENHAM-CHOREA
BETAMETHASONE	VITILIGO
BETAMETHASONE	VOGT-KOYANAGI-HARADA-DISEASE
BETAMETHASONE	VOGT-KOYANAGI-HARADA-SYNDROME
BETAXOLOL	HIGH-BLOOD-PRESSURE
BETAXOLOL	HYPERTENSION
BETAXOLOL	PRIMARY-OPEN-ANGLE-GLAUCOMA
BEXAROTENE	MYCOSIS-FUNGOIDES
BEZAFIBRATE	DYSBETALIPOPROTEINEMIA
BEZAFIBRATE	HYPERLIPIDEMIA
BEZAFIBRATE	HYPERLIPOPROTEINEMIA--TYPE-I
BEZAFIBRATE	PRIMARY-SCLEROSING-CHOLANGITIS
BICALUTAMIDE	PROSTATE-CANCER
BIOTIN	BIOTINIDASE-DEFICIENCY
BIOTIN	HOLOCARBOXYLASE-SYNTHETASE-DEFICIENCY
BIPERIDEN	NEUROLEPTIC-MALIGNANT-SYNDROME
BIPERIDEN	PARKINSON-DISEASE
BISOPROLOL	ANGINA-PECTORIS
BISOPROLOL	HIGH-BLOOD-PRESSURE
BISOPROLOL	HYPERTENSION
BLEOMYCIN	HODGKIN-LYMPHOMA
BLEOMYCIN	INFANTILE-HEMANGIOMA
BLEOMYCIN	MERKEL-CELL-CARCINOMA
BLEOMYCIN	PENILE-CANCER
BLEOMYCIN	TESTICULAR-CANCER
BLEOMYCIN	VULVAR-CANCER
BORTEZOMIB	MANTLE-CELL-LYMPHOMA
BORTEZOMIB	MULTIPLE-MYELOMA
BOSENTAN	PULMONARY-ARTERIAL-HYPERTENSION
BRINZOLAMIDE	PRIMARY-OPEN-ANGLE-GLAUCOMA
BROMOCRIPTINE	GALACTORRHEA
BROMOCRIPTINE	NEUROLEPTIC-MALIGNANT-SYNDROME
BROMOCRIPTINE	PITUITARY-GIGANTISM
BUDESONIDE	ALLERGIC-RHINITIS
BUDESONIDE	ASTHMA
BUDESONIDE	CROHN-DISEASE
BUDESONIDE	EOSINOPHILIC-ESOPHAGITIS
BUDESONIDE	ULCERATIVE-COLITIS
BUMETANIDE	HIGH-BLOOD-PRESSURE
BUMETANIDE	HYPERTENSION
CABERGOLINE	ACROMEGALY
CABERGOLINE	GALACTORRHEA
CABERGOLINE	PARKINSONIAN-SYNDROME
CALCIPOTRIOL	PSORIASIS
CALCITRIOL	HYPOPARATHYROIDISM
CALCITRIOL	HYPOPHOSPHATEMIC-RICKETS
CALCITRIOL	SECONDARY-HYPERPARATHYROIDISM
CALCITRIOL	VITAMIN-D-DEPENDENT-RICKETS
CAPECITABINE	COLORECTAL-CANCER
CAPTOPRIL	HIGH-BLOOD-PRESSURE
CAPTOPRIL	HYPERTENSION
CARBAMAZEPINE	BIPOLAR-DISORDER
CARBAMAZEPINE	EPISODIC-ATAXIAS
CARBAMAZEPINE	FABRY-DISEASE
CARBAMAZEPINE	FEBRILE-SEIZURES
CARBAMAZEPINE	ISAACS-SYNDROME
CARBAMAZEPINE	LANDAU-KLEFFNER-SYNDROME
CARBAMAZEPINE	LYSOSOMAL-STORAGE-DISEASE
CARBAMAZEPINE	MANIC-DEPRESSIVE-ILLNESS
CARBIDOPA	PARKINSON-DISEASE
CARBIDOPA	PARKINSONIAN-SYNDROME
CARBOPLATIN	BREAST-CANCER
CARBOPLATIN	CERVICAL-CANCER
CARBOPLATIN	ENDOMETRIAL-CANCER
CARBOPLATIN	ESOPHAGEAL-CANCER
CARBOPLATIN	FALLOPIAN-TUBE-CANCER
CARBOPLATIN	HEPATIC-ANGIOSARCOMA
CARBOPLATIN	LARYNGEAL-CANCER
CARBOPLATIN	MALIGNANT-PLEURAL-MESOTHELIOMA
CARBOPLATIN	MEDULLOBLASTOMA
CARBOPLATIN	MERKEL-CELL-CARCINOMA
CARBOPLATIN	NASOPHARYNGEAL-CANCER
CARBOPLATIN	ORAL-CANCER
CARBOPLATIN	OROPHARYNGEAL-CANCER
CARBOPLATIN	OVARIAN-CANCER
CARBOPLATIN	PRIMARY-PERITONEAL-CARCINOMA
CARBOPLATIN	RETINOBLASTOMA
CARBOPLATIN	SMALL-CELL-LUNG-CANCER
CARBOPLATIN	TONSILLAR-CANCER
CARMUSTINE	GLIOMA
CARTEOLOL	PRIMARY-OPEN-ANGLE-GLAUCOMA
CARVEDILOL	HIGH-BLOOD-PRESSURE
CARVEDILOL	HYPERTENSION
CETIRIZINE	ALLERGIC-RHINITIS
CEVIMELINE	SJOGREN-SYNDROME
CHLORPROMAZINE	BIPOLAR-DISORDER
CHLORPROMAZINE	MANIC-DEPRESSIVE-ILLNESS
CHLORPROMAZINE	SCHIZOPHRENIA
CHLORTHALIDONE	ACUTE-HEART-FAILURE
CHLORTHALIDONE	HIGH-BLOOD-PRESSURE
CHLORTHALIDONE	HYPERTENSION
CHOLIC-ACID	CEREBROTENDINOUS-XANTHOMATOSIS
CICLOPIROX	SEBORRHEIC-DERMATITIS
CICLOSPORIN	ADULT-ONSET-STILL-DISEASE
CICLOSPORIN	ADULT-STILL-DISEASE
CICLOSPORIN	FOCAL-SEGMENTAL-GLOMERULOSCLEROSIS
CICLOSPORIN	KERATOCONJUNCTIVITIS-SICCA
CICLOSPORIN	LICHEN-PLANUS
CICLOSPORIN	LYELL-SYNDROME
CICLOSPORIN	MYASTHENIA-GRAVIS
CICLOSPORIN	PITYRIASIS-RUBRA-PILARIS
CICLOSPORIN	PUSTULAR-PSORIASIS
CICLOSPORIN	STEVENS-JOHNSON-SYNDROME
CICLOSPORIN	TOXIC-EPIDERMAL-NECROLYSIS
CICLOSPORIN	VIRAL-MYOCARDITIS
CICLOSPORIN	VOGT-KOYANAGI-HARADA-DISEASE
CICLOSPORIN	VOGT-KOYANAGI-HARADA-SYNDROME
CILOSTAZOL	ARTERIOSCLEROSIS-OBLITERANS
CILOSTAZOL	BUERGER-DISEASE
CILOSTAZOL	THROMBOANGIITIS-OBLITERANS
CIMETIDINE	GASTROESOPHAGEAL-REFLUX-DISEASE
CIMETIDINE	PEPTIC-ULCER
CIMETIDINE	ZOLLINGER-ELLISON-SYNDROME
CINACALCET	SECONDARY-HYPERPARATHYROIDISM
CLADRIBINE	HAIRY-CELL-LEUKEMIA
CLADRIBINE	MAST-CELL-LEUKEMIA
CLOBAZAM	DRAVET-SYNDROME
CLOBAZAM	LANDAU-KLEFFNER-SYNDROME
CLOBAZAM	LENNOX-GASTAUT-SYNDROME
CLOBETASOL-PROPIONATE	ALLERGIC-CONTACT-DERMATITIS
CLOBETASOL-PROPIONATE	ATOPIC-DERMATITIS
CLOBETASOL-PROPIONATE	LICHEN-PLANUS
CLOBETASOL-PROPIONATE	PEMPHIGUS
CLOBETASOL-PROPIONATE	PSORIASIS
CLOFIBRATE	HYPERLIPIDEMIA
CLOFIBRATE	NONALCOHOLIC-FATTY-LIVER-DISEASE
CLOMIPRAMINE	OBSESSIVE-COMPULSIVE-DISORDER
CLONAZEPAM	LANDAU-KLEFFNER-SYNDROME
CLONAZEPAM	PROGRESSIVE-MYOCLONIC-EPILEPSY
COLCHICINE	GOUT
CYANOCOBALAMIN	SPINAL-STENOSIS
CYSTEAMINE	CYSTINOSIS
CYTARABINE	ACUTE-MYELOID-LEUKEMIA
CYTARABINE	B-CELL-ACUTE-LYMPHOBLASTIC-LEUKEMIA
CYTARABINE	B-CELL-ACUTE-LYMPHOCYTIC-LEUKEMIA
CYTARABINE	NEOPLASTIC-MENINGITIS
CYTARABINE	T-CELL-ACUTE-LYMPHOBLASTIC-LEUKEMIA
CYTARABINE	T-CELL-ACUTE-LYMPHOCYTIC-LEUKEMIA
DACARBAZINE	ALVEOLAR-SOFT-PART-SARCOMA
DACARBAZINE	CLEAR-CELL-SARCOMA-OF-SOFT-TISSUE
DACARBAZINE	DESMOPLASTIC-SMALL-ROUND-CELL-TUMOR
DACARBAZINE	EWING-SARCOMA
DACARBAZINE	EXTRASKELETAL-MYXOID-CHONDROSARCOMA
DACARBAZINE	HODGKIN-LYMPHOMA
DACARBAZINE	MALIGNANT-PARAGANGLIOMA
DACARBAZINE	MYXOID-LIPOSARCOMA
DACARBAZINE	PARATHYROID-CARCINOMA
DACARBAZINE	RHABDOMYOSARCOMA
DACARBAZINE	SYNOVIAL-SARCOMA
DANAZOL	ENDOMETRIOSIS
DANTROLENE	HEREDITARY-SPASTIC-PARAPLEGIA
DAPSONE	DERMATITIS-HERPETIFORMIS
DASATINIB	CHRONIC-MYELOID-LEUKEMIA
DAUNORUBICIN	ACUTE-MYELOID-LEUKEMIA
DAUNORUBICIN	B-CELL-ACUTE-LYMPHOBLASTIC-LEUKEMIA
DAUNORUBICIN	B-CELL-ACUTE-LYMPHOCYTIC-LEUKEMIA
DAUNORUBICIN	KAPOSI-SARCOMA
DAUNORUBICIN	T-CELL-ACUTE-LYMPHOBLASTIC-LEUKEMIA
DAUNORUBICIN	T-CELL-ACUTE-LYMPHOCYTIC-LEUKEMIA
DECITABINE	MYELODYSPLASTIC-SYNDROME
DEMECLOCYCLINE	SYNDROME-OF-INAPPROPRIATE-SECRETION-OF-ANTIDIURETIC-HORMONE
DESMOPRESSIN	CENTRAL-DIABETES-INSIPIDUS
DESMOPRESSIN	CONGENITAL-NEPHROGENIC-DIABETES-INSIPIDUS
DESMOPRESSIN	FACTOR-XI-DEFICIENCY
DESMOPRESSIN	NEUROHYPOPHYSEAL-DIABETES-INSIPIDUS
DESMOPRESSIN	NPDI
DESMOPRESSIN	ROSENTHAL-SYNDROME
DIAZEPAM	ANXIETY-NEUROSIS
DIAZEPAM	DRAVET-SYNDROME
DIAZEPAM	FEBRILE-SEIZURES
DIAZEPAM	GENERALIZED-ANXIETY-DISORDER
DILTIAZEM	ANGINA-PECTORIS
DILTIAZEM	HYPERTROPHIC-CARDIOMYOPATHY
DILTIAZEM	PREMATURE-VENTRICULAR-COMPLEXES
DILTIAZEM	RETINITIS-PIGMENTOSA
DIPHENHYDRAMINE	ALLERGIC-RHINITIS
DIPHENHYDRAMINE	ANAPHYLAXIS
DISOPYRAMIDE	HYPERTROPHIC-CARDIOMYOPATHY
DISULFIRAM	ALCOHOL-DEPENDENCE
DOCETAXEL	BREAST-CANCER
DOCETAXEL	GASTRIC-CANCER
DOCETAXEL	LARYNGEAL-CANCER
DOCETAXEL	NASOPHARYNGEAL-CANCER
DOCETAXEL	ORAL-CANCER
DOCETAXEL	OVARIAN-CANCER
DOCETAXEL	TONSILLAR-CANCER
DONEPEZIL	ALZHEIMER-DISEASE
DORZOLAMIDE	PRIMARY-OPEN-ANGLE-GLAUCOMA
DOXORUBICIN	ADULT-T-CELL-LEUKEMIA
DOXORUBICIN	ALVEOLAR-SOFT-PART-SARCOMA
DOXORUBICIN	ANAPLASTIC-LARGE-CELL-LYMPHOMA
DOXORUBICIN	ANGIOSARCOMA
DOXORUBICIN	BASAL-CELL-CARCINOMA
DOXORUBICIN	B-CELL-ACUTE-LYMPHOBLASTIC-LEUKEMIA
DOXORUBICIN	B-CELL-ACUTE-LYMPHOCYTIC-LEUKEMIA
DOXORUBICIN	BLADDER-CANCER
DOXORUBICIN	BREAST-CANCER
DOXORUBICIN	BURKITT-LYMPHOMA
DOXORUBICIN	CANCER-OF-THE-ANAL-CANAL
DOXORUBICIN	CLEAR-CELL-SARCOMA-OF-SOFT-TISSUE
DOXORUBICIN	DESMOPLASTIC-SMALL-ROUND-CELL-TUMOR
DOXORUBICIN	ENDOMETRIAL-CANCER
DOXORUBICIN	EWING-SARCOMA
DOXORUBICIN	EXTRASKELETAL-MYXOID-CHONDROSARCOMA
DOXORUBICIN	GALLBLADDER-CANCER
DOXORUBICIN	HEPATIC-ANGIOSARCOMA
DOXORUBICIN	HEPATOCELLULAR-CARCINOMA
DOXORUBICIN	HODGKIN-LYMPHOMA
DOXORUBICIN	KAPOSI-SARCOMA
DOXORUBICIN	LIVER-CANCER
DOXORUBICIN	LYMPHOPLASMACYTIC-LYMPHOMA
DOXORUBICIN	MANTLE-CELL-LYMPHOMA
DOXORUBICIN	MYCOSIS-FUNGOIDES
DOXORUBICIN	MYXOID-LIPOSARCOMA
DOXORUBICIN	NEUROBLASTOMA
DOXORUBICIN	OSTEOSARCOMA
DOXORUBICIN	OVARIAN-CANCER
DOXORUBICIN	PERIPHERAL-T-CELL-LYMPHOMA
DOXORUBICIN	RHABDOMYOSARCOMA
DOXORUBICIN	SQUAMOUS-CELL-CARCINOMA
DOXORUBICIN	SYNOVIAL-SARCOMA
DOXORUBICIN	T-CELL-ACUTE-LYMPHOBLASTIC-LEUKEMIA
DOXORUBICIN	T-CELL-ACUTE-LYMPHOCYTIC-LEUKEMIA
DOXORUBICIN	VULVAR-CANCER
DULOXETINE	DIABETIC-NEUROPATHY
DULOXETINE	MAJOR-DEPRESSIVE-DISORDER
DULOXETINE	NEURALGIA
DULOXETINE	NEUROPATHIC-PAIN
EDROPHONIUM	MYASTHENIA-GRAVIS
ENALAPRIL	HIGH-BLOOD-PRESSURE
ENALAPRIL	HYPERTENSION
ENALAPRIL	MYOCARDIAL-INFARCTION
ENTACAPONE	PARKINSONIAN-SYNDROME
EPHEDRINE	CONGENITAL-MYASTHENIC-SYNDROME
EPINEPHRINE	ANAPHYLAXIS
EPIRUBICIN	GASTRIC-CANCER
EPLERENONE	GITELMAN-SYNDROME
EPLERENONE	HIGH-BLOOD-PRESSURE
EPLERENONE	HYPERTENSION
EPLERENONE	PRIMARY-ALDOSTERONISM
EPOPROSTENOL	PULMONARY-ARTERIAL-HYPERTENSION
EPOPROSTENOL	SYSTEMIC-SCLERODERMA
EPOPROSTENOL	SYSTEMIC-SCLEROSIS
EPROSARTAN	HIGH-BLOOD-PRESSURE
EPROSARTAN	HYPERTENSION
ERLOTINIB	PANCREATIC-CANCER
ERYTHROMYCIN	DIFFUSE-PANBRONCHIOLITIS
ERYTHROMYCIN	EOSINOPHILIC-CHRONIC-RHINOSINUSITIS
ERYTHROMYCIN	EOSINOPHILIC-SINUSITIS
ESCITALOPRAM	ANXIETY-NEUROSIS
ESCITALOPRAM	GENERALIZED-ANXIETY-DISORDER
ESOMEPRAZOLE	EOSINOPHILIC-ESOPHAGITIS
ESTRADIOL	HYPOGONADOTROPIC-HYPOGONADISM
ETACRYNIC-ACID	HIGH-BLOOD-PRESSURE
ETACRYNIC-ACID	HYPERTENSION
ETHOSUXIMIDE	DOOSE-SYNDROME
ETHOSUXIMIDE	MYOCLONIC-ASTATIC-EPILEPSY
ETOPOSIDE	CHORIOCARCINOMA
ETOPOSIDE	EWING-SARCOMA
ETOPOSIDE	HODGKIN-LYMPHOMA
ETOPOSIDE	MERKEL-CELL-CARCINOMA
ETOPOSIDE	NEOPLASTIC-MENINGITIS
ETOPOSIDE	NEUROBLASTOMA
ETOPOSIDE	OVARIAN-CANCER
ETOPOSIDE	RETINOBLASTOMA
ETOPOSIDE	SMALL-CELL-LUNG-CANCER
ETOPOSIDE	TESTICULAR-CANCER
EXEMESTANE	BREAST-CANCER
EZETIMIBE	FAMILIAL-HYPERCHOLESTEROLEMIA
EZETIMIBE	HYPERLIPIDEMIA
FENOFIBRATE	ADRENOLEUKODYSTROPHY
FENOFIBRATE	HYPERLIPIDEMIA
FENOFIBRATE	HYPERLIPOPROTEINEMIA--TYPE-I
FEXOFENADINE	ALLERGIC-RHINITIS
FLUDARABINE	CHRONIC-LYMPHOCYTIC-LEUKEMIA
FLUDROCORTISONE	ADDISON-DISEASE
FLUDROCORTISONE	CONGENITAL-ADRENAL-HYPERPLASIA
FLUDROCORTISONE	HYPOADRENOCORTICISM
FLUDROCORTISONE	PRIMARY-ADRENAL-INSUFFICIENCY
FLUNARIZINE	ALTERNATING-HEMIPLEGIA-OF-CHILDHOOD
FLUNISOLIDE	ALLERGIC-RHINITIS
FLUNISOLIDE	ASTHMA
FLUOCINONIDE	ALLERGIC-CONTACT-DERMATITIS
FLUOCINONIDE	ATOPIC-DERMATITIS
FLUOROURACIL	CANCER-OF-THE-ANAL-CANAL
FLUOROURACIL	CARCINOID
FLUOROURACIL	CHOLANGIOCARCINOMA
FLUOROURACIL	ESOPHAGEAL-CANCER
FLUOROURACIL	GALLBLADDER-CANCER
FLUOROURACIL	GASTRIC-CANCER
FLUOROURACIL	LARYNGEAL-CANCER
FLUOROURACIL	NASOPHARYNGEAL-CANCER
FLUOROURACIL	ORAL-CANCER
FLUOROURACIL	PANCREATIC-CANCER
FLUOROURACIL	PARATHYROID-CARCINOMA
FLUOROURACIL	PENILE-CANCER
FLUOROURACIL	TONSILLAR-CANCER
FLUOROURACIL	VULVAR-CANCER
FLUOXETINE	BODY-DYSMORPHIC-DISORDER
FLUOXETINE	CONGENITAL-MYASTHENIC-SYNDROME
FLUOXETINE	MAJOR-DEPRESSIVE-DISORDER
FLUOXETINE	OBSESSIVE-COMPULSIVE-DISORDER
FLUPHENAZINE	SCHIZOPHRENIA
FLUTAMIDE	PROSTATE-CANCER
FLUVASTATIN	HYPERLIPIDEMIA
FLUVOXAMINE	SOCIAL-ANXIETY-DISORDER
FLUVOXAMINE	SOCIAL-PHOBIA
FOLIC-ACID	ARNOLD-CHIARI-SYNDROME
FOLIC-ACID	CHIARI-MALFORMATION
FOLIC-ACID	HEREDITARY-SPHEROCYTOSIS
FOLIC-ACID	MYELOMENINGOCELE
FOLIC-ACID	MYELOSCHISIS
FOLIC-ACID	SPINA-BIFIDA
FORMOTEROL	ASTHMA
FORMOTEROL	COPD
FOSINOPRIL	HIGH-BLOOD-PRESSURE
FOSINOPRIL	HYPERTENSION
FUROSEMIDE	HIGH-BLOOD-PRESSURE
FUROSEMIDE	HYPERTENSION
GABAPENTIN	RESTLESS-LEGS-SYNDROME
GABAPENTIN	SPINAL-STENOSIS
GABAPENTIN	WILLIS-EKBOM-DISEASE
GALANTAMINE	ALZHEIMER-DISEASE
GEFITINIB	SALIVARY-GLAND-CANCER
GEMCITABINE	BLADDER-CANCER
GEMCITABINE	CERVICAL-CANCER
GEMCITABINE	CHOLANGIOCARCINOMA
GEMCITABINE	GALLBLADDER-CANCER
GEMCITABINE	MALIGNANT-PLEURAL-MESOTHELIOMA
GEMCITABINE	OVARIAN-CANCER
GEMCITABINE	PANCREATIC-CANCER
GEMCITABINE	SALIVARY-GLAND-CANCER
GEMFIBROZIL	HYPERTRIGLYCERIDEMIA
GENTAMICIN	MENIERE-DISEASE
GLYBURIDE	TYPE-2-DIABETES-MELLITUS
GLYCOPYRRONIUM	EMPHYSEMA
GOSERELIN	ENDOMETRIOSIS
GOSERELIN	PROSTATE-CANCER
GUANFACINE	ADHD
GUANFACINE	ATTENTION-DEFICIT-HYPERACTIVITY-DISORDER
HALOPERIDOL	BIPOLAR-DISORDER
HALOPERIDOL	MANIC-DEPRESSIVE-ILLNESS
HALOPERIDOL	OBSESSIVE-COMPULSIVE-DISORDER
HALOPERIDOL	TOURETTE-SYNDROME
HYDROCHLOROTHIAZIDE	ACUTE-HEART-FAILURE
HYDROCHLOROTHIAZIDE	HIGH-BLOOD-PRESSURE
HYDROCHLOROTHIAZIDE	HYPERPP
HYDROCHLOROTHIAZIDE	HYPERTENSION
HYDROCHLOROTHIAZIDE	PARAMYOTONIA-CONGENITA
HYDROCORTISONE	ADDISON-DISEASE
HYDROCORTISONE	ALLERGIC-RHINITIS
HYDROCORTISONE	ATOPIC-DERMATITIS
HYDROCORTISONE	CHOREA-MINOR
HYDROCORTISONE	CONGENITAL-ADRENAL-HYPERPLASIA
HYDROCORTISONE	FAMILIAL-GLUCOCORTICOID-DEFICIENCY
HYDROCORTISONE	HYPOADRENOCORTICISM
HYDROCORTISONE	HYPOPITUITARISM
HYDROCORTISONE	POLYMYOSITIS-AND-DERMATOMYOSITIS
HYDROCORTISONE	PRIMARY-ADRENAL-INSUFFICIENCY
HYDROCORTISONE	SYDENHAM-CHOREA
HYDROXOCOBALAMIN	TRANSCOBALAMIN-II-DEFICIENCY
HYDROXYUREA	CHRONIC-EOSINOPHILIC-LEUKEMIA
HYDROXYUREA	HYPEREOSINOPHILIC-SYNDROME
HYDROXYUREA	MENINGIOMA
HYDROXYUREA	POLYCYTHEMIA-VERA
HYDROXYUREA	SICKLE-CELL-ANEMIA
HYDROXYZINE	ALLERGIC-RHINITIS
IBUPROFEN	PATENT-DUCTUS-ARTERIOSUS
IDARUBICIN	ACUTE-MYELOID-LEUKEMIA
IFOSFAMIDE	ALVEOLAR-SOFT-PART-SARCOMA
IFOSFAMIDE	ANGIOSARCOMA
IFOSFAMIDE	CLEAR-CELL-SARCOMA-OF-SOFT-TISSUE
IFOSFAMIDE	DESMOPLASTIC-SMALL-ROUND-CELL-TUMOR
IFOSFAMIDE	EWING-SARCOMA
IFOSFAMIDE	EXTRASKELETAL-MYXOID-CHONDROSARCOMA
IFOSFAMIDE	HEPATIC-ANGIOSARCOMA
IFOSFAMIDE	MYXOID-LIPOSARCOMA
IFOSFAMIDE	OSTEOSARCOMA
IFOSFAMIDE	RHABDOMYOSARCOMA
IFOSFAMIDE	SYNOVIAL-SARCOMA
IFOSFAMIDE	TESTICULAR-CANCER
ILOPROST	PRIMARY-PULMONARY-HYPERTENSION
ILOPROST	PULMONARY-ARTERIAL-HYPERTENSION
IMATINIB	ALVEOLAR-SOFT-PART-SARCOMA
IMATINIB	CHRONIC-MYELOID-LEUKEMIA
IMATINIB	CLEAR-CELL-SARCOMA-OF-SOFT-TISSUE
IMATINIB	DESMOPLASTIC-SMALL-ROUND-CELL-TUMOR
IMATINIB	EXTRASKELETAL-MYXOID-CHONDROSARCOMA
IMATINIB	MAST-CELL-LEUKEMIA
IMATINIB	MENINGIOMA
IMATINIB	MYXOID-LIPOSARCOMA
IMATINIB	RHABDOMYOSARCOMA
IMATINIB	SALIVARY-GLAND-CANCER
IMATINIB	SYNOVIAL-SARCOMA
IMIPRAMINE	PANIC-DISORDER
INDAPAMIDE	HIGH-BLOOD-PRESSURE
INDAPAMIDE	HYPERTENSION
INDOMETACIN	GOUT
INDOMETACIN	PATENT-DUCTUS-ARTERIOSUS
IPRATROPIUM	ASTHMA
IRBESARTAN	DIABETIC-NEPHROPATHY
IRBESARTAN	HIGH-BLOOD-PRESSURE
IRBESARTAN	HYPERTENSION
IRINOTECAN	COLORECTAL-CANCER
IRINOTECAN	PANCREATIC-CANCER
ISOTRETINOIN	LICHEN-PLANUS
ISOTRETINOIN	PITYRIASIS-RUBRA-PILARIS
ITRACONAZOLE	CHRONIC-GRANULOMATOUS-DISEASE
KETOCONAZOLE	SEBORRHEIC-DERMATITIS
LABETALOL	HIGH-BLOOD-PRESSURE
LABETALOL	HYPERTENSION
LAMOTRIGINE	HEMIPLEGIC-MIGRAINE
LAMOTRIGINE	LENNOX-GASTAUT-SYNDROME
LANSOPRAZOLE	EOSINOPHILIC-ESOPHAGITIS
LANSOPRAZOLE	GASTROESOPHAGEAL-REFLUX-DISEASE
LAPATINIB	NEUROFIBROMATOSIS-TYPE-2
LAPATINIB	SALIVARY-GLAND-CANCER
LATANOPROST	PRIMARY-OPEN-ANGLE-GLAUCOMA
LEFLUNOMIDE	JUVENILE-IDIOPATHIC-ARTHRITIS
LEFLUNOMIDE	MICROSCOPIC-POLYANGIITIS
LEFLUNOMIDE	RHEUMATOID-ARTHRITIS
LENALIDOMIDE	5Q--SYNDROME
LENALIDOMIDE	MULTIPLE-MYELOMA
LETROZOLE	BREAST-CANCER
LETROZOLE	ENDOMETRIOSIS
LEUCOVORIN	CHOLANGIOCARCINOMA
LEUCOVORIN	COLORECTAL-CANCER
LEUCOVORIN	GALLBLADDER-CANCER
LEUCOVORIN	GASTRIC-CANCER
LEUCOVORIN	PANCREATIC-CANCER
LEVETIRACETAM	DOOSE-SYNDROME
LEVETIRACETAM	MYOCLONIC-ASTATIC-EPILEPSY
LEVETIRACETAM	PROGRESSIVE-MYOCLONIC-EPILEPSY
LEVOBUNOLOL	PRIMARY-OPEN-ANGLE-GLAUCOMA
LEVOCARNITINE	MCAD-DEFICIENCY
LEVOCARNITINE	NONALCOHOLIC-FATTY-LIVER-DISEASE
LEVODOPA	PARKINSON-DISEASE
LEVODOPA	PARKINSONIAN-SYNDROME
LEVOFLOXACIN	BLEPHARITIS
LEVOTHYROXINE	HASHIMOTO-THYROIDITIS
LEVOTHYROXINE	ISOLATED-TSH-DEFICIENCY
LISDEXAMFETAMINE	ADHD
LISDEXAMFETAMINE	ATTENTION-DEFICIT-HYPERACTIVITY-DISORDER
LISINOPRIL	HIGH-BLOOD-PRESSURE
LISINOPRIL	HYPERTENSION
LORATADINE	ALLERGIC-RHINITIS
LOSARTAN	EPSTEIN-SYNDROME
LOSARTAN	HIGH-BLOOD-PRESSURE
LOSARTAN	HYPERTENSION
LOVASTATIN	ADRENOLEUKODYSTROPHY
MAZINDOL	NARCOLEPSY
MEMANTINE	ALZHEIMER-DISEASE
MERCAPTOPURINE	LANGERHANS-CELL-HISTIOCYTOSIS
MERCAPTOPURINE	THIOPURINE-S-METHYLTRANSFERASE-DEFICIENCY
METFORMIN	NONALCOHOLIC-FATTY-LIVER-DISEASE
METFORMIN	TYPE-2-DIABETES-MELLITUS
METHIMAZOLE	GRAVES-DISEASE
METHIMAZOLE	HYPERTHYROIDISM
METHIMAZOLE	THYROTOXICOSIS
METHOTREXATE	ADULT-ONSET-STILL-DISEASE
METHOTREXATE	ADULT-STILL-DISEASE
METHOTREXATE	ATOPIC-DERMATITIS
METHOTREXATE	B-CELL-ACUTE-LYMPHOBLASTIC-LEUKEMIA
METHOTREXATE	B-CELL-ACUTE-LYMPHOCYTIC-LEUKEMIA
METHOTREXATE	BLADDER-CANCER
METHOTREXATE	CHORIOCARCINOMA
METHOTREXATE	DIFFUSE-FASCIITIS
METHOTREXATE	EOSINOPHILIC-FASCIITIS
METHOTREXATE	GRAFT-VERSUS-HOST-DISEASE
METHOTREXATE	JUVENILE-IDIOPATHIC-ARTHRITIS
METHOTREXATE	MICROSCOPIC-POLYANGIITIS
METHOTREXATE	MORPHEA
METHOTREXATE	NEOPLASTIC-MENINGITIS
METHOTREXATE	OSTEOSARCOMA
METHOTREXATE	PENILE-CANCER
METHOTREXATE	PITYRIASIS-RUBRA-PILARIS
METHOTREXATE	PUSTULAR-PSORIASIS
METHOTREXATE	RHEUMATOID-ARTHRITIS
METHOTREXATE	T-CELL-ACUTE-LYMPHOBLASTIC-LEUKEMIA
METHOTREXATE	T-CELL-ACUTE-LYMPHOCYTIC-LEUKEMIA
METHOTREXATE	VULVAR-CANCER
METHYLPHENIDATE	ADHD
METHYLPHENIDATE	ATTENTION-DEFICIT-HYPERACTIVITY-DISORDER
METHYLPHENIDATE	NARCOLEPSY
METHYLPREDNISOLONE	ALLOGRAFT-REJECTION
METHYLPREDNISOLONE	ANAPHYLAXIS
METHYLPREDNISOLONE	ASTHMA
METHYLPREDNISOLONE	CHOREA-MINOR
METHYLPREDNISOLONE	GRAFT-VERSUS-HOST-DISEASE
METHYLPREDNISOLONE	LOCALIZED-SCLERODERMA
METHYLPREDNISOLONE	NEUROMYELITIS-OPTICA
METHYLPREDNISOLONE	OPTIC-NEURITIS
METHYLPREDNISOLONE	RASMUSSEN-ENCEPHALITIS
METHYLPREDNISOLONE	RASMUSSEN-SYNDROME
METHYLPREDNISOLONE	SYDENHAM-CHOREA
METHYLPREDNISOLONE	SYSTEMIC-LUPUS-ERYTHEMATOSUS
METHYLPREDNISOLONE	VOGT-KOYANAGI-HARADA-DISEASE
METHYLPREDNISOLONE	VOGT-KOYANAGI-HARADA-SYNDROME
METOLAZONE	ACUTE-HEART-FAILURE
METOLAZONE	HIGH-BLOOD-PRESSURE
METOLAZONE	HYPERTENSION
METOPROLOL	ANGINA-PECTORIS
METOPROLOL	CATECHOLAMINERGIC-POLYMORPHIC-VENTRICULAR-TACHYCARDIA
METOPROLOL	HIGH-BLOOD-PRESSURE
METOPROLOL	HYPERTENSION
MEXILETINE	DIABETIC-NEUROPATHY
MEXILETINE	HYPERPP
MEXILETINE	PARAMYOTONIA-CONGENITA
MEXILETINE	POTASSIUM-AGGRAVATED-MYOTONIA
MIDAZOLAM	ACUTE-ENCEPHALITIS-WITH-REFRACTORY-REPETITIVE-PARTIAL-SEIZURES
MIGLUSTAT	GAUCHER-DISEASE
MIGLUSTAT	NIEMANN-PICK-DISEASE-TYPE-C
MINOCYCLINE	RHEUMATOID-ARTHRITIS
MINOXIDIL	MONILETHRIX
MITOTANE	ADRENAL-CARCINOMA
MITOXANTRONE	MULTIPLE-SCLEROSIS
MITOXANTRONE	SALIVARY-GLAND-CANCER
MODAFINIL	NARCOLEPSY
MOMETASONE	ALLERGIC-RHINITIS
MOMETASONE	ASTHMA
MOMETASONE	ATOPIC-DERMATITIS
MONTELUKAST	ALLERGIC-RHINITIS
MONTELUKAST	ASTHMA
MYCOPHENOLATE-MOFETIL	ALLOGRAFT-REJECTION
MYCOPHENOLATE-MOFETIL	GRAFT-VERSUS-HOST-DISEASE
MYCOPHENOLATE-MOFETIL	MICROSCOPIC-POLYANGIITIS
MYCOPHENOLATE-MOFETIL	NEUROMYELITIS-OPTICA
MYCOPHENOLATE-MOFETIL	SYSTEMIC-LUPUS-ERYTHEMATOSUS
NADOLOL	HIGH-BLOOD-PRESSURE
NADOLOL	HYPERTENSION
NAFARELIN	ENDOMETRIOSIS
NAFARELIN	FIBROID
NAFARELIN	PRECOCIOUS-PUBERTY
NAFARELIN	UTERINE-LEIOMYOMA
NALTREXONE	ALCOHOL-DEPENDENCE
NATEGLINIDE	TYPE-2-DIABETES-MELLITUS
NEDOCROMIL	ASTHMA
NEOSTIGMINE	MYASTHENIA-GRAVIS
NIACIN	HYPERTRIGLYCERIDEMIA
NIACIN	RAYNAUD-SYNDROME
NICOTINAMIDE	PELLAGRA
NICOTINAMIDE	XANTHURENIC-ACIDURIA
NILUTAMIDE	PROSTATE-CANCER
NITISINONE	TYROSINEMIA
NITROGLYCERIN	ACUTE-HEART-FAILURE
NITROGLYCERIN	MYOCARDIAL-INFARCTION
OCTREOTIDE	ACROMEGALY
OCTREOTIDE	MENINGIOMA
OCTREOTIDE	PITUITARY-GIGANTISM
OCTREOTIDE	PITUITARY-TSH-HYPERSECRETION
OCTREOTIDE	SITSH
OCTREOTIDE	SYNDROME-OF-INAPPROPRIATE-SECRETION-OF-TSH
OLANZAPINE	BIPOLAR-DISORDER
OLANZAPINE	MANIC-DEPRESSIVE-ILLNESS
OLOPATADINE	ALLERGIC-RHINITIS
OMEPRAZOLE	EOSINOPHILIC-ESOPHAGITIS
OMEPRAZOLE	PEPTIC-ULCER
OMEPRAZOLE	ZOLLINGER-ELLISON-SYNDROME
ONDANSETRON	ALCOHOL-DEPENDENCE
OXYBUTYNIN	BLADDER-PAIN-SYNDROME
OXYBUTYNIN	INTERSTITIAL-CYSTITIS
OXYMETAZOLINE	ALLERGIC-RHINITIS
PACLITAXEL	ANGIOSARCOMA
PACLITAXEL	BREAST-CANCER
PACLITAXEL	CERVICAL-CANCER
PACLITAXEL	ENDOMETRIAL-CANCER
PACLITAXEL	ESOPHAGEAL-CANCER
PACLITAXEL	FALLOPIAN-TUBE-CANCER
PACLITAXEL	HEPATIC-ANGIOSARCOMA
PACLITAXEL	LARYNGEAL-CANCER
PACLITAXEL	NASOPHARYNGEAL-CANCER
PACLITAXEL	ORAL-CANCER
PACLITAXEL	OVARIAN-CANCER
PACLITAXEL	PANCREATIC-CANCER
PACLITAXEL	PRIMARY-PERITONEAL-CARCINOMA
PACLITAXEL	SALIVARY-GLAND-CANCER
PACLITAXEL	TONSILLAR-CANCER
PANTOPRAZOLE	EOSINOPHILIC-ESOPHAGITIS
PAROXETINE	ANXIETY-NEUROSIS
PAROXETINE	GENERALIZED-ANXIETY-DISORDER
PAROXETINE	HOARDING-DISORDER
PAROXETINE	MAJOR-DEPRESSIVE-DISORDER
PAROXETINE	OBSESSIVE-COMPULSIVE-DISORDER
PAROXETINE	PANIC-DISORDER
PAROXETINE	SOCIAL-ANXIETY-DISORDER
PAROXETINE	SOCIAL-PHOBIA
PEMETREXED	MALIGNANT-PLEURAL-MESOTHELIOMA
PENBUTOLOL	HIGH-BLOOD-PRESSURE
PENBUTOLOL	HYPERTENSION
PENICILLAMINE	HEPATOLENTICULAR-DEGENERATION
PENICILLAMINE	WILSON-DISEASE
PENTOSAN-POLYSULFATE	BLADDER-PAIN-SYNDROME
PENTOSAN-POLYSULFATE	INTERSTITIAL-CYSTITIS
PENTOXIFYLLINE	BUERGER-DISEASE
PENTOXIFYLLINE	THROMBOANGIITIS-OBLITERANS
PERINDOPRIL	HIGH-BLOOD-PRESSURE
PERINDOPRIL	HYPERTENSION
PERPHENAZINE	SCHIZOPHRENIA
PHENOBARBITAL	ACUTE-ENCEPHALITIS-WITH-REFRACTORY-REPETITIVE-PARTIAL-SEIZURES
PHENOBARBITAL	FEBRILE-SEIZURES
PHENOBARBITAL	HYPERBILIRUBINEMIA
PHENOL	GIANT-CELL-TUMOR-OF-BONE
PHENOXYMETHYLPENICILLIN	PEDIATRIC-AUTOIMMUNE-NEUROPSYCHIATRIC-DISORDERS-ASSOCIATED-WITH-STREPTOCOCCAL-INFECTION
PHENYLEPHRINE	ALLERGIC-RHINITIS
PHENYTOIN	EPISODIC-ATAXIAS
PHENYTOIN	FEBRILE-SEIZURES
PHENYTOIN	ISAACS-SYNDROME
PILOCARPINE	PRIMARY-OPEN-ANGLE-GLAUCOMA
PILOCARPINE	SJOGREN-SYNDROME
PIMECROLIMUS	LICHEN-PLANUS
PIMOZIDE	TOURETTE-SYNDROME
PINDOLOL	HIGH-BLOOD-PRESSURE
PINDOLOL	HYPERTENSION
PIOGLITAZONE	TYPE-2-DIABETES-MELLITUS
PIRBUTEROL	ASTHMA
PIRENZEPINE	PEPTIC-ULCER
POSACONAZOLE	CHRONIC-GRANULOMATOUS-DISEASE
PRAMIPEXOLE	PARKINSONIAN-SYNDROME
PRAMIPEXOLE	RESTLESS-LEGS-SYNDROME
PRAMIPEXOLE	WILLIS-EKBOM-DISEASE
PRAVASTATIN	HYPERLIPIDEMIA
PREDNISOLONE	ADULT-ONSET-STILL-DISEASE
PREDNISOLONE	ADULT-STILL-DISEASE
PREDNISOLONE	ALLERGIC-RHINITIS
PREDNISOLONE	ASTHMA
PREDNISOLONE	ATOPIC-DERMATITIS
PREDNISOLONE	AUTOIMMUNE-HEPATITIS
PREDNISOLONE	CHOREA-MINOR
PREDNISOLONE	CHURG-STRAUSS-SYNDROME
PREDNISOLONE	CONGENITAL-ADRENAL-HYPERPLASIA
PREDNISOLONE	EOSINOPHILIC-GRANULOMATOSIS-WITH-POLYANGIITIS
PREDNISOLONE	FOCAL-SEGMENTAL-GLOMERULOSCLEROSIS
PREDNISOLONE	LICHEN-PLANUS
PREDNISOLONE	MANTLE-CELL-LYMPHOMA
PREDNISOLONE	MORPHEA
PREDNISOLONE	MYCOSIS-FUNGOIDES
PREDNISOLONE	NEPHROTIC-SYNDROME
PREDNISOLONE	NEUROMYELITIS-OPTICA
PREDNISOLONE	SYDENHAM-CHOREA
PREDNISOLONE	VOGT-KOYANAGI-HARADA-DISEASE
PREDNISOLONE	VOGT-KOYANAGI-HARADA-SYNDROME
PREDNISONE	ADDISON-DISEASE
PREDNISONE	ADULT-T-CELL-LEUKEMIA
PREDNISONE	ALLERGIC-RHINITIS
PREDNISONE	ALLOGRAFT-REJECTION
PREDNISONE	ANAPHYLAXIS
PREDNISONE	ANAPLASTIC-LARGE-CELL-LYMPHOMA
PREDNISONE	ASTHMA
PREDNISONE	B-CELL-ACUTE-LYMPHOBLASTIC-LEUKEMIA
PREDNISONE	B-CELL-ACUTE-LYMPHOCYTIC-LEUKEMIA
PREDNISONE	BURKITT-LYMPHOMA
PREDNISONE	CHRONIC-EOSINOPHILIC-LEUKEMIA
PREDNISONE	DE-QUERVAIN-THYROIDITIS
PREDNISONE	EXTRINSIC-ALLERGIC-ALVEOLITIS
PREDNISONE	GOUT
PREDNISONE	GRANULOMATOSIS-WITH-POLYANGIITIS
PREDNISONE	HODGKIN-LYMPHOMA
PREDNISONE	HYPEREOSINOPHILIC-SYNDROME
PREDNISONE	HYPERSENSITIVITY-PNEUMONITIS
PREDNISONE	HYPOADRENOCORTICISM
PREDNISONE	IMMUNE-THROMBOCYTOPENIA
PREDNISONE	LANDAU-KLEFFNER-SYNDROME
PREDNISONE	LANGERHANS-CELL-HISTIOCYTOSIS
PREDNISONE	LUPUS-NEPHRITIS
PREDNISONE	LYMPHOPLASMACYTIC-LYMPHOMA
PREDNISONE	MICROSCOPIC-POLYANGIITIS
PREDNISONE	MORPHEA
PREDNISONE	MULTIPLE-MYELOMA
PREDNISONE	PERIPHERAL-T-CELL-LYMPHOMA
PREDNISONE	PRIMARY-ADRENAL-INSUFFICIENCY
PREDNISONE	RHEUMATOID-ARTHRITIS
PREDNISONE	SUBACUTE-GRANULOMATOUS-THYROIDITIS
PREDNISONE	SUBACUTE-THYROIDITIS
PREDNISONE	SYSTEMIC-LUPUS-ERYTHEMATOSUS
PREDNISONE	T-CELL-ACUTE-LYMPHOBLASTIC-LEUKEMIA
PREDNISONE	T-CELL-ACUTE-LYMPHOCYTIC-LEUKEMIA
PREDNISONE	VIRAL-MYOCARDITIS
PREDNISONE	VOGT-KOYANAGI-HARADA-DISEASE
PREDNISONE	VOGT-KOYANAGI-HARADA-SYNDROME
PREDNISONE	WEGENER-GRANULOMATOSIS
PREGABALIN	DIABETIC-NEUROPATHY
PREGABALIN	FIBROMYALGIA
PREGABALIN	FIBROMYALGIA-SYNDROME
PREGABALIN	NEURALGIA
PREGABALIN	NEUROPATHIC-PAIN
PREGABALIN	POSTHERPETIC-NEURALGIA
PREGABALIN	SPINAL-STENOSIS
PROCHLORPERAZINE	SCHIZOPHRENIA
PROGESTERONE	HYPOGONADOTROPIC-HYPOGONADISM
PROPRANOLOL	GRAVES-DISEASE
PROPRANOLOL	HIGH-BLOOD-PRESSURE
PROPRANOLOL	HYPERTENSION
PROPRANOLOL	INFANTILE-HEMANGIOMA
PROPRANOLOL	INFANTILE-HEPATIC-HEMANGIOMA
PROPRANOLOL	MYOCARDIAL-INFARCTION
PROPRANOLOL	PREMATURE-VENTRICULAR-CONTRACTIONS
PROPYLTHIOURACIL	CONGENITAL-HYPERTHYROIDISM
PROPYLTHIOURACIL	GRAVES-DISEASE
PSEUDOEPHEDRINE	ALLERGIC-RHINITIS
PYRIDOXINE	HOMOCYSTINURIA
PYRIDOXINE	PYRIDOXINE-DEPENDENT-EPILEPSY
QUINAPRIL	HIGH-BLOOD-PRESSURE
QUINAPRIL	HYPERTENSION
QUINIDINE	BRUGADA-SYNDROME
QUINIDINE	SHORT-QT-SYNDROME
RABEPRAZOLE	EOSINOPHILIC-ESOPHAGITIS
RALOXIFENE	OSTEOPOROSIS
RAMELTEON	INSOMNIA
RAMIPRIL	EPSTEIN-SYNDROME
RAMIPRIL	HIGH-BLOOD-PRESSURE
RAMIPRIL	HYPERTENSION
RANITIDINE	ANAPHYLAXIS
RANOLAZINE	ANGINA-PECTORIS
RASAGILINE	PARKINSONIAN-SYNDROME
RIBAVIRIN	SUBACUTE-SCLEROSING-PANENCEPHALITIS
RIBOFLAVIN	ETHYLMALONIC-ENCEPHALOPATHY
RIBOFLAVIN	GLUTARIC-ACIDEMIA
RIBOFLAVIN	PELLAGRA
RIFAXIMIN	HEPATIC-COMA
RIFAXIMIN	HEPATIC-ENCEPHALOPATHY
RILUZOLE	ALS
RILUZOLE	AMYOTROPHIC-LATERAL-SCLEROSIS
RISEDRONATE	OSTEOPOROSIS
RISPERIDONE	OBSESSIVE-COMPULSIVE-DISORDER
RIVASTIGMINE	ALZHEIMER-DISEASE
ROPINIROLE	PARKINSONIAN-SYNDROME
ROSUVASTATIN	HYPERLIPIDEMIA
SALBUTAMOL	CONGENITAL-MYASTHENIC-SYNDROME
SALBUTAMOL	HYPERPP
SALMETEROL	ASTHMA
SALMETEROL	EMPHYSEMA
SELEGILINE	PARKINSONIAN-SYNDROME
SERTRALINE	ALCOHOL-DEPENDENCE
SERTRALINE	MAJOR-DEPRESSIVE-DISORDER
SERTRALINE	PANIC-DISORDER
SILDENAFIL	PULMONARY-ARTERIAL-HYPERTENSION
SIMVASTATIN	HASHIMOTO-THYROIDITIS
SIMVASTATIN	HYPERLIPIDEMIA
SIMVASTATIN	MEVALONATE-KINASE-DEFICIENCY
SIMVASTATIN	MYOCARDIAL-INFARCTION
SIROLIMUS	ALLOGRAFT-REJECTION
SIROLIMUS	LYMPHANGIOLEIOMYOMATOSIS
SIROLIMUS	RENAL-ANGIOMYOLIPOMA
SIROLIMUS	SUBEPENDYMAL-GIANT-CELL-ASTROCYTOMA
SORAFENIB	CARCINOID
SORAFENIB	RENAL-CELL-CARCINOMA
SORAFENIB	THYROID-CANCER
SOTALOL	ARRHYTHMOGENIC-RIGHT-VENTRICULAR-CARDIOMYOPATHY
SPIRONOLACTONE	BARTTER-SYNDROME
SPIRONOLACTONE	GITELMAN-SYNDROME
SPIRONOLACTONE	HIGH-BLOOD-PRESSURE
SPIRONOLACTONE	HYPERTENSION
SPIRONOLACTONE	PRIMARY-ALDOSTERONISM
SULFAPYRIDINE	DERMATITIS-HERPETIFORMIS
SULFASALAZINE	ANKYLOSING-SPONDYLITIS
SULFASALAZINE	JUVENILE-IDIOPATHIC-ARTHRITIS
SULFASALAZINE	RHEUMATOID-ARTHRITIS
SULINDAC	GOUT
SUMATRIPTAN	CLUSTER-HEADACHE
SUNITINIB	ALVEOLAR-SOFT-PART-SARCOMA
SUNITINIB	CARCINOID
SUNITINIB	CLEAR-CELL-SARCOMA-OF-SOFT-TISSUE
SUNITINIB	DESMOPLASTIC-SMALL-ROUND-CELL-TUMOR
SUNITINIB	EXTRASKELETAL-MYXOID-CHONDROSARCOMA
SUNITINIB	MYXOID-LIPOSARCOMA
SUNITINIB	PANCREATIC-NEUROENDOCRINE-TUMOR
SUNITINIB	RENAL-CELL-CARCINOMA
SUNITINIB	RHABDOMYOSARCOMA
SUNITINIB	SYNOVIAL-SARCOMA
SUNITINIB	THYROID-CANCER
TACROLIMUS	ADULT-ONSET-STILL-DISEASE
TACROLIMUS	ADULT-STILL-DISEASE
TACROLIMUS	ALLOGRAFT-REJECTION
TACROLIMUS	BEHCET-DISEASE
TACROLIMUS	BEHCET-SYNDROME
TACROLIMUS	GRAFT-VERSUS-HOST-DISEASE
TACROLIMUS	LICHEN-PLANUS
TACROLIMUS	LUPUS-NEPHRITIS
TACROLIMUS	MYASTHENIA-GRAVIS
TACROLIMUS	PSORIASIS
TACROLIMUS	RASMUSSEN-ENCEPHALITIS
TACROLIMUS	RASMUSSEN-SYNDROME
TADALAFIL	PULMONARY-ARTERIAL-HYPERTENSION
TAMOXIFEN	ACROMEGALY
TAMOXIFEN	BREAST-CANCER
TAMOXIFEN	ENDOMETRIAL-CANCER
TAZAROTENE	PSORIASIS
TELMISARTAN	EPSTEIN-SYNDROME
TESTOSTERONE	HYPOGONADOTROPIC-HYPOGONADISM
THALIDOMIDE	CROW-FUKASE-SYNDROME
THALIDOMIDE	ERYTHEMA-NODOSUM-LEPROSUM
THALIDOMIDE	MULTIPLE-MYELOMA
THALIDOMIDE	POEMS-SYNDROME
THEOPHYLLINE	ASTHMA
THIAMINE	BERIBERI
THIAMINE	LEIGH-SYNDROME
THIAMINE	MAPLE-SYRUP-URINE-DISEASE
THIAMINE	WERNICKE-ENCEPHALOPATHY
THIAMINE	WERNICKE-KORSAKOFF-SYNDROME
TIAGABINE	HUNTINGTON-DISEASE
TIMOLOL	HIGH-BLOOD-PRESSURE
TIMOLOL	HYPERTENSION
TIOTROPIUM	ASTHMA
TIOTROPIUM	CHRONIC-OBSTRUCTIVE-PULMONARY-DISEASE
TIZANIDINE	HEREDITARY-SPASTIC-PARAPLEGIA
TOBRAMYCIN	BLEPHARITIS
TOLCAPONE	PARKINSONIAN-SYNDROME
TOPIRAMATE	ALCOHOL-DEPENDENCE
TOPOTECAN	CERVICAL-CANCER
TOPOTECAN	MEDULLOBLASTOMA
TOPOTECAN	NEOPLASTIC-MENINGITIS
TOPOTECAN	OVARIAN-CANCER
TRANDOLAPRIL	HIGH-BLOOD-PRESSURE
TRANDOLAPRIL	HYPERTENSION
TRANEXAMIC-ACID	FACTOR-XI-DEFICIENCY
TRANEXAMIC-ACID	ROSENTHAL-SYNDROME
TRAVOPROST	PRIMARY-OPEN-ANGLE-GLAUCOMA
TRAZODONE	INSOMNIA
TREPROSTINIL	PRIMARY-PULMONARY-HYPERTENSION
TREPROSTINIL	PULMONARY-ARTERIAL-HYPERTENSION
TRETINOIN	ACUTE-MYELOID-LEUKEMIA
TRIAMCINOLONE	ALLERGIC-CONTACT-DERMATITIS
TRIAMCINOLONE	ALLERGIC-RHINITIS
TRIAMCINOLONE	ATOPIC-DERMATITIS
TRIAMCINOLONE	CHOREA-MINOR
TRIAMCINOLONE	SYDENHAM-CHOREA
TRIAMTERENE	BARTTER-SYNDROME
TRIAMTERENE	GITELMAN-SYNDROME
TRIAMTERENE	LIDDLE-SYNDROME
UREA	NEPHROGENIC-SYNDROME-OF-INAPPROPRIATE-ANTIDIURESIS
UREA	PALMOPLANTAR-KERATODERMA
URIDINE	OROTIC-ACIDURIA
URSODEOXYCHOLIC-ACID	CYSTIC-FIBROSIS
URSODEOXYCHOLIC-ACID	GALLBLADDER-DISEASE
URSODEOXYCHOLIC-ACID	NONALCOHOLIC-FATTY-LIVER-DISEASE
URSODEOXYCHOLIC-ACID	PRIMARY-BILIARY-CIRRHOSIS
URSODEOXYCHOLIC-ACID	PRIMARY-SCLEROSING-CHOLANGITIS
URSODEOXYCHOLIC-ACID	PROGRESSIVE-FAMILIAL-INTRAHEPATIC-CHOLESTASIS
VALPROIC-ACID	LANDAU-KLEFFNER-SYNDROME
VALPROIC-ACID	LENNOX-GASTAUT-SYNDROME
VENLAFAXINE	PANIC-DISORDER
VERAPAMIL	ANGINA-PECTORIS
VERAPAMIL	HIGH-BLOOD-PRESSURE
VERAPAMIL	HYPERTENSION
VERAPAMIL	HYPERTROPHIC-CARDIOMYOPATHY
VIGABATRIN	INFANTILE-SPASMS
VIGABATRIN	SUCCINIC-SEMIALDEHYDE-DEHYDROGENASE-DEFICIENCY
VIGABATRIN	WEST-SYNDROME
VINBLASTINE	BLADDER-CANCER
VINBLASTINE	HODGKIN-LYMPHOMA
VINBLASTINE	LANGERHANS-CELL-HISTIOCYTOSIS
VINCRISTINE	ADULT-T-CELL-LEUKEMIA
VINCRISTINE	ANAPLASTIC-LARGE-CELL-LYMPHOMA
VINCRISTINE	B-CELL-ACUTE-LYMPHOBLASTIC-LEUKEMIA
VINCRISTINE	B-CELL-ACUTE-LYMPHOCYTIC-LEUKEMIA
VINCRISTINE	BURKITT-LYMPHOMA
VINCRISTINE	CHORIOCARCINOMA
VINCRISTINE	EWING-SARCOMA
VINCRISTINE	GLIOMA
VINCRISTINE	HODGKIN-LYMPHOMA
VINCRISTINE	INFANTILE-HEMANGIOMA
VINCRISTINE	INFANTILE-HEPATIC-HEMANGIOMA
VINCRISTINE	LYMPHOPLASMACYTIC-LYMPHOMA
VINCRISTINE	MALIGNANT-PARAGANGLIOMA
VINCRISTINE	MANTLE-CELL-LYMPHOMA
VINCRISTINE	MEDULLOBLASTOMA
VINCRISTINE	MYCOSIS-FUNGOIDES
VINCRISTINE	PERIPHERAL-T-CELL-LYMPHOMA
VINCRISTINE	RETINOBLASTOMA
VINCRISTINE	T-CELL-ACUTE-LYMPHOBLASTIC-LEUKEMIA
VINCRISTINE	T-CELL-ACUTE-LYMPHOCYTIC-LEUKEMIA
VINORELBINE	SALIVARY-GLAND-CANCER
VITAMIN-A	PALMOPLANTAR-KERATODERMA
VITAMIN-A	RETINITIS-PIGMENTOSA
VITAMIN-E	AVED
VITAMIN-E	LEIGH-SYNDROME
VITAMIN-E	NONALCOHOLIC-FATTY-LIVER-DISEASE
VORICONAZOLE	CHRONIC-GRANULOMATOUS-DISEASE
VORINOSTAT	MYCOSIS-FUNGOIDES
WARFARIN	ANTITHROMBIN-III-DEFICIENCY
WARFARIN	INHERITED-ANTITHROMBIN-DEFICIENCY
WARFARIN	INHERITED-THROMBOPHILIA
ZAFIRLUKAST	ASTHMA
ZILEUTON	ASTHMA
ZONISAMIDE	DOOSE-SYNDROME
ZONISAMIDE	DRAVET-SYNDROME
ZONISAMIDE	MYOCLONIC-ASTATIC-EPILEPSY
ZONISAMIDE	PROGRESSIVE-MYOCLONIC-EPILEPSY
	IBC
	INFLAMMATORY-BREAST-CANCER
